# Supplementary material for: Finding the positive feedback loops underlying multi-stationarity
Source: BMC Syst Biol. 2015 May 28;9:22. doi: 10.1186/s12918-015-0164-0 (PMC4451965; doi:10.1186/s12918-015-0164-0)
Supplement: Additional file 1 — Maple Script contains the automated procedure as well as examples. [file 12918_2015_164_MOESM1_ESM.zip]

Archive with 1 entries (1 files):
- 1963479770147512_add1.mw
