# Supplementary material for: Finding the positive feedback loops underlying multi-stationarity
Source: BMC Syst Biol. 2015 May 28;9:22. doi: 10.1186/s12918-015-0164-0 (PMC4451965; doi:10.1186/s12918-015-0164-0)
Supplement: Additional file 1 — Maple Script contains the automated procedure as well as examples. [file 12918_2015_164_MOESM1_ESM.zip › 1963479770147512_add1.mw]

<?xml version="1.0" encoding="UTF-8"?>
<Worksheet>
<Version major="18" minor="0"/>
<Label-Scheme value="2" prefix=""/>
<View-Properties presentation="true" autoexpanding_sections="true"><Zoom percentage="200"/>
</View-Properties>
<MapleNet-Properties elisiondigitsbefore="100" labelling="true" indentamount="4" elisiontermsthreshold="10000" ansi="false" errorbreak="1" useclientjvm="true" echo="1" imaginaryunit="I" labelwidth="20" unitattributes="&quot;fontweight&quot; = &quot;bold&quot;" contextmenusize="automatic" plotdriver="opengl" elisiondigitsafter="100" plotoutput="terminal" helpbrowser="standard" rtablesize="20" elisiontermsbefore="100" elisiondigitsthreshold="10000" typesetting="standard" plotdevice="inline" verboseproc="1" showassumed="1" quiet="false" errorcursor="false" longdelim="true" plotoptions="" elisiontermsafter="100" screenwidth="79" preplot="" prettyprint="3" displayprecision="-1" screenpixelheight="900" warnlevel="3" screenheight="25" latexwidth="8.0" postplot="" prompt="&gt; " ShowLabels="true"/>
<Styles>
<Font name="Ordered List 1" background="[255,255,255]" bold="false" executable="false" family="Times New Roman" foreground="[0,0,0]" italic="false" opaque="false" readonly="false" size="12" subscript="false" superscript="false" underline="false" placeholder="false"/>
<Font name="Annotation Text" background="[255,255,255]" bold="false" executable="false" family="Times New Roman" foreground="[0,0,0]" italic="false" opaque="false" readonly="false" size="12" subscript="false" superscript="false" underline="false" placeholder="false"/>
<Font name="Ordered List 2" background="[255,255,255]" bold="false" executable="false" family="Times New Roman" foreground="[0,0,0]" italic="false" opaque="false" readonly="false" size="12" subscript="false" superscript="false" underline="false" placeholder="false"/>
<Font name="Ordered List 3" background="[255,255,255]" bold="false" executable="false" family="Times New Roman" foreground="[0,0,0]" italic="false" opaque="false" readonly="false" size="12" subscript="false" superscript="false" underline="false" placeholder="false"/>
<Font name="Ordered List 4" background="[255,255,255]" bold="false" executable="false" family="Times New Roman" foreground="[0,0,0]" italic="false" opaque="false" readonly="false" size="12" subscript="false" superscript="false" underline="false" placeholder="false"/>
<Font name="Ordered List 5" background="[255,255,255]" bold="false" executable="false" family="Times New Roman" foreground="[0,0,0]" italic="false" opaque="false" readonly="false" size="12" subscript="false" superscript="false" underline="false" placeholder="false"/>
<Font name="Author" background="[255,255,255]" bold="false" executable="false" family="Times New Roman" foreground="[0,0,0]" italic="false" opaque="false" readonly="false" size="12" subscript="false" superscript="false" underline="false" placeholder="false"/>
<Font name="Annotation Title" background="[255,255,255]" bold="true" executable="false" family="Times New Roman" foreground="[0,0,0]" italic="false" opaque="false" readonly="false" size="18" subscript="false" superscript="false" underline="false" placeholder="false"/>
<Font name="Warning" background="[255,255,255]" bold="false" executable="false" family="Courier New" foreground="[0,0,255]" italic="false" opaque="false" readonly="true" size="12" subscript="false" superscript="false" underline="false" placeholder="false"/>
<Font name="Caption Reference" background="[255,255,255]" bold="true" executable="false" family="Times New Roman" foreground="[0,0,0]" italic="false" opaque="false" readonly="false" size="12" subscript="false" superscript="false" underline="false" placeholder="false"/>
<Font name="Maple Input Placeholder" background="[255,255,255]" bold="true" executable="true" family="Courier New" foreground="[200,0,200]" italic="false" opaque="false" readonly="false" size="12" subscript="false" superscript="false" underline="false" placeholder="true"/>
<Font name="Maple Plot" background="[255,255,255]" bold="false" executable="false" family="Times New Roman" foreground="[0,0,0]" italic="false" opaque="false" readonly="false" size="12" subscript="false" superscript="false" underline="false" placeholder="false"/>
<Font name="Code" background="[255,255,255]" bold="false" executable="false" family="Courier New" foreground="[255,0,0]" italic="false" opaque="false" readonly="false" size="12" subscript="false" superscript="false" underline="false" placeholder="false"/>
<Font name="Line Printed Output" background="[255,255,255]" bold="false" executable="false" family="Courier New" foreground="[0,0,255]" italic="false" opaque="false" readonly="true" size="12" subscript="false" superscript="false" underline="false" placeholder="false"/>
<Font name="Text Output" background="[255,255,255]" bold="false" executable="false" family="Courier New" foreground="[0,0,255]" italic="false" opaque="false" readonly="true" size="12" subscript="false" superscript="false" underline="false" placeholder="false"/>
<Font name="Diagnostic" background="[255,255,255]" bold="false" executable="false" family="Courier New" foreground="[40,120,40]" italic="false" opaque="false" readonly="true" size="12" subscript="false" superscript="false" underline="false" placeholder="false"/>
<Font name="2D Inert Output" background="[255,255,255]" bold="false" executable="true" family="Times New Roman" foreground="[144,144,144]" italic="false" opaque="false" readonly="false" size="12" subscript="false" superscript="false" underline="false" placeholder="false"/>
<Font name="Normal" background="[255,255,255]" bold="false" executable="false" family="Times New Roman" foreground="[0,0,0]" italic="false" opaque="false" readonly="false" size="12" subscript="false" superscript="false" underline="false" placeholder="false"/>
<Font name="Hyperlink" background="[255,255,255]" bold="false" executable="false" family="Times New Roma" foreground="[0,128,128]" italic="false" opaque="false" readonly="false" size="12" subscript="false" superscript="false" underline="true" placeholder="false"/>
<Font name="Maple Output" background="[255,255,255]" bold="false" executable="false" family="Times New Roman" foreground="[0,0,0]" italic="false" opaque="false" readonly="false" size="12" subscript="false" superscript="false" underline="false" placeholder="false"/>
<Font name="Dash Item" background="[255,255,255]" bold="false" executable="false" family="Times New Roman" foreground="[0,0,0]" italic="false" opaque="false" readonly="false" size="12" subscript="false" superscript="false" underline="false" placeholder="false"/>
<Font name="2D Math" background="[255,255,255]" bold="false" executable="false" family="Times New Roman" foreground="[0,0,0]" italic="false" opaque="false" readonly="false" size="12" subscript="false" superscript="false" underline="false" placeholder="false"/>
<Font name="Maple Input" background="[255,255,255]" bold="true" executable="true" family="Courier New" foreground="[255,0,0]" italic="false" opaque="false" readonly="false" size="12" subscript="false" superscript="false" underline="false" placeholder="false"/>
<Font name="2D Output" background="[255,255,255]" bold="false" executable="false" family="Times New Roman" foreground="[0,0,255]" italic="false" opaque="false" readonly="true" size="12" subscript="false" superscript="false" underline="false" placeholder="false"/>
<Font name="2D Input" background="[255,255,255]" bold="false" executable="true" family="Times New Roman" foreground="[0,0,0]" italic="false" opaque="false" readonly="false" size="12" subscript="false" superscript="false" underline="false" placeholder="false"/>
<Font name="HyperlinkError" background="[255,255,255]" bold="false" executable="false" family="Courier New" foreground="[255,0,255]" italic="false" opaque="false" readonly="true" size="12" subscript="false" superscript="false" underline="true" placeholder="false"/>
<Font name="Header and Footer" background="[255,255,255]" bold="false" executable="false" family="Times New Roman" foreground="[0,0,0]" italic="false" opaque="false" readonly="false" size="10" subscript="false" superscript="false" underline="false" placeholder="false"/>
<Font name="Error" background="[255,255,255]" bold="false" executable="false" family="Courier New" foreground="[255,0,255]" italic="false" opaque="false" readonly="true" size="12" subscript="false" superscript="false" underline="false" placeholder="false"/>
<Font name="Title" background="[255,255,255]" bold="true" executable="false" family="Times New Roman" foreground="[0,0,0]" italic="false" opaque="false" readonly="false" size="18" subscript="false" superscript="false" underline="false" placeholder="false"/>
<Font name="Heading 1" background="[255,255,255]" bold="true" executable="false" family="Times New Roma" foreground="[0,0,0]" italic="false" opaque="false" readonly="false" size="18" subscript="false" superscript="false" underline="false" placeholder="false"/>
<Font name="Text" background="[255,255,255]" bold="false" executable="false" family="Times New Roman" foreground="[0,0,0]" italic="false" opaque="false" readonly="false" size="12" subscript="false" superscript="false" underline="false" placeholder="false"/>
<Font name="Bullet Item" background="[255,255,255]" bold="false" executable="false" family="Times New Roman" foreground="[0,0,0]" italic="false" opaque="false" readonly="false" size="12" subscript="false" superscript="false" underline="false" placeholder="false"/>
<Font name="Heading 4" background="[255,255,255]" bold="false" executable="false" family="Times New Roma" foreground="[0,0,0]" italic="true" opaque="false" readonly="false" size="12" subscript="false" superscript="false" underline="false" placeholder="false"/>
<Font name="Equation Label" background="[255,255,255]" bold="true" executable="false" family="Times New Roman" foreground="[0,0,0]" italic="false" opaque="false" readonly="false" size="12" subscript="false" superscript="false" underline="false" placeholder="false"/>
<Font name="Heading 3" background="[255,255,255]" bold="true" executable="false" family="Times New Roma" foreground="[0,0,0]" italic="true" opaque="false" readonly="false" size="14" subscript="false" superscript="false" underline="false" placeholder="false"/>
<Font name="Heading 2" background="[255,255,255]" bold="true" executable="false" family="Times New Roma" foreground="[0,0,0]" italic="false" opaque="false" readonly="false" size="16" subscript="false" superscript="false" underline="false" placeholder="false"/>
<Font name="HyperlinkWarning" background="[255,255,255]" bold="false" executable="false" family="Courier New" foreground="[0,0,255]" italic="false" opaque="false" readonly="true" size="12" subscript="false" superscript="false" underline="true" placeholder="false"/>
<Font name="Dictionary Hyperlink" background="[255,255,255]" bold="false" executable="false" family="Times New Roma" foreground="[147,0,15]" italic="false" opaque="false" readonly="false" size="12" subscript="false" superscript="false" underline="true" placeholder="false"/>
<Font name="Atomic Variable" background="[255,255,255]" bold="false" executable="false" family="Times New Roman" foreground="[175,0,175]" italic="true" opaque="false" readonly="false" size="12" subscript="false" superscript="false" underline="false" placeholder="false"/>
<Font name="Caption Text" background="[255,255,255]" bold="true" executable="false" family="Times New Roman" foreground="[0,0,0]" italic="false" opaque="false" readonly="false" size="12" subscript="false" superscript="false" underline="false" placeholder="false"/>
<Font name="List Item" background="[255,255,255]" bold="false" executable="false" family="Times New Roman" foreground="[0,0,0]" italic="false" opaque="false" readonly="false" size="12" subscript="false" superscript="false" underline="false" placeholder="false"/>
<Layout name="Ordered List 1" alignment="left" bullet="numeric" firstindent="0" leftmargin="0" rightmargin="0" linespacing="0.0" spaceabove="3" spacebelow="3" linebreak="space" pagebreak-before="false" initial="-1" bulletsuffix=""/>
<Layout name="Ordered List 2" alignment="left" bullet="alphabetic" firstindent="0" leftmargin="36" rightmargin="0" linespacing="0.0" spaceabove="3" spacebelow="3" linebreak="space" pagebreak-before="false" initial="-1" bulletsuffix=""/>
<Layout name="Ordered List 3" alignment="left" bullet="roman" firstindent="0" leftmargin="72" rightmargin="0" linespacing="0.0" spaceabove="3" spacebelow="3" linebreak="space" pagebreak-before="false" initial="-1" bulletsuffix=""/>
<Layout name="Ordered List 4" alignment="left" bullet="ALPHABETIC" firstindent="0" leftmargin="108" rightmargin="0" linespacing="0.0" spaceabove="3" spacebelow="3" linebreak="space" pagebreak-before="false" initial="-1" bulletsuffix=""/>
<Layout name="Ordered List 5" alignment="left" bullet="ROMAN" firstindent="0" leftmargin="144" rightmargin="0" linespacing="0.0" spaceabove="3" spacebelow="3" linebreak="space" pagebreak-before="false" initial="-1" bulletsuffix=""/>
<Layout name="Author" alignment="centred" bullet="none" firstindent="0" leftmargin="0" rightmargin="0" linespacing="0.0" spaceabove="8" spacebelow="8" linebreak="space" pagebreak-before="false" initial="0" bulletsuffix=""/>
<Layout name="Warning" alignment="left" bullet="none" firstindent="0" leftmargin="0" rightmargin="0" linespacing="0.0" spaceabove="0" spacebelow="0" linebreak="space" pagebreak-before="false" initial="0" bulletsuffix=""/>
<Layout name="Annotation Title" alignment="centred" bullet="none" firstindent="0" leftmargin="0" rightmargin="0" linespacing="0.0" spaceabove="12" spacebelow="12" linebreak="space" pagebreak-before="false" initial="0" bulletsuffix=""/>
<Layout name="Maple Plot" alignment="centred" bullet="none" firstindent="0" leftmargin="0" rightmargin="0" linespacing="0.0" spaceabove="0" spacebelow="0" linebreak="space" pagebreak-before="false" initial="0" bulletsuffix=""/>
<Layout name="Line Printed Output" alignment="left" bullet="none" firstindent="0" leftmargin="0" rightmargin="0" linespacing="0.0" spaceabove="0" spacebelow="0" linebreak="any" pagebreak-before="false" initial="0" bulletsuffix=""/>
<Layout name="Text Output" alignment="left" bullet="none" firstindent="0" leftmargin="0" rightmargin="0" linespacing="0.0" spaceabove="0" spacebelow="0" linebreak="newline" pagebreak-before="false" initial="0" bulletsuffix=""/>
<Layout name="Diagnostic" alignment="left" bullet="none" firstindent="0" leftmargin="0" rightmargin="0" linespacing="0.0" spaceabove="0" spacebelow="0" linebreak="any" pagebreak-before="false" initial="0" bulletsuffix=""/>
<Layout name="Normal" alignment="left" bullet="none" firstindent="0" leftmargin="0" rightmargin="0" linespacing="0.0" spaceabove="0" spacebelow="0" linebreak="space" pagebreak-before="false" initial="0" bulletsuffix=""/>
<Layout name="Maple Output" alignment="centred" bullet="none" firstindent="0" leftmargin="0" rightmargin="0" linespacing="0.3" spaceabove="0" spacebelow="0" linebreak="space" pagebreak-before="false" initial="0" bulletsuffix=""/>
<Layout name="Dash Item" alignment="left" bullet="dash" firstindent="0" leftmargin="0" rightmargin="0" linespacing="0.0" spaceabove="3" spacebelow="3" linebreak="space" pagebreak-before="false" initial="0" bulletsuffix=""/>
<Layout name="HyperlinkError" alignment="left" bullet="none" firstindent="0" leftmargin="0" rightmargin="0" linespacing="0.0" spaceabove="0" spacebelow="0" linebreak="space" pagebreak-before="false" initial="0" bulletsuffix=""/>
<Layout name="Error" alignment="left" bullet="none" firstindent="0" leftmargin="0" rightmargin="0" linespacing="0.0" spaceabove="0" spacebelow="0" linebreak="space" pagebreak-before="false" initial="0" bulletsuffix=""/>
<Layout name="Title" alignment="centred" bullet="none" firstindent="0" leftmargin="0" rightmargin="0" linespacing="0.0" spaceabove="12" spacebelow="12" linebreak="space" pagebreak-before="false" initial="0" bulletsuffix=""/>
<Layout name="Heading 1" alignment="left" bullet="none" firstindent="0" leftmargin="0" rightmargin="0" linespacing="0.0" spaceabove="8" spacebelow="4" linebreak="space" pagebreak-before="false" initial="0" bulletsuffix=""/>
<Layout name="Bullet Item" alignment="left" bullet="dot" firstindent="0" leftmargin="0" rightmargin="0" linespacing="0.0" spaceabove="3" spacebelow="3" linebreak="space" pagebreak-before="false" initial="0" bulletsuffix=""/>
<Layout name="Heading 4" alignment="left" bullet="none" firstindent="0" leftmargin="0" rightmargin="0" linespacing="0.0" spaceabove="0" spacebelow="0" linebreak="space" pagebreak-before="false" initial="0" bulletsuffix=""/>
<Layout name="Heading 3" alignment="left" bullet="none" firstindent="0" leftmargin="0" rightmargin="0" linespacing="0.0" spaceabove="0" spacebelow="0" linebreak="space" pagebreak-before="false" initial="0" bulletsuffix=""/>
<Layout name="Heading 2" alignment="left" bullet="none" firstindent="0" leftmargin="0" rightmargin="0" linespacing="0.0" spaceabove="8" spacebelow="2" linebreak="space" pagebreak-before="false" initial="0" bulletsuffix=""/>
<Layout name="HyperlinkWarning" alignment="left" bullet="none" firstindent="0" leftmargin="0" rightmargin="0" linespacing="0.0" spaceabove="0" spacebelow="0" linebreak="space" pagebreak-before="false" initial="0" bulletsuffix=""/>
<Layout name="List Item" alignment="left" bullet="indent" firstindent="0" leftmargin="0" rightmargin="0" linespacing="0.0" spaceabove="3" spacebelow="3" linebreak="space" pagebreak-before="false" initial="0" bulletsuffix=""/>
<Pencil-style name="Pencil 5" pen-color="[255,0,0]" pen-height="5.0" pen-width="5.0" pen-opacity="1.0"/>
<Pencil-style name="Pencil 4" pen-color="[0,0,255]" pen-height="3.0" pen-width="3.0" pen-opacity="1.0"/>
<Pencil-style name="Pencil 3" pen-color="[0,0,0]" pen-height="3.0" pen-width="3.0" pen-opacity="1.0"/>
<Pencil-style name="Pencil 2" pen-color="[0,0,255]" pen-height="1.0" pen-width="1.0" pen-opacity="1.0"/>
<Pencil-style name="Pencil 1" pen-color="[0,0,0]" pen-height="1.0" pen-width="1.0" pen-opacity="1.0"/>
<Highlighter-style name="Highlighter 2" pen-color="[255,204,0]" pen-height="14.0" pen-width="14.0" pen-opacity="0.8"/>
<Highlighter-style name="Highlighter 1" pen-color="[255,153,255]" pen-height="12.0" pen-width="8.0" pen-opacity="0.8"/>
<Highlighter-style name="Highlighter 4" pen-color="[0,255,255]" pen-height="32.0" pen-width="32.0" pen-opacity="0.8"/>
<Highlighter-style name="Highlighter 3" pen-color="[51,255,0]" pen-height="24.0" pen-width="24.0" pen-opacity="0.8"/>
<Highlighter-style name="Highlighter 5" pen-color="[255,255,0]" pen-height="48.0" pen-width="48.0" pen-opacity="0.8"/>
</Styles>
<Task-table>
    <Task-category name="&lt;default&gt;"/>
</Task-table>
<Task/><Presentation-Block>
<Group view="presentation" hide-input="false" hide-output="true" inline-output="false" labelreference="L8770" drawlabel="true">
<Input>
<Text-field style="Text" layout="Normal" alignment="centred"></Text-field>
</Input>
</Group></Presentation-Block><Presentation-Block>
<Group view="presentation" hide-input="false" hide-output="true" inline-output="false" labelreference="L8772" drawlabel="true">
<Input>
<Text-field style="Text" layout="Normal" alignment="centred"></Text-field>
</Input>
</Group></Presentation-Block><Presentation-Block>
<Group view="presentation" hide-input="false" hide-output="true" inline-output="false" labelreference="L8740" drawlabel="true">
<Input>
<Text-field style="Text" layout="Normal" alignment="centred"><Font bold="true" size="14">SUPPLEMENTARY DATA</Font></Text-field>
</Input>
</Group></Presentation-Block><Presentation-Block>
<Group view="presentation" hide-input="false" hide-output="true" inline-output="false" labelreference="L8758" drawlabel="true">
<Input>
<Text-field style="Text" layout="Normal" alignment="centred"></Text-field>
</Input>
</Group></Presentation-Block><Presentation-Block>
<Group view="presentation" hide-input="false" hide-output="true" inline-output="false" labelreference="L8742" drawlabel="true">
<Input>
<Text-field style="Text" layout="Normal" alignment="centred">to</Text-field>
</Input>
</Group></Presentation-Block><Presentation-Block>
<Group view="presentation" hide-input="false" hide-output="true" inline-output="false" labelreference="L8759" drawlabel="true">
<Input>
<Text-field style="Text" layout="Normal" alignment="centred"></Text-field>
</Input>
</Group></Presentation-Block><Presentation-Block>
<Group view="presentation" hide-input="false" hide-output="true" inline-output="false" labelreference="L8756" drawlabel="true">
<Input>
<Text-field style="Text" layout="Normal" alignment="centred"><Font bold="true" size="18">Finding positive feedback loops underlying multistationarity</Font></Text-field>
</Input>
</Group></Presentation-Block><Presentation-Block>
<Group view="presentation" hide-input="false" hide-output="true" inline-output="false" labelreference="L8749" drawlabel="true">
<Input>
<Text-field style="Text" layout="Normal" alignment="centred"></Text-field>
</Input>
</Group></Presentation-Block><Presentation-Block>
<Group view="presentation" hide-input="false" hide-output="true" inline-output="false" labelreference="L8750" drawlabel="true">
<Input>
<Text-field style="Text" layout="Normal" alignment="centred">by </Text-field>
</Input>
</Group></Presentation-Block><Presentation-Block>
<Group view="presentation" hide-input="false" hide-output="true" inline-output="false" labelreference="L8757" drawlabel="true">
<Input>
<Text-field style="Text" layout="Normal" alignment="centred"></Text-field>
</Input>
</Group></Presentation-Block><Presentation-Block>
<Group view="presentation" hide-input="false" hide-output="true" inline-output="false" labelreference="L8751" drawlabel="true">
<Input>
<Text-field style="Text" layout="Normal" alignment="centred"><Font bold="true">Elisenda Feliu and Carsten Wiuf</Font></Text-field>
</Input>
</Group></Presentation-Block><Presentation-Block>
<Group view="presentation" hide-input="false" hide-output="true" inline-output="false" labelreference="L8741" drawlabel="true">
<Input>
<Text-field style="Text" layout="Normal"></Text-field>
</Input>
</Group></Presentation-Block><Presentation-Block>
<Group view="presentation" hide-input="false" hide-output="true" inline-output="false" labelreference="L8747" drawlabel="true">
<Input>
<Text-field style="Text" layout="Normal"></Text-field>
</Input>
</Group></Presentation-Block><Presentation-Block>
<Group view="presentation" hide-input="false" hide-output="true" inline-output="false" labelreference="L8760" drawlabel="true">
<Input>
<Text-field style="Text" layout="Normal"></Text-field>
</Input>
</Group></Presentation-Block><Presentation-Block>
<Group view="presentation" hide-input="false" hide-output="true" inline-output="false" labelreference="L8739" drawlabel="true">
<Input>
<Text-field style="Text" layout="Normal">In this document we provide:</Text-field>
</Input>
</Group></Presentation-Block><Presentation-Block>
<Group view="presentation" hide-input="false" hide-output="true" inline-output="false" labelreference="L8748" drawlabel="true">
<Input>
<Text-field style="Text" layout="Normal"></Text-field>
</Input>
</Group></Presentation-Block><Presentation-Block>
<Group view="presentation" hide-input="false" hide-output="true" inline-output="false" labelreference="L8746" drawlabel="true">
<Input>
<Text-field style="Text" layout="Normal">1) A generic code for finding the positive feedback loops. The code needs to be executed in order to run the examples.</Text-field>
</Input>
</Group></Presentation-Block><Presentation-Block>
<Group view="presentation" hide-input="false" hide-output="true" inline-output="false" labelreference="L8755" drawlabel="true">
<Input>
<Text-field style="Text" layout="Normal">2) The main example discussed in the main text (Figures 1 and 2).</Text-field>
</Input>
</Group></Presentation-Block><Presentation-Block>
<Group view="presentation" hide-input="false" hide-output="true" inline-output="false" labelreference="L8752" drawlabel="true">
<Input>
<Text-field style="Text" layout="Normal">3) The positive feedback loops of the 4 examples in the main text.</Text-field>
</Input>
</Group></Presentation-Block><Presentation-Block>
<Group view="presentation" hide-input="false" hide-output="true" inline-output="false" labelreference="L8744" drawlabel="true">
<Input>
<Text-field style="Text" layout="Normal">4) Further examples.</Text-field>
</Input>
</Group></Presentation-Block><Presentation-Block>
<Group view="presentation" hide-input="false" hide-output="true" inline-output="false" labelreference="L8743" drawlabel="true">
<Input>
<Text-field style="Text" layout="Normal"></Text-field>
</Input>
</Group></Presentation-Block><Presentation-Block>
<Group view="presentation" hide-input="false" hide-output="true" inline-output="false" labelreference="L8753" drawlabel="true">
<Input>
<Text-field style="Text" layout="Normal">(click on the triangles to open the different sections).</Text-field>
</Input>
</Group></Presentation-Block><Presentation-Block>
<Group view="presentation" hide-input="false" hide-output="true" inline-output="false" labelreference="L8729" drawlabel="true">
<Input>
<Text-field style="Text" layout="Normal"></Text-field>
</Input>
</Group></Presentation-Block><Presentation-Block>
<Group view="presentation" hide-input="false" hide-output="true" inline-output="false" labelreference="L8730" drawlabel="true">
<Input>
<Text-field style="Text" layout="Normal"></Text-field>
</Input>
</Group>
<Group view="presentation" hide-input="false" hide-output="true" inline-output="false" labelreference="L8731" drawlabel="true">
<Input>
<Text-field style="Text" layout="Normal"></Text-field>
</Input>
</Group>
<Group view="presentation" hide-input="false" hide-output="true" inline-output="false" labelreference="L7379" drawlabel="true">
<Input>
<Text-field style="Text" layout="Normal"></Text-field>
</Input>
</Group>
<Group view="code" labelreference="L7383" drawlabel="true">
<Input>
<Text-field prompt="&gt; " style="Maple Input" layout="Normal"><Equation executable="true" style="2D Input" input-equation="" display="LUklbXJvd0c2Iy9JK21vZHVsZW5hbWVHNiJJLFR5cGVzZXR0aW5nR0koX3N5c2xpYkdGJzYlLUkjbWlHRiQ2I1EhRicvJStleGVjdXRhYmxlR1EmZmFsc2VGJy8lLG1hdGh2YXJpYW50R1Enbm9ybWFsRic=">LUklbXJvd0c2Iy9JK21vZHVsZW5hbWVHNiJJLFR5cGVzZXR0aW5nR0koX3N5c2xpYkdGJzYjLUkjbWlHRiQ2I1EhRic=</Equation></Text-field>
</Input>
</Group></Presentation-Block><Presentation-Block>
<Group view="presentation" hide-input="false" hide-output="true" inline-output="false" labelreference="L7394" drawlabel="true">
<Input>
<Text-field style="Text" layout="Normal"></Text-field>
</Input>
</Group></Presentation-Block>
<Section collapsed="true" MultipleChoiceAnswerIndex="-1" MultipleChoiceRandomizeChoices="false" TrueFalseAnswerIndex="-1" EssayAnswerRows="5" EssayAnswerColumns="60"><Title>
<Text-field style="Heading 1" layout="Heading 1">1. Generic code</Text-field></Title><Presentation-Block>
<Group view="presentation" hide-input="false" hide-output="true" inline-output="false" labelreference="L2497" drawlabel="true">
<Input>
<Text-field style="Text" layout="Normal"></Text-field>
</Input>
</Group></Presentation-Block><Presentation-Block>
<Group view="presentation" hide-input="false" hide-output="true" inline-output="false" labelreference="L3880" drawlabel="true">
<Input>
<Text-field style="Text" layout="Normal">Required packages</Text-field>
</Input>
</Group></Presentation-Block><Presentation-Block>
<Group view="presentation" hide-input="false" hide-output="true" inline-output="false" labelreference="L8779" drawlabel="true">
<Input>
<Text-field style="Text" layout="Normal"></Text-field>
</Input>
</Group></Presentation-Block><Presentation-Block>
<Group view="code" labelreference="L8777" drawlabel="true">
<Input>
<Text-field prompt="&gt; " style="Maple Input" layout="Normal"><Equation executable="true" style="2D Input" input-equation="" display="LUklbXJvd0c2Iy9JK21vZHVsZW5hbWVHNiJJLFR5cGVzZXR0aW5nR0koX3N5c2xpYkdGJzYmLUkjbWlHRiQ2JVEocmVzdGFydEYnLyUnaXRhbGljR1EldHJ1ZUYnLyUsbWF0aHZhcmlhbnRHUSdpdGFsaWNGJy1JI21vR0YkNi1RIjpGJy9GM1Enbm9ybWFsRicvJSZmZW5jZUdRJmZhbHNlRicvJSpzZXBhcmF0b3JHRj0vJSlzdHJldGNoeUdGPS8lKnN5bW1ldHJpY0dGPS8lKGxhcmdlb3BHRj0vJS5tb3ZhYmxlbGltaXRzR0Y9LyUnYWNjZW50R0Y9LyUnbHNwYWNlR1EsMC4yNzc3Nzc4ZW1GJy8lJ3JzcGFjZUdGTC8lK2V4ZWN1dGFibGVHRj1GOQ==">LUklbXJvd0c2Iy9JK21vZHVsZW5hbWVHNiJJLFR5cGVzZXR0aW5nR0koX3N5c2xpYkdGJzYkLUkjbWlHRiQ2JVEocmVzdGFydEYnLyUnaXRhbGljR1EldHJ1ZUYnLyUsbWF0aHZhcmlhbnRHUSdpdGFsaWNGJy1JI21vR0YkNi1RIjpGJy9GM1Enbm9ybWFsRicvJSZmZW5jZUdRJmZhbHNlRicvJSpzZXBhcmF0b3JHRj0vJSlzdHJldGNoeUdGPS8lKnN5bW1ldHJpY0dGPS8lKGxhcmdlb3BHRj0vJS5tb3ZhYmxlbGltaXRzR0Y9LyUnYWNjZW50R0Y9LyUnbHNwYWNlR1EsMC4yNzc3Nzc4ZW1GJy8lJ3JzcGFjZUdGTA==</Equation></Text-field>
</Input>
</Group>
<Group view="code" labelreference="L8781" drawlabel="true">
<Input>
<Text-field prompt="&gt; " style="Maple Input" layout="Normal"><Equation executable="true" style="2D Input" input-equation="interface(rtablesize = 20):" display="LUklbXJvd0c2Iy9JK21vZHVsZW5hbWVHNiJJLFR5cGVzZXR0aW5nR0koX3N5c2xpYkdGJzYoLUkjbWlHRiQ2JVEqaW50ZXJmYWNlRicvJSdpdGFsaWNHUSV0cnVlRicvJSxtYXRodmFyaWFudEdRJ2l0YWxpY0YnLUkobWZlbmNlZEdGJDYkLUYjNiYtRiw2JVErcnRhYmxlc2l6ZUYnRi9GMi1JI21vR0YkNi1RIj1GJy9GM1Enbm9ybWFsRicvJSZmZW5jZUdRJmZhbHNlRicvJSpzZXBhcmF0b3JHRkUvJSlzdHJldGNoeUdGRS8lKnN5bW1ldHJpY0dGRS8lKGxhcmdlb3BHRkUvJS5tb3ZhYmxlbGltaXRzR0ZFLyUnYWNjZW50R0ZFLyUnbHNwYWNlR1EsMC4yNzc3Nzc4ZW1GJy8lJ3JzcGFjZUdGVC1JI21uR0YkNiRRIzIwRidGQUZBRkEtRj42LVEifkYnRkFGQ0ZGRkhGSkZMRk5GUC9GU1EmMC4wZW1GJy9GVkZpbi1GPjYtUSI6RidGQUZDRkZGSEZKRkxGTkZQRlJGVS8lK2V4ZWN1dGFibGVHRkVGQQ==">QyQtSSppbnRlcmZhY2VHNiQlKnByb3RlY3RlZEdJKF9zeXNsaWJHNiI2Iy9JK3J0YWJsZXNpemVHRigiIz8hIiI=</Equation></Text-field>
</Input>
</Group>
<Group view="code" labelreference="L8778" drawlabel="true">
<Input>
<Text-field prompt="&gt; " style="Maple Input" layout="Normal"><Equation executable="true" style="2D Input" input-equation="with(LinearAlgebra):" display="LUklbXJvd0c2Iy9JK21vZHVsZW5hbWVHNiJJLFR5cGVzZXR0aW5nR0koX3N5c2xpYkdGJzYnLUkjbWlHRiQ2JVEld2l0aEYnLyUnaXRhbGljR1EldHJ1ZUYnLyUsbWF0aHZhcmlhbnRHUSdpdGFsaWNGJy1JKG1mZW5jZWRHRiQ2JC1GIzYlLUYsNiVRLkxpbmVhckFsZ2VicmFGJ0YvRjIvJStleGVjdXRhYmxlR1EmZmFsc2VGJy9GM1Enbm9ybWFsRidGQC1JI21vR0YkNi1RIjpGJ0ZALyUmZmVuY2VHRj8vJSpzZXBhcmF0b3JHRj8vJSlzdHJldGNoeUdGPy8lKnN5bW1ldHJpY0dGPy8lKGxhcmdlb3BHRj8vJS5tb3ZhYmxlbGltaXRzR0Y/LyUnYWNjZW50R0Y/LyUnbHNwYWNlR1EsMC4yNzc3Nzc4ZW1GJy8lJ3JzcGFjZUdGVkY9RkA=">QyQtSSV3aXRoRzYiNiNJLkxpbmVhckFsZ2VicmFHNiQlKnByb3RlY3RlZEdJKF9zeXNsaWJHRiUhIiI=</Equation></Text-field>
</Input>
</Group>
<Group view="code" labelreference="L8780" drawlabel="true">
<Input>
<Text-field prompt="&gt; " style="Maple Input" layout="Normal"><Equation executable="true" style="2D Input" input-equation="with(combinat):" display="LUklbXJvd0c2Iy9JK21vZHVsZW5hbWVHNiJJLFR5cGVzZXR0aW5nR0koX3N5c2xpYkdGJzYnLUkjbWlHRiQ2JVEld2l0aEYnLyUnaXRhbGljR1EldHJ1ZUYnLyUsbWF0aHZhcmlhbnRHUSdpdGFsaWNGJy1JKG1mZW5jZWRHRiQ2JC1GIzYkLUYsNiVRKWNvbWJpbmF0RidGL0YyL0YzUSdub3JtYWxGJ0Y9LUkjbW9HRiQ2LVEiOkYnRj0vJSZmZW5jZUdRJmZhbHNlRicvJSpzZXBhcmF0b3JHRkUvJSlzdHJldGNoeUdGRS8lKnN5bW1ldHJpY0dGRS8lKGxhcmdlb3BHRkUvJS5tb3ZhYmxlbGltaXRzR0ZFLyUnYWNjZW50R0ZFLyUnbHNwYWNlR1EsMC4yNzc3Nzc4ZW1GJy8lJ3JzcGFjZUdGVC8lK2V4ZWN1dGFibGVHRkVGPQ==">QyQtSSV3aXRoRzYkJSpwcm90ZWN0ZWRHSShfc3lzbGliRzYiNiNJKWNvbWJpbmF0R0YlISIi</Equation></Text-field>
</Input>
</Group>
<Group view="code" labelreference="L8783" drawlabel="true">
<Input>
<Text-field prompt="&gt; " style="Maple Input" layout="Normal"><Equation executable="true" style="2D Input" input-equation="with(GraphTheory):" display="LUklbXJvd0c2Iy9JK21vZHVsZW5hbWVHNiJJLFR5cGVzZXR0aW5nR0koX3N5c2xpYkdGJzYnLUkjbWlHRiQ2JVEld2l0aEYnLyUnaXRhbGljR1EldHJ1ZUYnLyUsbWF0aHZhcmlhbnRHUSdpdGFsaWNGJy1JKG1mZW5jZWRHRiQ2JC1GIzYkLUYsNiVRLEdyYXBoVGhlb3J5RidGL0YyL0YzUSdub3JtYWxGJ0Y9LUkjbW9HRiQ2LVEiOkYnRj0vJSZmZW5jZUdRJmZhbHNlRicvJSpzZXBhcmF0b3JHRkUvJSlzdHJldGNoeUdGRS8lKnN5bW1ldHJpY0dGRS8lKGxhcmdlb3BHRkUvJS5tb3ZhYmxlbGltaXRzR0ZFLyUnYWNjZW50R0ZFLyUnbHNwYWNlR1EsMC4yNzc3Nzc4ZW1GJy8lJ3JzcGFjZUdGVC8lK2V4ZWN1dGFibGVHRkVGPQ==">QyQtSSV3aXRoRzYkJSpwcm90ZWN0ZWRHSShfc3lzbGliRzYiNiNJLEdyYXBoVGhlb3J5R0YlISIi</Equation></Text-field>
</Input>
</Group>
<Group view="code" labelreference="L8776" drawlabel="true">
<Input>
<Text-field prompt="&gt; " style="Maple Input" layout="Normal"><Equation executable="true" style="2D Input" input-equation="_Envsignum0 := 0:" display="LUklbXJvd0c2Iy9JK21vZHVsZW5hbWVHNiJJLFR5cGVzZXR0aW5nR0koX3N5c2xpYkdGJzYqLUkjbWlHRiQ2JVEsX0VudnNpZ251bTBGJy8lJ2l0YWxpY0dRJXRydWVGJy8lLG1hdGh2YXJpYW50R1EnaXRhbGljRictSSNtb0dGJDYtUSJ+RicvRjNRJ25vcm1hbEYnLyUmZmVuY2VHUSZmYWxzZUYnLyUqc2VwYXJhdG9yR0Y9LyUpc3RyZXRjaHlHRj0vJSpzeW1tZXRyaWNHRj0vJShsYXJnZW9wR0Y9LyUubW92YWJsZWxpbWl0c0dGPS8lJ2FjY2VudEdGPS8lJ2xzcGFjZUdRJjAuMGVtRicvJSdyc3BhY2VHRkwtRjY2LVEqJmNvbG9uZXE7RidGOUY7Rj5GQEZCRkRGRkZIL0ZLUSwwLjI3Nzc3NzhlbUYnL0ZORlNGNS1JI21uR0YkNiRRIjBGJ0Y5LUY2Ni1RIjpGJ0Y5RjtGPkZARkJGREZGRkhGUkZULyUrZXhlY3V0YWJsZUdGPUY5">QyQ+SSxfRW52c2lnbnVtMEc2IiIiISEiIg==</Equation></Text-field>
</Input>
</Group></Presentation-Block><Presentation-Block>
<Group view="presentation" hide-input="false" hide-output="true" inline-output="false" labelreference="L8773" drawlabel="true">
<Input>
<Text-field style="Text" layout="Normal"></Text-field>
</Input>
</Group></Presentation-Block><Presentation-Block>
<Group view="presentation" hide-input="false" hide-output="true" inline-output="false" labelreference="L8774" drawlabel="true">
<Input>
<Text-field style="Text" layout="Normal"></Text-field>
</Input>
</Group></Presentation-Block>
<Section collapsed="true" MultipleChoiceAnswerIndex="-1" MultipleChoiceRandomizeChoices="false" TrueFalseAnswerIndex="-1" EssayAnswerRows="5" EssayAnswerColumns="60"><Title>
<Text-field style="Heading 2" layout="Heading 2">DSR graph</Text-field></Title><Presentation-Block>
<Group view="presentation" hide-input="false" hide-output="true" inline-output="false" labelreference="L8802" drawlabel="true">
<Input>
<Text-field style="Text" layout="Normal"><Equation executable="false" style="2D Math" input-equation="" display="LUklbXJvd0c2Iy9JK21vZHVsZW5hbWVHNiJJLFR5cGVzZXR0aW5nR0koX3N5c2xpYkdGJzYkLUkjbWlHRiQ2I1EhRicvJSxtYXRodmFyaWFudEdRJ25vcm1hbEYn">JSFH</Equation></Text-field>
</Input>
</Group></Presentation-Block><Presentation-Block>
<Group view="presentation" hide-input="false" hide-output="true" inline-output="false" labelreference="L8785" drawlabel="true">
<Input>
<Text-field style="Text" layout="Normal">This procedure creates the DSR graph from the stoichiometric matrix A and the influence matrix Z given in the main text and a list of labels for the nodes (that is, the names of the species, entered in the right order)</Text-field>
</Input>
</Group></Presentation-Block><Presentation-Block>
<Group view="presentation" hide-input="false" hide-output="true" inline-output="false" labelreference="L3898" drawlabel="true">
<Input>
<Text-field style="Text" layout="Normal"></Text-field>
</Input>
</Group>
<Group view="code" labelreference="L3900" drawlabel="true">
<Input>
<Text-field prompt="&gt; " style="Maple Input" layout="Normal"><Equation executable="true" style="2D Input" input-equation="createDSRgraph := proc (mynodes, A, Z) local G, n, m, Adj, varsZ, Zsign, varsA, Asign, X; n := Dimension(A)[1]; m := Dimension(A)[2]; X := Transpose(Z); varsZ := indets(X); Zsign := subs(seq(varsZ[i] = 1, i = 1 .. numelems(varsZ)), X); varsA := indets(A); Asign := subs(seq(varsA[i] = 1, i = 1 .. numelems(varsA)), A); Adj := Matrix(n+m, n+m); Adj[[n+1 .. n+m], [1 .. n]] := Transpose(map(signum, Asign)); Adj[[1 .. n], [n+1 .. n+m]] := Transpose(Zsign); G := GraphTheory[Graph](mynodes, Adj, weighted = true); return G end proc:" display="LUklbXJvd0c2Iy9JK21vZHVsZW5hbWVHNiJJLFR5cGVzZXR0aW5nR0koX3N5c2xpYkdGJzZbdS1JI21vR0YkNi1RIn5GJy8lLG1hdGh2YXJpYW50R1Enbm9ybWFsRicvJSZmZW5jZUdRJmZhbHNlRicvJSpzZXBhcmF0b3JHRjQvJSlzdHJldGNoeUdGNC8lKnN5bW1ldHJpY0dGNC8lKGxhcmdlb3BHRjQvJS5tb3ZhYmxlbGltaXRzR0Y0LyUnYWNjZW50R0Y0LyUnbHNwYWNlR1EmMC4wZW1GJy8lJ3JzcGFjZUdGQy1GLDYuUSIjRicvJStmb3JlZ3JvdW5kR1EuWzIwNCwxNTMsMjU1XUYnRi9GMkY1RjdGOUY7Rj1GP0ZBRkQtSSNtaUdGJDYmUWJvI0NyZWF0ZX5EU1J+Z3JhcGg6fmVudHJpZXN+YXJlfnR3b35tYXRyaWNlc35hbmR+dGhlfmxhYmVsc35vZn50aGV+bm9kZXNGJy8lJ2l0YWxpY0dRJXRydWVGJ0ZJL0YwUSdpdGFsaWNGJy1JJ21zcGFjZUdGJDYmLyUnaGVpZ2h0R1EmMC4wZXhGJy8lJndpZHRoR0ZDLyUmZGVwdGhHRlovJSpsaW5lYnJlYWtHUShuZXdsaW5lRictRlY2JkZYRmVuRmduL0ZqblElYXV0b0YnLUZNNiVRL2NyZWF0ZURTUmdyYXBoRidGUEZTLUYsNi1RKiZjb2xvbmVxO0YnRi9GMkY1RjdGOUY7Rj1GPy9GQlEsMC4yNzc3Nzc4ZW1GJy9GRUZnby1GLDYvUSVwcm9jRicvJSVib2xkR0ZSL0YwUSVib2xkRicvJStmb250d2VpZ2h0R0ZfcEYyRjVGN0Y5RjtGPUY/RkFGRC1JKG1mZW5jZWRHRiQ2JC1GIzYoLUZNNiVRKG15bm9kZXNGJ0ZQRlMtRiw2LVEiLEYnRi9GMi9GNkZSRjdGOUY7Rj1GP0ZBL0ZFUSwwLjMzMzMzMzNlbUYnLUZNNiVRIkFGJ0ZQRlNGanAtRk02JVEiWkYnRlBGU0YvRi8tRk02I1EhRidGVUYrRitGK0YrLUYsNi9RJmxvY2FsRidGXHBGXnBGYHBGMkY1RjdGOUY7Rj1GP0ZBRkRGKy1GTTYlUSJHRidGUEZTRmpwLUZNNiVRIm5GJ0ZQRlNGanAtRk02JVEibUYnRlBGU0ZqcC1GTTYlUSRBZGpGJ0ZQRlNGanAtRk02JVEmdmFyc1pGJ0ZQRlNGanAtRk02JVEmWnNpZ25GJ0ZQRlNGanAtRk02JVEmdmFyc0FGJ0ZQRlNGanAtRk02JVEmQXNpZ25GJ0ZQRlNGanAtRk02JVEiWEYnRlBGUy1GLDYtUSI6RidGL0YyRjVGN0Y5RjtGPUY/RmZvRmhvRlVGK0YrRitGK0ZfckZjby1GTTYlUSpEaW1lbnNpb25GJ0ZQRlMtRmNwNiQtRiM2JEZgcUYvRi8tRmNwNiYtRiM2JC1JI21uR0YkNiRRIjFGJ0YvRi9GLy8lJW9wZW5HUSJbRicvJSZjbG9zZUdRIl1GJ0Znc0ZickZjb0Zqc0ZddC1GY3A2Ji1GIzYkLUZmdDYkUSIyRidGL0YvRi9GaXRGXHVGZ3NGVUYrRitGK0YrRmRzRmNvLUZNNiVRKlRyYW5zcG9zZUYnRlBGUy1GY3A2JC1GIzYlRmNxLyUrZXhlY3V0YWJsZUdGNEYvRi9GZ3NGVUYrRitGK0YrRmhyRmNvLUZNNiVRJ2luZGV0c0YnRlBGUy1GY3A2JC1GIzYkRmRzRi9GL0Znc0ZVRitGK0YrRitGW3NGY28tRk02JVElc3Vic0YnRlBGUy1GY3A2JC1GIzYoLUZNNiVRJHNlcUYnRlBGUy1GY3A2JC1GIzYuRmhyLUZjcDYmLUYjNiQtRk02JVEiaUYnRlBGU0YvRi9GaXRGXHUtRiw2LVEiPUYnRi9GMkY1RjdGOUY7Rj1GP0Zmb0Zob0ZldEZqcEZod0ZbeEZldC1GLDYtUSMuLkYnRi9GMkY1RjdGOUY7Rj1GPy9GQlEsMC4yMjIyMjIyZW1GJ0ZELUZNNiVRKW51bWVsZW1zRidGUEZTLUZjcDYkLUYjNiRGaHJGL0YvRi9GL0ZqcEYrRmRzRi9GL0Znc0ZVRitGK0YrRitGXnNGY29GX3ZGXXRGZ3NGVUYrRitGK0YrRmFzRmNvRmZ2LUZjcDYkLUYjNihGXXctRmNwNiQtRiM2LkZec0Zkd0ZbeEZldEZqcEZod0ZbeEZldEZeeEZjeC1GY3A2JC1GIzYkRl5zRi9GL0YvRi9GanBGK0ZgcUYvRi9GZ3NGVUZVRitGVUYrRitGZXJGY28tRk02JVEnTWF0cml4RidGUEZTLUZjcDYkLUYjNipGX3ItRiw2LVEiK0YnRi9GMkY1RjdGOUY7Rj1GP0ZheC9GRUZieEZickZqcEZfckZdekZickYvRi9GZ3NGVUYrRitGZXItRmNwNiYtRiM2Ji1GY3A2Ji1GIzYqRl9yRl16RmV0Rl54Rl9yRl16RmJyRi9GL0ZpdEZcdUZqcC1GY3A2Ji1GIzYmRmV0Rl54Rl9yRi9GL0ZpdEZcdUYvRi9GaXRGXHVGY29GZnUtRmNwNiQtRiM2JkZmcS1GIzYlLUZNNiVRJG1hcEYnRlBGUy1GY3A2JC1GIzYmLUZNNiVRJ3NpZ251bUYnL0ZRRjRGL0ZqcEZhc0YvRi9GL0ZmcUYvRi9GZ3NGVUYrRitGZXItRmNwNiYtRiM2JkZpekZqcEZlekYvRi9GaXRGXHVGY29GZnUtRmNwNiQtRiM2JC1GTTYlRl1zRl1cbEYvRi9GL0Znc0ZVRlxvRlVGVUYrRitGKy1GTTYmRl5yRlAvRkpRKlswLDEyOCwwXUYnRlMtRiw2LkZlb0ZqXGxGL0YyRjVGN0Y5RjtGPUY/RmZvRmhvLUZNNiZRLEdyYXBoVGhlb3J5RidGUEZqXGxGUy1GY3A2Jy1GIzYlLUZNNiZRJkdyYXBoRidGUEZqXGxGU0ZqXGxGL0ZqXGxGL0ZpdEZcdS1GY3A2JS1GIzYrLUZNNiZGaXBGUEZqXGxGUy1GLDYuRlxxRmpcbEYvRjJGXXFGN0Y5RjtGPUY/RkFGXnEtRk02JkZnckZQRmpcbEZTRl5ebC1GTTYmUSl3ZWlnaHRlZEYnRlBGalxsRlMtRiw2LkZdeEZqXGxGL0YyRjVGN0Y5RjtGPUY/RmZvRmhvLUZNNiZGUkZQRmpcbEZTRmpcbEYvRmpcbEYvLUYsNi5GaXNGalxsRi9GMkY1RjdGOUY7Rj1GP0Zmb0Zob0ZVLUYsNi5GLkZqXGxGL0YyRjVGN0Y5RjtGPUY/RkFGREZbX2xGW19sLUYsNjBRJ3JldHVybkYnRlxwRmpcbEZecEZgcEYyRjVGN0Y5RjtGPUY/RkFGRC1GY3A2JS1GIzYlRmhcbEZddkYvRmpcbEYvRmlebEZVRistRiw2L1EkZW5kRidGXHBGXnBGYHBGMkY1RjdGOUY7Rj1GP0ZBRkRGK0Zpb0Znc0ZddkYv">QyQ+SS9jcmVhdGVEU1JncmFwaEc2ImYqNiVJKG15bm9kZXNHRiVJIkFHRiVJIlpHRiU2K0kiR0dGJUkibkdGJUkibUdGJUkkQWRqR0YlSSZ2YXJzWkdGJUkmWnNpZ25HRiVJJnZhcnNBR0YlSSZBc2lnbkdGJUkiWEdGJUYlRiVDLj44JSYtSSpEaW1lbnNpb25HRiU2IzklNiMiIiI+OCYmRjk2IyIiIz44LC1JKlRyYW5zcG9zZUdGJTYjOSY+OCgtSSdpbmRldHNHJSpwcm90ZWN0ZWRHNiNGRT44KS1JJXN1YnNHRk42JC1JJHNlcUdGTjYkLyZGSzYjSSJpR0YlRj4vRmVuO0Y+LUkpbnVtZWxlbXNHRk42I0ZLRkU+OCotRk1GOz44Ky1GUzYkLUZWNiQvJkZcb0ZaRj4vRmVuO0Y+LUZpbjYjRlxvRjw+OCctSSdNYXRyaXhHRiU2JCwmRjdGPkZARj5GX3A+JkZbcDYkNyM7LCZGN0Y+Rj5GPkZfcDcjO0Y+RjctRkc2Iy1JJG1hcEdGTjYkSSdzaWdudW1HRiVGX28+JkZbcDYkRmZwRmNwLUZHNiNGUT44JC0mSSxHcmFwaFRoZW9yeUc2JEZOSShfc3lzbGliR0YlNiNJJkdyYXBoR0YlNiU5JEZbcC9JKXdlaWdodGVkR0YlSSV0cnVlR0ZOT0ZkcUYlRiVGJSEiIg==</Equation></Text-field>
</Input>
</Group>
<Group view="code" labelreference="L7007" drawlabel="true">
<Input>
<Text-field prompt="&gt; " style="Maple Input" layout="Normal"><Equation executable="true" style="2D Input" input-equation="" display="LUklbXJvd0c2Iy9JK21vZHVsZW5hbWVHNiJJLFR5cGVzZXR0aW5nR0koX3N5c2xpYkdGJzYlLUkjbW9HRiQ2LVEifkYnLyUsbWF0aHZhcmlhbnRHUSdub3JtYWxGJy8lJmZlbmNlR1EmZmFsc2VGJy8lKnNlcGFyYXRvckdGNC8lKXN0cmV0Y2h5R0Y0LyUqc3ltbWV0cmljR0Y0LyUobGFyZ2VvcEdGNC8lLm1vdmFibGVsaW1pdHNHRjQvJSdhY2NlbnRHRjQvJSdsc3BhY2VHUSYwLjBlbUYnLyUncnNwYWNlR0ZDLyUrZXhlY3V0YWJsZUdGNEYv">NiI=</Equation></Text-field>
</Input>
</Group></Presentation-Block><Presentation-Block>
<Group view="presentation" hide-input="false" hide-output="true" inline-output="false" labelreference="L3903" drawlabel="true">
<Input>
<Text-field style="Text" layout="Normal"></Text-field>
</Input>
</Group></Presentation-Block><Presentation-Block>
<Group view="presentation" hide-input="false" hide-output="true" inline-output="false" labelreference="L8801" drawlabel="true">
<Input>
<Text-field style="Text" layout="Normal">This function is similar to the function above, but creates the signed DSR graph</Text-field>
</Input>
</Group></Presentation-Block><Presentation-Block>
<Group view="presentation" hide-input="false" hide-output="true" inline-output="false" labelreference="L8796" drawlabel="true">
<Input>
<Text-field style="Text" layout="Normal"></Text-field>
</Input>
</Group>
<Group view="code" labelreference="L8799" drawlabel="true">
<Input>
<Text-field prompt="&gt; " style="Maple Input" layout="Normal"><Equation executable="true" style="2D Input" input-equation="createDSRgraphsigned := proc (mynodes, A, Z) local G, n, m, Adj, varsZ, Zsign, varsA, Asign, X; n := Dimension(A)[1]; m := Dimension(A)[2]; X := Transpose(Z); varsZ := indets(X); Zsign := subs(seq(varsZ[i] = 1, i = 1 .. numelems(varsZ)), X); Adj := Matrix(n+m, n+m); Adj[[n+1 .. n+m], [1 .. n]] := Transpose(map(signum, A)); Adj[[1 .. n], [n+1 .. n+m]] := Transpose(Zsign); G := GraphTheory[Graph](mynodes, Adj, weighted = true); return G end proc:" display="LUklbXJvd0c2Iy9JK21vZHVsZW5hbWVHNiJJLFR5cGVzZXR0aW5nR0koX3N5c2xpYkdGJzZncy1JI21vR0YkNi5RIiNGJy8lK2ZvcmVncm91bmRHUS5bMjA0LDE1MywyNTVdRicvJSxtYXRodmFyaWFudEdRJ25vcm1hbEYnLyUmZmVuY2VHUSZmYWxzZUYnLyUqc2VwYXJhdG9yR0Y3LyUpc3RyZXRjaHlHRjcvJSpzeW1tZXRyaWNHRjcvJShsYXJnZW9wR0Y3LyUubW92YWJsZWxpbWl0c0dGNy8lJ2FjY2VudEdGNy8lJ2xzcGFjZUdRJjAuMGVtRicvJSdyc3BhY2VHRkYtSSNtaUdGJDYmUWlvI0NyZWF0ZX5zaWduZWR+RFNSfmdyYXBoOn5lbnRyaWVzfmFyZX50d29+bWF0cmljZXN+YW5kfnRoZX5sYWJlbHN+b2Z+dGhlfm5vZGVzRicvJSdpdGFsaWNHUSV0cnVlRidGLy9GM1EnaXRhbGljRictSSdtc3BhY2VHRiQ2Ji8lJ2hlaWdodEdRJjAuMGV4RicvJSZ3aWR0aEdGRi8lJmRlcHRoR0ZXLyUqbGluZWJyZWFrR1EobmV3bGluZUYnLUYsNi1RIn5GJ0YyRjVGOEY6RjxGPkZARkJGREZHLUZKNiVRNWNyZWF0ZURTUmdyYXBoc2lnbmVkRidGTUZQLUYsNi1RKiZjb2xvbmVxO0YnRjJGNUY4RjpGPEY+RkBGQi9GRVEsMC4yNzc3Nzc4ZW1GJy9GSEZjby1GLDYvUSVwcm9jRicvJSVib2xkR0ZPL0YzUSVib2xkRicvJStmb250d2VpZ2h0R0ZbcEY1RjhGOkY8Rj5GQEZCRkRGRy1JKG1mZW5jZWRHRiQ2JC1GIzYoLUZKNiVRKG15bm9kZXNGJ0ZNRlAtRiw2LVEiLEYnRjJGNS9GOUZPRjpGPEY+RkBGQkZEL0ZIUSwwLjMzMzMzMzNlbUYnLUZKNiVRIkFGJ0ZNRlBGZnAtRko2JVEiWkYnRk1GUEYyRjItRko2I1EhRidGUkZpbkZpbkZpbkZpbi1GLDYvUSZsb2NhbEYnRmhvRmpvRlxwRjVGOEY6RjxGPkZARkJGREZHRmluLUZKNiVRIkdGJ0ZNRlBGZnAtRko2JVEibkYnRk1GUEZmcC1GSjYlUSJtRidGTUZQRmZwLUZKNiVRJEFkakYnRk1GUEZmcC1GSjYlUSZ2YXJzWkYnRk1GUEZmcC1GSjYlUSZac2lnbkYnRk1GUEZmcC1GSjYlUSZ2YXJzQUYnRk1GUEZmcC1GSjYlUSZBc2lnbkYnRk1GUEZmcC1GSjYlUSJYRidGTUZQLUYsNi1RIjpGJ0YyRjVGOEY6RjxGPkZARkJGYm9GZG9GUkZpbkZpbkZpbkZpbkZbckZfby1GSjYlUSpEaW1lbnNpb25GJ0ZNRlAtRl9wNiQtRiM2JEZccUYyRjItRl9wNiYtRiM2JC1JI21uR0YkNiRRIjFGJ0YyRjJGMi8lJW9wZW5HUSJbRicvJSZjbG9zZUdRIl1GJ0Zjc0ZeckZfb0Zmc0Zpcy1GX3A2Ji1GIzYkLUZidDYkUSIyRidGMkYyRjJGZXRGaHRGY3NGUkZpbkZpbkZpbkZpbkZgc0Zfby1GSjYlUSpUcmFuc3Bvc2VGJ0ZNRlAtRl9wNiQtRiM2JEZfcUYyRjJGY3NGUkZpbkZpbkZpbkZpbkZkckZfby1GSjYlUSdpbmRldHNGJ0ZNRlAtRl9wNiQtRiM2JEZgc0YyRjJGY3NGUkZpbkZpbkZpbkZpbkZnckZfby1GSjYlUSVzdWJzRidGTUZQLUZfcDYkLUYjNigtRko2JVEkc2VxRidGTUZQLUZfcDYkLUYjNi5GZHItRl9wNiYtRiM2JC1GSjYlUSJpRidGTUZQRjJGMkZldEZodC1GLDYtUSI9RidGMkY1RjhGOkY8Rj5GQEZCRmJvRmRvRmF0RmZwRmJ3RmV3RmF0LUYsNi1RIy4uRidGMkY1RjhGOkY8Rj5GQEZCL0ZFUSwwLjIyMjIyMjJlbUYnRkctRko2JVEpbnVtZWxlbXNGJ0ZNRlAtRl9wNiQtRiM2JEZkckYyRjJGMkYyRmZwRmluRmBzRjJGMkZjc0ZSRlJGUkZpbkZSRmluRmluRmFyRl9vLUZKNiVRJ01hdHJpeEYnRk1GUC1GX3A2JC1GIzYqRltyLUYsNi1RIitGJ0YyRjVGOEY6RjxGPkZARkJGW3gvRkhGXHhGXnJGZnBGW3JGW3lGXnJGMkYyRmNzRlJGaW5GaW5GYXItRl9wNiYtRiM2Ji1GX3A2Ji1GIzYqRltyRlt5RmF0Rmh3RltyRlt5Rl5yRjJGMkZldEZodEZmcC1GX3A2Ji1GIzYmRmF0Rmh3RltyRjJGMkZldEZodEYyRjJGZXRGaHRGX29GYnUtRl9wNiQtRiM2JkZicS1GIzYlLUZKNiVRJG1hcEYnRk1GUC1GX3A2JC1GIzYmLUZKNiVRJ3NpZ251bUYnL0ZORjdGMkZmcEZccUYyRjJGMkZicUYyRjJGY3NGUkZpbkZpbkZhci1GX3A2Ji1GIzYmRmd5RmZwRmN5RjJGMkZldEZodEZfb0ZidS1GX3A2JC1GIzYkLUZKNiVGaXJGW1tsRjJGMkYyRmNzRlItRlM2JkZVRlhGWi9GZ25RJWF1dG9GJ0ZSRlJGaW5GaW5GaW4tRko2JkZqcUZNL0YwUSpbMCwxMjgsMF1GJ0ZQLUYsNi5GYW9GXFxsRjJGNUY4RjpGPEY+RkBGQkZib0Zkby1GSjYmUSxHcmFwaFRoZW9yeUYnRk1GXFxsRlAtRl9wNictRiM2JC1GSjYmUSZHcmFwaEYnRk1GXFxsRlBGMkZcXGxGMkZldEZodC1GX3A2JS1GIzYqLUZKNiZGZXBGTUZcXGxGUC1GLDYuRmhwRlxcbEYyRjVGaXBGOkY8Rj5GQEZCRkRGanAtRko2JkZjckZNRlxcbEZQRmBdbC1GSjYmUSl3ZWlnaHRlZEYnRk1GXFxsRlAtRiw2LkZnd0ZcXGxGMkY1RjhGOkY8Rj5GQEZCRmJvRmRvLUZKNiZGT0ZNRlxcbEZQRjJGXFxsRjItRiw2LkZlc0ZcXGxGMkY1RjhGOkY8Rj5GQEZCRmJvRmRvRlItRiw2LkZbb0ZcXGxGMkY1RjhGOkY8Rj5GQEZCRkRGR0ZdXmxGXV5sLUYsNjBRJ3JldHVybkYnRmhvRlxcbEZqb0ZccEY1RjhGOkY8Rj5GQEZCRkRGRy1GX3A2JS1GIzYkRmpbbEYyRlxcbEYyRltebEZSRmluLUYsNi9RJGVuZEYnRmhvRmpvRlxwRjVGOEY6RjxGPkZARkJGREZHRmluRmVvRmNzLyUrZXhlY3V0YWJsZUdGN0Yy">QyQ+STVjcmVhdGVEU1JncmFwaHNpZ25lZEc2ImYqNiVJKG15bm9kZXNHRiVJIkFHRiVJIlpHRiU2K0kiR0dGJUkibkdGJUkibUdGJUkkQWRqR0YlSSZ2YXJzWkdGJUkmWnNpZ25HRiVJJnZhcnNBR0YlSSZBc2lnbkdGJUkiWEdGJUYlRiVDLD44JSYtSSpEaW1lbnNpb25HRiU2IzklNiMiIiI+OCYmRjk2IyIiIz44LC1JKlRyYW5zcG9zZUdGJTYjOSY+OCgtSSdpbmRldHNHJSpwcm90ZWN0ZWRHNiNGRT44KS1JJXN1YnNHRk42JC1JJHNlcUdGTjYkLyZGSzYjSSJpR0YlRj4vRmVuO0Y+LUkpbnVtZWxlbXNHRk42I0ZLRkU+OCctSSdNYXRyaXhHRiU2JCwmRjdGPkZARj5GYG8+JkZcbzYkNyM7LCZGN0Y+Rj5GPkZgbzcjO0Y+RjctRkc2Iy1JJG1hcEdGTjYkSSdzaWdudW1HRiVGPD4mRlxvNiRGZ29GZG8tRkc2I0ZRPjgkLSZJLEdyYXBoVGhlb3J5RzYkRk5JKF9zeXNsaWJHRiU2I0kmR3JhcGhHRiU2JTkkRlxvL0kpd2VpZ2h0ZWRHRiVJJXRydWVHRk5PRmVwRiVGJUYlISIi</Equation></Text-field>
</Input>
</Group></Presentation-Block><Presentation-Block>
<Group view="presentation" hide-input="false" hide-output="true" inline-output="false" labelreference="L8797" drawlabel="true">
<Input>
<Text-field style="Text" layout="Normal"></Text-field>
</Input>
</Group></Presentation-Block>
</Section><Presentation-Block>
<Group view="presentation" hide-input="false" hide-output="true" inline-output="false" labelreference="L8798" drawlabel="true">
<Input>
<Text-field style="Text" layout="Normal"></Text-field>
</Input>
</Group></Presentation-Block><Presentation-Block>
<Group view="presentation" hide-input="false" hide-output="true" inline-output="false" labelreference="L8808" drawlabel="true">
<Input>
<Text-field style="Text" layout="Normal"></Text-field>
</Input>
</Group></Presentation-Block>
<Section collapsed="true" MultipleChoiceAnswerIndex="-1" MultipleChoiceRandomizeChoices="false" TrueFalseAnswerIndex="-1" EssayAnswerRows="5" EssayAnswerColumns="60"><Title>
<Text-field style="Heading 2" layout="Heading 2">Auxiliary procedures</Text-field></Title><Presentation-Block>
<Group view="presentation" hide-input="false" hide-output="true" inline-output="false" labelreference="L8817" drawlabel="true">
<Input>
<Text-field style="Text" layout="Normal"><Equation executable="false" style="2D Math" input-equation="" display="LUklbXJvd0c2Iy9JK21vZHVsZW5hbWVHNiJJLFR5cGVzZXR0aW5nR0koX3N5c2xpYkdGJzYkLUkjbWlHRiQ2I1EhRicvJSxtYXRodmFyaWFudEdRJ25vcm1hbEYn">JSFH</Equation></Text-field>
</Input>
</Group></Presentation-Block><Presentation-Block>
<Group view="presentation" hide-input="false" hide-output="true" inline-output="false" labelreference="L8836" drawlabel="true">
<Input>
<Text-field style="Text" layout="Normal"></Text-field>
</Input>
</Group>
<Group view="code" labelreference="L8835" drawlabel="true">
<Input>
<Text-field prompt="&gt; " style="Maple Input" layout="Normal"><Equation executable="true" style="2D Input" input-equation="addlist := proc (mylist, myaddlist) local i, newlist; newlist := [op(mylist), op(myaddlist)]; return newlist end proc:" display="LUklbXJvd0c2Iy9JK21vZHVsZW5hbWVHNiJJLFR5cGVzZXR0aW5nR0koX3N5c2xpYkdGJzZLLUkjbWlHRiQ2JVEoYWRkbGlzdEYnLyUnaXRhbGljR1EldHJ1ZUYnLyUsbWF0aHZhcmlhbnRHUSdpdGFsaWNGJy1JI21vR0YkNi1RKiZjb2xvbmVxO0YnL0YzUSdub3JtYWxGJy8lJmZlbmNlR1EmZmFsc2VGJy8lKnNlcGFyYXRvckdGPS8lKXN0cmV0Y2h5R0Y9LyUqc3ltbWV0cmljR0Y9LyUobGFyZ2VvcEdGPS8lLm1vdmFibGVsaW1pdHNHRj0vJSdhY2NlbnRHRj0vJSdsc3BhY2VHUSwwLjI3Nzc3NzhlbUYnLyUncnNwYWNlR0ZMLUY2Ni9RJXByb2NGJy8lJWJvbGRHRjEvRjNRJWJvbGRGJy8lK2ZvbnR3ZWlnaHRHRlVGO0Y+RkBGQkZERkZGSC9GS1EmMC4wZW1GJy9GTkZZLUkobWZlbmNlZEdGJDYkLUYjNiYtRiw2JVEnbXlsaXN0RidGL0YyLUY2Ni1RIixGJ0Y5RjsvRj9GMUZARkJGREZGRkhGWC9GTlEsMC4zMzMzMzMzZW1GJy1GLDYlUSpteWFkZGxpc3RGJ0YvRjJGOUY5LUYsNiNRIUYnLUknbXNwYWNlR0YkNiYvJSdoZWlnaHRHUSYwLjBleEYnLyUmd2lkdGhHRlkvJSZkZXB0aEdGXnAvJSpsaW5lYnJlYWtHUShuZXdsaW5lRictRjY2LVEifkYnRjlGO0Y+RkBGQkZERkZGSEZYRlpGZnBGZnBGZnAtRjY2L1EmbG9jYWxGJ0ZSRlRGVkY7Rj5GQEZCRkRGRkZIRlhGWkZmcC1GLDYlUSJpRidGL0YyRl1vLUYsNiVRKG5ld2xpc3RGJ0YvRjItRjY2LVEiOkYnRjlGO0Y+RkBGQkZERkZGSEZKRk1GaW9GZnBGZnBGZnBGZnBGX3FGNS1GZm42Ji1GIzYoLUYsNiVRI29wRidGL0YyLUZmbjYkLUYjNiRGam5GOUY5Rl1vRmlxLUZmbjYkLUYjNiRGY29GOUY5RjlGOS8lJW9wZW5HUSJbRicvJSZjbG9zZUdRIl1GJ0ZicUZpb0ZmcEZmcEZmcEZmcC1GNjYwUSdyZXR1cm5GJ0ZSLyUrZm9yZWdyb3VuZEdRKlswLDEyOCwwXUYnRlRGVkY7Rj5GQEZCRkRGRkZIRlhGWi1GNjYuRmhwRl1zRjlGO0Y+RkBGQkZERkZGSEZYRlotRiw2JkZhcUYvRl1zRjItRjY2LkZkcUZdc0Y5RjtGPkZARkJGREZGRkhGSkZNRmlvLUY2Ni9RJGVuZEYnRlJGVEZWRjtGPkZARkJGREZGRkhGWEZaRmZwRk9GYnEvJStleGVjdXRhYmxlR0Y9Rjk=">QyQ+SShhZGRsaXN0RzYiZio2JEknbXlsaXN0R0YlSSpteWFkZGxpc3RHRiU2JEkiaUdGJUkobmV3bGlzdEdGJUYlRiVDJD44JTckLUkjb3BHJSpwcm90ZWN0ZWRHNiM5JC1GMjYjOSVPRi9GJUYlRiUhIiI=</Equation></Text-field>
</Input>
</Group></Presentation-Block><Presentation-Block>
<Group view="presentation" hide-input="false" hide-output="true" inline-output="false" labelreference="L8832" drawlabel="true">
<Input>
<Text-field style="Text" layout="Normal"><Equation executable="false" style="2D Math" input-equation="" display="LUklbXJvd0c2Iy9JK21vZHVsZW5hbWVHNiJJLFR5cGVzZXR0aW5nR0koX3N5c2xpYkdGJzYkLUkjbWlHRiQ2I1EhRicvJSxtYXRodmFyaWFudEdRJ25vcm1hbEYn">JSFH</Equation></Text-field>
</Input>
</Group></Presentation-Block><Presentation-Block>
<Group view="presentation" hide-input="false" hide-output="true" inline-output="false" labelreference="L8837" drawlabel="true">
<Input>
<Text-field style="Text" layout="Normal"></Text-field>
</Input>
</Group></Presentation-Block><Presentation-Block>
<Group view="presentation" hide-input="false" hide-output="true" inline-output="false" labelreference="L8838" drawlabel="true">
<Input>
<Text-field style="Text" layout="Normal">This procedure computes the polynomial <Equation executable="false" style="2D Math" input-equation="" display="LUklbXJvd0c2Iy9JK21vZHVsZW5hbWVHNiJJLFR5cGVzZXR0aW5nR0koX3N5c2xpYkdGJzYkLUklbXN1YkdGJDYlLUkjbWlHRiQ2JVEicEYnLyUnaXRhbGljR1EldHJ1ZUYnLyUsbWF0aHZhcmlhbnRHUSdpdGFsaWNGJy1GIzYnLUYvNiVRIkFGJ0YyRjUtSSNtb0dGJDYtUSIsRicvRjZRJ25vcm1hbEYnLyUmZmVuY2VHUSZmYWxzZUYnLyUqc2VwYXJhdG9yR0Y0LyUpc3RyZXRjaHlHRkUvJSpzeW1tZXRyaWNHRkUvJShsYXJnZW9wR0ZFLyUubW92YWJsZWxpbWl0c0dGRS8lJ2FjY2VudEdGRS8lJ2xzcGFjZUdRJjAuMGVtRicvJSdyc3BhY2VHUSwwLjMzMzMzMzNlbUYnLUYvNiVRIlpGJ0YyRjVGMkY1LyUvc3Vic2NyaXB0c2hpZnRHUSIwRidGQQ==">LUklbXJvd0c2Iy9JK21vZHVsZW5hbWVHNiJJLFR5cGVzZXR0aW5nR0koX3N5c2xpYkdGJzYkLUklbXN1YkdGJDYlLUkjbWlHRiQ2JVEicEYnLyUnaXRhbGljR1EldHJ1ZUYnLyUsbWF0aHZhcmlhbnRHUSdpdGFsaWNGJy1GIzYnLUYvNiVRIkFGJ0YyRjUtSSNtb0dGJDYtUSIsRicvRjZRJ25vcm1hbEYnLyUmZmVuY2VHUSZmYWxzZUYnLyUqc2VwYXJhdG9yR0Y0LyUpc3RyZXRjaHlHRkUvJSpzeW1tZXRyaWNHRkUvJShsYXJnZW9wR0ZFLyUubW92YWJsZWxpbWl0c0dGRS8lJ2FjY2VudEdGRS8lJ2xzcGFjZUdRJjAuMGVtRicvJSdyc3BhY2VHUSwwLjMzMzMzMzNlbUYnLUYvNiVRIlpGJ0YyRjVGMkY1LyUvc3Vic2NyaXB0c2hpZnRHUSIwRidGQQ==</Equation><Font bold="true"> </Font>in the main text. The input is the matrices A and Z (in the function denoted by N and X).</Text-field>
</Input>
</Group></Presentation-Block><Presentation-Block>
<Group view="presentation" hide-input="false" hide-output="true" inline-output="false" labelreference="L8841" drawlabel="true">
<Input>
<Text-field style="Text" layout="Normal"></Text-field>
</Input>
</Group></Presentation-Block><Presentation-Block>
<Group view="code" labelreference="L8840" drawlabel="true">
<Input>
<Text-field prompt="&gt; " style="Maple Input" layout="Normal"><Equation executable="true" style="2D Input" input-equation="" display="LUklbXJvd0c2Iy9JK21vZHVsZW5hbWVHNiJJLFR5cGVzZXR0aW5nR0koX3N5c2xpYkdGJzZjdS1JI21vR0YkNi5RIiNGJy8lK2ZvcmVncm91bmRHUS5bMjA0LDE1MywyNTVdRicvJSxtYXRodmFyaWFudEdRJ25vcm1hbEYnLyUmZmVuY2VHUSZmYWxzZUYnLyUqc2VwYXJhdG9yR0Y3LyUpc3RyZXRjaHlHRjcvJSpzeW1tZXRyaWNHRjcvJShsYXJnZW9wR0Y3LyUubW92YWJsZWxpbWl0c0dGNy8lJ2FjY2VudEdGNy8lJ2xzcGFjZUdRJjAuMGVtRicvJSdyc3BhY2VHRkYtSSNtaUdGJDYmUT0jfmNvbXB1dGV+TXRpbGRlfmRldGVybWluYW50RicvJSdpdGFsaWNHUSV0cnVlRidGLy9GM1EnaXRhbGljRictSSdtc3BhY2VHRiQ2Ji8lJ2hlaWdodEdRJjAuMGV4RicvJSZ3aWR0aEdGRi8lJmRlcHRoR0ZXLyUqbGluZWJyZWFrR1EobmV3bGluZUYnLUYsNi1RIn5GJ0YyRjVGOEY6RjxGPkZARkJGREZHLUZKNiVRKmNvbXB1dGRldEYnRk1GUC1GLDYtUSomY29sb25lcTtGJ0YyRjVGOEY6RjxGPkZARkIvRkVRLDAuMjc3Nzc3OGVtRicvRkhGY28tRiw2L1ElcHJvY0YnLyUlYm9sZEdGTy9GM1ElYm9sZEYnLyUrZm9udHdlaWdodEdGW3BGNUY4RjpGPEY+RkBGQkZERkctSShtZmVuY2VkR0YkNiQtRiM2Jy1GSjYlUSJORidGTUZQLUYsNi1RIixGJ0YyRjUvRjlGT0Y6RjxGPkZARkJGRC9GSFEsMC4zMzMzMzMzZW1GJy1GSjYlUSJYRidGTUZQLyUrZXhlY3V0YWJsZUdGN0YyRjItRko2I1EhRidGUkZpbkZpbi1GLDYvUSdnbG9iYWxGJ0Zob0Zqb0ZccEY1RjhGOkY8Rj5GQEZCRkRGR0Zpbi1GSjYlUSNNdEYnRk1GUC1GLDYtUSI6RidGMkY1RjhGOkY8Rj5GQEZCRmJvRmRvRlJGaW5GaW5GaW4tRiw2L1EmbG9jYWxGJ0Zob0Zqb0ZccEY1RjhGOkY8Rj5GQEZCRkRGR0Zpbi1GSjYlUSJNRidGTUZQRmZwLUZKNiVRIkZGJ0ZNRlBGZnAtRko2JVEiaUYnRk1GUEZmcC1GSjYlUSdiaWdkZXRGJ0ZNRlBGZnAtRko2JVEjbjFGJ0ZNRlBGZnAtRko2JVEjczFGJ0ZNRlBGanFGUkZpbkZpbkZpbkZcc0Zfby1GSjYlUSpEaW1lbnNpb25GJ0ZNRlAtRl9wNiQtRiM2JEZjcEYyRjItRl9wNiYtRiM2JC1JI21uR0YkNiRRIjFGJ0YyRjJGMi8lJW9wZW5HUSJbRicvJSZjbG9zZUdRIl1GJ0ZqcUZfc0Zfby1GSjYlUSVSYW5rRidGTUZQRmVzRmpxRlJGaW5GaW5GaW5GYHJGX29GY3AtRiw2LVEiLkYnRjJGNUY4RjpGPEY+RkBGQkZERkctRko2JVEqVHJhbnNwb3NlRidGTUZQLUZfcDYkLUYjNiVGXHFGX3FGMkYyRmpxRlJGaW5GaW5GaW5GZ3FGX29GYHJGanFGUkZpbkZpbi1GLDYvUSNpZkYnRmhvRmpvRlxwRjVGOEY6RjxGPkZARkJGREZHRmluRl9zLUYsNi1RIjxGJ0YyRjVGOEY6RjxGPkZARkJGYm9GZG9GXHNGaW4tRiw2L1EldGhlbkYnRmhvRmpvRlxwRjVGOEY6RjxGPkZARkJGREZHRlJGaW5GaW5GaW5GaW5GaW5GY3JGX28tRko2JVE2UmVkdWNlZFJvd0VjaGVsb25Gb3JtRidGTUZQLUZfcDYkLUYjNiVGXXUtRl9wNiQtRiM2JkZhcS1GIzYlLUZKNiVRJ01hdHJpeEYnRk1GUC1GX3A2JC1GIzYkLUZfcDYmLUYjNiUtRko2JVEjb3BGJ0ZNRlAtRl9wNiQtRiM2JS1GSjYlUSpOdWxsU3BhY2VGJ0ZNRlAtRl9wNiQtRiM2JUZddUZlc0YyRjJGMkYyRjJGMkZhdEZkdEYyRjJGMkZhcUYyRjJGMkYyRmpxRlJGaW5GaW5GaW5GaW4tRiw2L1EkZm9yRidGaG9Gam9GXHBGNUY4RjpGPEY+RkBGQkZERkdGaW5GZnJGaW4tRiw2L1ElZnJvbUYnRmhvRmpvRlxwRjVGOEY6RjxGPkZARkJGREZHRmluRl10RmluLUYsNi9RI2J5RidGaG9Gam9GXHBGNUY4RjpGPEY+RkBGQkZERkdGaW5GXXRGaW4tRiw2L1EjdG9GJ0Zob0Zqb0ZccEY1RjhGOkY8Rj5GQEZCRkRGR0ZpbkZicy1GX3A2JC1GIzYkRmNyRjJGMkZpc0Zpbi1GLDYvUSNkb0YnRmhvRmpvRlxwRjVGOEY6RjxGPkZARkJGREZHRmluRlJGaW5GaW5GaW5GaW5GaW5GaW5GaW5GaW5GaW5GZ3EtRl9wNiYtRiM2Jy1GSjYlUStBcnJheVRvb2xzRidGTUZQLUZfcDYmLUYjNiQtRko2JVEsU2VhcmNoQXJyYXlGJ0ZNRlBGMkYyRmF0RmR0LUZfcDYkLUYjNiVGY3ItRl9wNiYtRiM2JEZmckYyRjJGYXRGZHRGMkYyRmlzRjJGMkZhdEZkdEZfb0ZjckZoekZqcUZSRmluRmluRmluRmluLUYsNi9RJGVuZEYnRmhvRmpvRlxwRjVGOEY6RjxGPkZARkJGREZHRmluRmN5RmpxRlJGaW5GXFtsRmluRmR1RmpxRlJGaW5GaW5GaXJGX28tRko2JVEnZXhwYW5kRidGTUZQLUZfcDYkLUYjNiUtRko2JVEsRGV0ZXJtaW5hbnRGJ0ZNRlAtRl9wNiQtRiM2JEZncUYyRjJGMkYyRmpxRlJGaW4tRiw2LkZbby9GMFEqWzAsMTI4LDBdRidGMkY1RjhGOkY8Rj5GQEZCRkRGRy1GLDYwUSdyZXR1cm5GJ0Zob0ZfXGxGam9GXHBGNUY4RjpGPEY+RkBGQkZERkctRl9wNiUtRiM2Ji1GSjYmRltzRk1GX1xsRlBGX1xsRl9xRjJGX1xsRjItRiw2LkZcckZfXGxGMkY1RjhGOkY8Rj5GQEZCRmJvRmRvRlJGaW5GXFtsRmluRmVvRmpxRl9xRjI=">QyQ+SSpjb21wdXRkZXRHNiJmKjYkSSJOR0YlSSJYR0YlNihJIk1HRiVJIkZHRiVJImlHRiVJJ2JpZ2RldEdGJUkjbjFHRiVJI3MxR0YlRiVGJUMpPjgoJi1JKkRpbWVuc2lvbkdGJTYjOSQ2IyIiIj44KS1JJVJhbmtHRiVGNz44JC1JMGRlbGF5RG90UHJvZHVjdEc2JCUqcHJvdGVjdGVkRy9JK21vZHVsZW5hbWVHRiVJLFR5cGVzZXR0aW5nRzYkRkRJKF9zeXNsaWJHRiU2JEY4LUkqVHJhbnNwb3NlR0YlNiM5JT5JI010R0YlRkBAJDJGPEYzQyQ+OCUtSTZSZWR1Y2VkUm93RWNoZWxvbkZvcm1HRiU2Iy1GTDYjLUknTWF0cml4R0YlNiM3Iy1JI29wR0ZENiMtSSpOdWxsU3BhY2VHRiU2Iy1GTEY3Pyg4JkY6RjomLUY2NiNGVUY5SSV0cnVlR0ZEPiZGUDYjJi0mSStBcnJheVRvb2xzR0YlNiNJLFNlYXJjaEFycmF5R0YlNiMmRlU2I0Zhb0Y5RmBwPjgnLUknZXhwYW5kR0ZENiMtSSxEZXRlcm1pbmFudEdGJTYjRlBPRmNwRiVGaXBGJSEiIg==</Equation></Text-field>
</Input>
</Group></Presentation-Block><Presentation-Block>
<Group view="presentation" hide-input="false" hide-output="true" inline-output="false" labelreference="L8839" drawlabel="true">
<Input>
<Text-field style="Text" layout="Normal"></Text-field>
</Input>
</Group></Presentation-Block><Presentation-Block>
<Group view="presentation" hide-input="false" hide-output="true" inline-output="false" labelreference="L8833" drawlabel="true">
<Input>
<Text-field style="Text" layout="Normal"><Equation executable="false" style="2D Math" input-equation="" display="LUklbXJvd0c2Iy9JK21vZHVsZW5hbWVHNiJJLFR5cGVzZXR0aW5nR0koX3N5c2xpYkdGJzYkLUkjbWlHRiQ2I1EhRicvJSxtYXRodmFyaWFudEdRJ25vcm1hbEYn">JSFH</Equation></Text-field>
</Input>
</Group></Presentation-Block><Presentation-Block>
<Group view="presentation" hide-input="false" hide-output="true" inline-output="false" labelreference="L8834" drawlabel="true">
<Input>
<Text-field style="Text" layout="Normal"><Equation executable="false" style="2D Math" input-equation="" display="LUklbXJvd0c2Iy9JK21vZHVsZW5hbWVHNiJJLFR5cGVzZXR0aW5nR0koX3N5c2xpYkdGJzYkLUkjbWlHRiQ2I1EhRicvJSxtYXRodmFyaWFudEdRJ25vcm1hbEYn">JSFH</Equation></Text-field>
</Input>
</Group></Presentation-Block><Presentation-Block>
<Group view="presentation" hide-input="false" hide-output="true" inline-output="false" labelreference="L8786" drawlabel="true">
<Input>
<Text-field style="Text" layout="Normal">This function returns the list of monomials that have the wrong sign. The input is the determinant and the wrong sign.</Text-field>
</Input>
</Group></Presentation-Block><Presentation-Block>
<Group view="presentation" hide-input="false" hide-output="true" inline-output="false" labelreference="L8787" drawlabel="true">
<Input>
<Text-field style="Text" layout="Normal"></Text-field>
</Input>
</Group></Presentation-Block><Presentation-Block>
<Group view="code" labelreference="L3918" drawlabel="true">
<Input>
<Text-field prompt="&gt; " style="Maple Input" layout="Normal"><Equation executable="true" style="2D Input" input-equation="badterms := proc (deter, mysign) local vars, coeflist, monomlist, coeflistsign, wterms, i; vars := indets(deter); coeflist := [coeffs(deter, vars, 't')]; monomlist := [t]; coeflistsign := map(sign, coeflist); wterms := []; for i to numelems(coeflistsign) do if mysign = coeflistsign[i] then wterms := [op(wterms), monomlist[i]] end if end do; return wterms end proc:" display="LUklbXJvd0c2Iy9JK21vZHVsZW5hbWVHNiJJLFR5cGVzZXR0aW5nR0koX3N5c2xpYkdGJzZhdS1JI21vR0YkNi5RIiNGJy8lK2ZvcmVncm91bmRHUS5bMjA0LDE1MywyNTVdRicvJSxtYXRodmFyaWFudEdRJ25vcm1hbEYnLyUmZmVuY2VHUSZmYWxzZUYnLyUqc2VwYXJhdG9yR0Y3LyUpc3RyZXRjaHlHRjcvJSpzeW1tZXRyaWNHRjcvJShsYXJnZW9wR0Y3LyUubW92YWJsZWxpbWl0c0dGNy8lJ2FjY2VudEdGNy8lJ2xzcGFjZUdRJjAuMGVtRicvJSdyc3BhY2VHRkYtSSNtaUdGJDYmUWRvI0dpdmVufmF+ZGV0ZXJtaW5hbnR+YW5kfmF+d3Jvbmd+c2lnbix+cmV0dXJufnRoZX5saXN0fm9mfndyb25nfm1vbm9taWFsc0YnLyUnaXRhbGljR1EldHJ1ZUYnRi8vRjNRJ2l0YWxpY0YnLUknbXNwYWNlR0YkNiYvJSdoZWlnaHRHUSYwLjBleEYnLyUmd2lkdGhHRkYvJSZkZXB0aEdGVy8lKmxpbmVicmVha0dRKG5ld2xpbmVGJy1GUzYmRlVGWEZaL0ZnblElYXV0b0YnLUZKNiVRKWJhZHRlcm1zRidGTUZQLUYsNi1RKiZjb2xvbmVxO0YnRjJGNUY4RjpGPEY+RkBGQi9GRVEsMC4yNzc3Nzc4ZW1GJy9GSEZkby1GLDYvUSVwcm9jRicvJSVib2xkR0ZPL0YzUSVib2xkRicvJStmb250d2VpZ2h0R0ZccEY1RjhGOkY8Rj5GQEZCRkRGRy1JKG1mZW5jZWRHRiQ2JC1GIzYnLUZKNiVRJmRldGVyRidGTUZQLUYsNi1RIixGJ0YyRjUvRjlGT0Y6RjxGPkZARkJGRC9GSFEsMC4zMzMzMzMzZW1GJy1GSjYlUSdteXNpZ25GJ0ZNRlAvJStleGVjdXRhYmxlR0Y3RjJGMi1GSjYjUSFGJ0ZSLUYsNi1RIn5GJ0YyRjVGOEY6RjxGPkZARkJGREZHRmVxRmVxRmVxRmVxLUYsNi9RJmxvY2FsRidGaW9GW3BGXXBGNUY4RjpGPEY+RkBGQkZERkdGZXEtRko2JVEldmFyc0YnRk1GUEZncC1GSjYlUSljb2VmbGlzdEYnRk1GUEZncC1GSjYlUSptb25vbWxpc3RGJ0ZNRlBGZ3AtRko2JVEtY29lZmxpc3RzaWduRidGTUZQRmdwLUZKNiVRJ3d0ZXJtc0YnRk1GUEZncC1GSjYlUSJpRidGTUZQLUYsNi1RIjpGJ0YyRjVGOEY6RjxGPkZARkJGY29GZW9GUkZlcUZlcUZlcUZlcUZlcUZlcUZbckZgby1GSjYlUSdpbmRldHNGJ0ZNRlAtRmBwNiQtRiM2JEZkcEYyRjJGXXNGUkZlcUZlcUZlcUZlcUZlcUZeckZgby1GYHA2Ji1GIzYlLUZKNiVRJ2NvZWZmc0YnRk1GUC1GYHA2JC1GIzYrRmRwRmdwRltyRmdwRmVxLUYsNi1RIidGJ0YyRjVGOEY6RjxGPkZARkIvRkVRLDAuMTExMTExMWVtRidGRy1GSjYlUSJ0RidGTUZQRmJ0RjJGMkYyRjIvJSVvcGVuR1EiW0YnLyUmY2xvc2VHUSJdRidGXXNGUkZlcUZlcUZlcUZlcUZlcUZlcUZhckZgby1GYHA2Ji1GIzYkRmd0RjJGMkZqdEZddUZdc0ZSRmVxRmVxRmVxRmVxRmRyRmBvLUZKNiVRJG1hcEYnRk1GUC1GYHA2JC1GIzYmLUZKNiVRJXNpZ25GJ0ZNRlBGZ3BGXnJGMkYyRl1zRlJGZXFGZXFGZXFGZXFGZXFGZ3JGYG8tRmBwNiYtRiM2JEZicUYyRjJGanRGXXVGXXNGUkZlcUZlcUZlcUZlcUZlcS1GLDYvUSRmb3JGJ0Zpb0ZbcEZdcEY1RjhGOkY8Rj5GQEZCRkRGR0ZlcUZqckZlcS1GLDYvUSVmcm9tRidGaW9GW3BGXXBGNUY4RjpGPEY+RkBGQkZERkdGZXEtSSNtbkdGJDYkUSIxRidGMkZlcS1GLDYvUSNieUYnRmlvRltwRl1wRjVGOEY6RjxGPkZARkJGREZHRmVxRmh2RmVxLUYsNi9RI3RvRidGaW9GW3BGXXBGNUY4RjpGPEY+RkBGQkZERkdGZXEtRko2JVEpbnVtZWxlbXNGJ0ZNRlAtRmBwNiQtRiM2JEZkckYyRjJGZXEtRiw2L1EjZG9GJ0Zpb0ZbcEZdcEY1RjhGOkY8Rj5GQEZCRkRGR0ZSRmVxRmVxRmVxRmVxRmVxRmVxRmVxRmVxRmVxRmVxRmVxLUYsNi9RI2lmRidGaW9GW3BGXXBGNUY4RjpGPEY+RkBGQkZERkdGZXFGXXEtRiw2LVEiPUYnRjJGNUY4RjpGPEY+RkBGQkZjb0Zlb0Zkci1GYHA2Ji1GIzYkRmpyRjJGMkZqdEZddUZlcS1GLDYvUSV0aGVuRidGaW9GW3BGXXBGNUY4RjpGPEY+RkBGQkZERkdGZXFGZ3JGYG8tRmBwNiYtRiM2KC1GSjYlUSNvcEYnRk1GUC1GYHA2JC1GIzYkRmdyRjJGMkZncEZhckZieEYyRjJGanRGXXVGXXNGZXEtRiw2L1EkZW5kRidGaW9GW3BGXXBGNUY4RjpGPEY+RkBGQkZERkdGZXFGXHhGXXNGUkZlcUZlcUZlcUZlcUZlcUZkeUZlcUZpd0Zdc0ZSRmVxRmVxRmVxRmVxLUYsNjBRJ3JldHVybkYnRmlvL0YwUSpbMCwxMjgsMF1GJ0ZbcEZdcEY1RjhGOkY8Rj5GQEZCRkRGRy1GYHA2JS1GIzYmLUZKNiZGaXJGTUZqeUZQRmp5RmBxRjJGanlGMi1GLDYuRl9zRmp5RjJGNUY4RjpGPEY+RkBGQkZjb0Zlb0ZSRmluRlJGUkZlcUZkeUZlcUZmb0Zdc0ZgcUYy">QyQ+SSliYWR0ZXJtc0c2ImYqNiRJJmRldGVyR0YlSSdteXNpZ25HRiU2KEkldmFyc0dGJUkpY29lZmxpc3RHRiVJKm1vbm9tbGlzdEdGJUktY29lZmxpc3RzaWduR0YlSSd3dGVybXNHRiVJImlHRiVGJUYlQyk+OCQtSSdpbmRldHNHJSpwcm90ZWN0ZWRHNiM5JD44JTcjLUknY29lZmZzR0Y2NiVGOEYzLkkidEdGJT44JjcjRkA+OCctSSRtYXBHRjY2JEklc2lnbkdGNkY6PjgoNyI/KDgpIiIiRk8tSSludW1lbGVtc0dGNjYjRkVJJXRydWVHRjZAJC85JSZGRTYjRk4+Rks3JC1JI29wR0Y2NiNGSyZGQkZYT0ZLRiVGJUYlISIi</Equation></Text-field>
</Input>
</Group></Presentation-Block><Presentation-Block>
<Group view="presentation" hide-input="false" hide-output="true" inline-output="false" labelreference="L3919" drawlabel="true">
<Input>
<Text-field style="Text" layout="Normal"></Text-field>
</Input>
</Group>
<Group view="presentation" hide-input="false" hide-output="true" inline-output="false" labelreference="L3909" drawlabel="true">
<Input>
<Text-field style="Text" layout="Normal"></Text-field>
</Input>
</Group>
<Group view="presentation" hide-input="false" hide-output="true" inline-output="false" labelreference="L8789" drawlabel="true">
<Input>
<Text-field style="Text" layout="Normal"></Text-field>
</Input>
</Group></Presentation-Block><Presentation-Block>
<Group view="presentation" hide-input="false" hide-output="true" inline-output="false" labelreference="L8791" drawlabel="true">
<Input>
<Text-field style="Text" layout="Normal">Given a monomial in the entries of a matrix Amatrix, this function finds a matrix from Amatrix such that the variables in the monomial become 1 and the rest are zero.</Text-field>
</Input>
</Group></Presentation-Block><Presentation-Block>
<Group view="presentation" hide-input="false" hide-output="true" inline-output="false" labelreference="L3907" drawlabel="true">
<Input>
<Text-field style="Text" layout="Normal"></Text-field>
</Input>
</Group>
<Group view="code" labelreference="L3920" drawlabel="true">
<Input>
<Text-field prompt="&gt; " style="Maple Input" layout="Normal"><Equation executable="true" style="2D Input" input-equation="findmatrix := proc (wmonom, Amatrix) local vars, wvarscomp, Anew, i, Anew1; vars := indets(wmonom); wvarscomp := `minus`(indets(Amatrix), vars); Anew := subs(seq(wvarscomp[i] = 0, i = 1 .. numelems(wvarscomp)), Amatrix); Anew1 := subs(seq(vars[i] = 1, i = 1 .. numelems(vars)), Anew); return Anew1 end proc:" display="LUklbXJvd0c2Iy9JK21vZHVsZW5hbWVHNiJJLFR5cGVzZXR0aW5nR0koX3N5c2xpYkdGJzZocC1JI21vR0YkNi5RIiNGJy8lK2ZvcmVncm91bmRHUS5bMjA0LDE1MywyNTVdRicvJSxtYXRodmFyaWFudEdRJ25vcm1hbEYnLyUmZmVuY2VHUSZmYWxzZUYnLyUqc2VwYXJhdG9yR0Y3LyUpc3RyZXRjaHlHRjcvJSpzeW1tZXRyaWNHRjcvJShsYXJnZW9wR0Y3LyUubW92YWJsZWxpbWl0c0dGNy8lJ2FjY2VudEdGNy8lJ2xzcGFjZUdRJjAuMGVtRicvJSdyc3BhY2VHRkYtSSNtaUdGJDYmUVgjRmluZH5zdWJtYXRyaXh+b2Z+YX5tYXRyaXh+Y29ycmVzcG9uZGluZ350b35hfm1vbm9taWFsRicvJSdpdGFsaWNHUSV0cnVlRidGLy9GM1EnaXRhbGljRictSSdtc3BhY2VHRiQ2Ji8lJ2hlaWdodEdRJjAuMGV4RicvJSZ3aWR0aEdGRi8lJmRlcHRoR0ZXLyUqbGluZWJyZWFrR1EobmV3bGluZUYnLUZTNiZGVUZYRlovRmduUSVhdXRvRictRko2JVErZmluZG1hdHJpeEYnRk1GUC1GLDYtUSomY29sb25lcTtGJ0YyRjVGOEY6RjxGPkZARkIvRkVRLDAuMjc3Nzc3OGVtRicvRkhGZG8tRiw2L1ElcHJvY0YnLyUlYm9sZEdGTy9GM1ElYm9sZEYnLyUrZm9udHdlaWdodEdGXHBGNUY4RjpGPEY+RkBGQkZERkctSShtZmVuY2VkR0YkNiQtRiM2Jy1GSjYlUSd3bW9ub21GJ0ZNRlAtRiw2LVEiLEYnRjJGNS9GOUZPRjpGPEY+RkBGQkZEL0ZIUSwwLjMzMzMzMzNlbUYnLUZKNiVRKEFtYXRyaXhGJ0ZNRlAvJStleGVjdXRhYmxlR0Y3RjJGMi1GSjYjUSFGJ0ZSLUYsNi1RIn5GJ0YyRjVGOEY6RjxGPkZARkJGREZHRmVxRmVxRmVxRmVxLUYsNi9RJmxvY2FsRidGaW9GW3BGXXBGNUY4RjpGPEY+RkBGQkZERkdGZXEtRko2JVEldmFyc0YnRk1GUEZncC1GSjYlUSp3dmFyc2NvbXBGJ0ZNRlBGZ3AtRko2JVElQW5ld0YnRk1GUEZncC1GSjYlUSJpRidGTUZQRmdwLUZKNiVRJkFuZXcxRidGTUZQLUYsNi1RIjpGJ0YyRjVGOEY6RjxGPkZARkJGY29GZW9GUkZlcUZlcUZlcUZlcUZlcS1GSjYlRl1yL0ZORjdGMkZgby1GSjYlUSdpbmRldHNGJ0Zfc0YyLUZgcDYkLUYjNiQtRko2JUZmcEZfc0YyRjJGMkZqckZSRmVxRmVxRmVxRmVxRmVxRl5yRmBvLUZKNiVGYnNGTUZQLUZgcDYkLUYjNiRGXXFGMkYyRmVxLUYsNi9RJm1pbnVzRidGaW9GW3BGXXBGNUY4RjpGPEY+RkBGQkZERkdGZXFGW3JGanJGUkZlcUZlcUZlcUZlcUZlcS1GSjYlRmNyRl9zRjJGYG8tRko2JVElc3Vic0YnRk1GUC1GYHA2JC1GIzYoLUZKNiVRJHNlcUYnRk1GUC1GYHA2JC1GIzYuRl5yLUZgcDYmLUYjNiRGZHJGMkYyLyUlb3BlbkdRIltGJy8lJmNsb3NlR1EiXUYnLUYsNi1RIj1GJ0YyRjVGOEY6RjxGPkZARkJGY29GZW8tSSNtbkdGJDYkUSIwRidGMkZncEZkckZcdi1GYHY2JFEiMUYnRjItRiw2LVEjLi5GJ0YyRjVGOEY6RjxGPkZARkIvRkVRLDAuMjIyMjIyMmVtRidGRy1GSjYlUSludW1lbGVtc0YnRk1GUC1GYHA2JC1GIzYkRl5yRjJGMkYyRjJGZ3BGZXFGXXFGMkYyRmpyRlJGZXFGZXFGZXFGZXFGZXFGZ3JGYG9GZHQtRmBwNiQtRiM2J0ZbdS1GYHA2JC1GIzYuRltyRmJ1Rlx2RmN2RmdwRmRyRlx2RmN2RmZ2Rlt3LUZgcDYkLUYjNiRGW3JGMkYyRjJGMkZncEZhckYyRjJGanJGUkZlcUZlcUZlcUZlcS1GLDYwUSdyZXR1cm5GJ0Zpby9GMFEqWzAsMTI4LDBdRidGW3BGXXBGNUY4RjpGPEY+RkBGQkZERkctRmBwNiUtRiM2JC1GSjYmRmlyRk1GYXhGUEYyRmF4RjItRiw2LkZcc0ZheEYyRjVGOEY6RjxGPkZARkJGY29GZW9GUkZlcUZlcS1GLDYvUSRlbmRGJ0Zpb0ZbcEZdcEY1RjhGOkY8Rj5GQEZCRkRGR0ZlcUZmb0ZqckZgcUYy">QyQ+SStmaW5kbWF0cml4RzYiZio2JEknd21vbm9tR0YlSShBbWF0cml4R0YlNidJJXZhcnNHRiVJKnd2YXJzY29tcEdGJUklQW5ld0dGJUkiaUdGJUkmQW5ldzFHRiVGJUYlQyc+OCQtSSdpbmRldHNHJSpwcm90ZWN0ZWRHNiM5JD44JS1JJm1pbnVzR0Y1NiQtRjQ2IzklRjI+OCYtSSVzdWJzR0Y1NiQtSSRzZXFHRjU2JC8mRjk2IzgnIiIhL0ZLOyIiIi1JKW51bWVsZW1zR0Y1NiNGOUY/PjgoLUZDNiQtRkY2JC8mRjJGSkZPL0ZLO0ZPLUZRNiNGMkZBT0ZURiVGJUYlISIi</Equation></Text-field>
</Input>
</Group></Presentation-Block><Presentation-Block>
<Group view="presentation" hide-input="false" hide-output="true" inline-output="false" labelreference="L3908" drawlabel="true">
<Input>
<Text-field style="Text" layout="Normal"></Text-field>
</Input>
</Group></Presentation-Block><Presentation-Block>
<Group view="presentation" hide-input="false" hide-output="true" inline-output="false" labelreference="L8816" drawlabel="true">
<Input>
<Text-field style="Text" layout="Normal">This procedure find the two submatrices of  A and Z corresponding to the monomial, and make A symbolic by introducing a new variable x.</Text-field>
</Input>
</Group></Presentation-Block><Presentation-Block>
<Group view="presentation" hide-input="false" hide-output="true" inline-output="false" labelreference="L3911" drawlabel="true">
<Input>
<Text-field style="Text" layout="Normal"></Text-field>
</Input>
</Group>
<Group view="code" labelreference="L3906" drawlabel="true">
<Input>
<Text-field prompt="&gt; " style="Maple Input" layout="Normal"><Equation executable="true" style="2D Input" input-equation="twomatrices := proc (wmonom) local vars, wvarscomp, Zembed, i, row, col, Aembed, Aembedx, nZ, X; global A, Z; X := Transpose(Z); vars := indets(wmonom); wvarscomp := `minus`(indets(X), vars); Zembed := subs(seq(wvarscomp[i] = 0, i = 1 .. numelems(wvarscomp)), X); row, col := ArrayTools[SearchArray](Zembed); Zembed := Zembed[convert(row, list), convert(col, list)]; nZ := numelems(vars); Aembed := A[convert(col, list), convert(row, list)]; Aembed := map(signum, Aembed); row, col := ArrayTools[SearchArray](Aembed); Aembedx := Matrix(nZ, nZ); for i to numelems(col) do Aembedx[row[i], col[i]] := Aembed[row[i], col[i]]*x[i] end do; return Aembedx, Zembed end proc:" display="LUklbXJvd0c2Iy9JK21vZHVsZW5hbWVHNiJJLFR5cGVzZXR0aW5nR0koX3N5c2xpYkdGJzZeei1JI21vR0YkNi5RIiNGJy8lK2ZvcmVncm91bmRHUS5bMjA0LDE1MywyNTVdRicvJSxtYXRodmFyaWFudEdRJ25vcm1hbEYnLyUmZmVuY2VHUSZmYWxzZUYnLyUqc2VwYXJhdG9yR0Y3LyUpc3RyZXRjaHlHRjcvJSpzeW1tZXRyaWNHRjcvJShsYXJnZW9wR0Y3LyUubW92YWJsZWxpbWl0c0dGNy8lJ2FjY2VudEdGNy8lJ2xzcGFjZUdRJjAuMGVtRicvJSdyc3BhY2VHRkYtSSNtaUdGJDYmUVgjfkZpbmR+dGhlfnR3b35tYXRyaWNlc35BLFp+Y29ycmVzcG9uZGluZ350b35hfm1vbm9taWFsRicvJSdpdGFsaWNHUSV0cnVlRidGLy9GM1EnaXRhbGljRictSSdtc3BhY2VHRiQ2Ji8lJ2hlaWdodEdRJjAuMGV4RicvJSZ3aWR0aEdGRi8lJmRlcHRoR0ZXLyUqbGluZWJyZWFrR1EobmV3bGluZUYnLUZTNiZGVUZYRlovRmduUSVhdXRvRictRko2JVEsdHdvbWF0cmljZXNGJ0ZNRlAtRiw2LVEqJmNvbG9uZXE7RidGMkY1RjhGOkY8Rj5GQEZCL0ZFUSwwLjI3Nzc3NzhlbUYnL0ZIRmRvLUYsNi9RJXByb2NGJy8lJWJvbGRHRk8vRjNRJWJvbGRGJy8lK2ZvbnR3ZWlnaHRHRlxwRjVGOEY6RjxGPkZARkJGREZHLUkobWZlbmNlZEdGJDYkLUYjNiQtRko2JVEnd21vbm9tRidGTUZQRjJGMi1GSjYjUSFGJ0ZSLUYsNi1RIn5GJ0YyRjVGOEY6RjxGPkZARkJGREZHRmpwRmpwRmpwRmpwLUYsNi9RJ2dsb2JhbEYnRmlvRltwRl1wRjVGOEY6RjxGPkZARkJGREZHRmpwLUZKNiVRIkFGJ0ZNRlAtRiw2LVEiLEYnRjJGNS9GOUZPRjpGPEY+RkBGQkZEL0ZIUSwwLjMzMzMzMzNlbUYnLUZKNiVRIlpGJ0ZNRlAtRiw2LVEiOkYnRjJGNUY4RjpGPEY+RkBGQkZjb0Zlb0ZSRmpwRmpwRmpwRmpwRmpwLUYsNi9RJmxvY2FsRidGaW9GW3BGXXBGNUY4RjpGPEY+RkBGQkZERkdGanAtRko2JVEldmFyc0YnRk1GUEZjcS1GSjYlUSp3dmFyc2NvbXBGJ0ZNRlBGY3EtRko2JVEnWmVtYmVkRicvRk5GN0YyRmNxLUZKNiVRImlGJ0Zbc0YyRmNxLUZKNiVRJHJvd0YnRltzRjJGY3FGanAtRko2JVEkY29sRidGW3NGMkZjcS1GSjYlUSdBZW1iZWRGJ0Zbc0YyRmNxLUZKNiVRKEFlbWJlZHhGJ0Zbc0YyRmNxLUZKNiVRI25aRidGW3NGMkZjcS1GSjYlUSJYRidGW3NGMkZcckZSRmpwRmpwRmpwRmpwLUZKNiVGYHRGTUZQRmBvLUZKNiVRKlRyYW5zcG9zZUYnRk1GUC1GYHA2JC1GIzYkRmlxRjJGMkZcckZSRlJGanBGanBGanBGanBGanAtRko2JUZkckZbc0YyRmBvLUZKNiVRJ2luZGV0c0YnRltzRjItRmBwNiQtRiM2JS1GSjYlRmZwRltzRjIvJStleGVjdXRhYmxlR0Y3RjJGMkZcckZSRmpwRmpwRmpwRmpwRmpwRmVyRmBvLUZKNiVGXnVGTUZQLUZgcDYkLUYjNiRGYXRGMkYyRmpwLUYsNi9RJm1pbnVzRidGaW9GW3BGXXBGNUY4RjpGPEY+RkBGQkZERkdGanBGYnJGXHJGUkZqcEZqcEZqcEZqcEZqcC1GSjYlRmpyRk1GUEZgby1GSjYlUSVzdWJzRidGTUZQLUZgcDYkLUYjNigtRko2JVEkc2VxRidGTUZQLUZgcDYkLUYjNi5GZXItRmBwNiYtRiM2JC1GSjYlRl5zRk1GUEYyRjIvJSVvcGVuR1EiW0YnLyUmY2xvc2VHUSJdRictRiw2LVEiPUYnRjJGNUY4RjpGPEY+RkBGQkZjb0Zlby1JI21uR0YkNiRRIjBGJ0YyRmNxRmR3Rlx4LUZgeDYkUSIxRidGMi1GLDYtUSMuLkYnRjJGNUY4RjpGPEY+RkBGQi9GRVEsMC4yMjIyMjIyZW1GJ0ZHLUZKNiVRKW51bWVsZW1zRidGTUZQLUZgcDYkLUYjNiRGZXJGMkYyRjJGMkZjcUZqcEZhdEYyRjJGXHJGUkZqcEZqcEZqcEZqcEZqcC1GSjYlRmFzRk1GUEZjcS1GSjYlRmRzRk1GUEZgby1GSjYlUStBcnJheVRvb2xzRidGTUZQLUZgcDYmLUYjNiQtRko2JVEsU2VhcmNoQXJyYXlGJ0ZNRlBGMkYyRmZ3Rml3LUZgcDYkLUYjNiRGYHZGMkYyRlxyRlJGanBGanBGanBGanBGanBGYHZGYG9GYHYtRmBwNiYtRiM2KC1GSjYlUShjb252ZXJ0RidGTUZQLUZgcDYkLUYjNiZGYnlGY3EtRko2JVElbGlzdEYnRk1GUEYyRjJGY3FGaHotRmBwNiQtRiM2JkZkeUZjcUZfW2xGMkYyRjJGMkZmd0Zpd0ZcckZSRmpwRmpwRmpwRmpwRmpwRmpwLUZKNiVGXXRGTUZQRmBvRlt5LUZgcDYkLUYjNiVGYnJGZXVGMkYyRlxyRlJGanBGanBGanBGanBGanAtRko2JUZnc0ZNRlBGYG9GYHEtRmBwNiYtRiM2KEZoekZiW2xGY3FGaHpGW1tsRjJGMkZmd0Zpd0ZcckZSRmpwRmpwRmpwRmpwRlxcbEZgby1GSjYlUSRtYXBGJ0ZNRlAtRmBwNiQtRiM2Ji1GSjYlUSdzaWdudW1GJ0Zbc0YyRmNxRlxcbEYyRjJGXHJGUkZqcEZqcEZqcEZqcEZieUZjcUZkeUZgb0ZmeUZpeS1GYHA2JC1GIzYkRlxcbEYyRjJGXHJGUkZqcEZqcEZqcEZqcC1GSjYlRmpzRk1GUEZgby1GSjYlUSdNYXRyaXhGJ0ZNRlAtRmBwNiQtRiM2JkZmW2xGY3FGZltsRjJGMkZcckZSRmpwRmpwRmpwRmpwLUYsNi9RJGZvckYnRmlvRltwRl1wRjVGOEY6RjxGPkZARkJGREZHRmpwRmR3RmpwLUYsNi9RJWZyb21GJ0Zpb0ZbcEZdcEY1RjhGOkY8Rj5GQEZCRkRGR0ZqcEZjeEZqcC1GLDYvUSNieUYnRmlvRltwRl1wRjVGOEY6RjxGPkZARkJGREZHRmpwRmN4RmpwLUYsNi9RI3RvRidGaW9GW3BGXXBGNUY4RjpGPEY+RkBGQkZERkdGanBGW3ktRmBwNiQtRiM2JEZkeUYyRjJGanAtRiw2L1EjZG9GJ0Zpb0ZbcEZdcEY1RjhGOkY8Rj5GQEZCRkRGR0ZSRmpwRmpwRmpwRmpwRmpwRmpwRmBdbC1GYHA2Ji1GIzYoRmJ5RmB3RmNxRmR5RmB3RjJGMkZmd0Zpd0Zgb0ZcXGxGXF9sLUYsNi1RJyZzZG90O0YnRjJGNUY4RjpGPEY+RkBGQkZERkctSSVtc3ViR0YkNiUtRko2JVEieEYnRk1GUEZidy8lL3N1YnNjcmlwdHNoaWZ0R0ZieEZcckZSRmpwRmpwRmpwRmpwLUYsNi9RJGVuZEYnRmlvRltwRl1wRjVGOEY6RjxGPkZARkJGREZHRmpwRmlebEZcckZSRmpwRmpwRmpwRmpwLUYsNjBRJ3JldHVybkYnRmlvL0YwUSpbMCwxMjgsMF1GJ0ZbcEZdcEY1RjhGOkY8Rj5GQEZCRkRGRy1GYHA2JS1GIzYmLUZKNiZGanNGTUZhYGxGUC1GLDYuRmVxRmFgbEYyRjVGZnFGOkY8Rj5GQEZCRkRGZ3EtRko2JkZqckZNRmFgbEZQRjJGYWBsRjItRiw2LkZeckZhYGxGMkY1RjhGOkY8Rj5GQEZCRmNvRmVvRlJGaW5GW2BsRmpwRmZvRlxyRmV1RjI=">QyQ+SSx0d29tYXRyaWNlc0c2ImYqNiNJJ3dtb25vbUdGJTYsSSV2YXJzR0YlSSp3dmFyc2NvbXBHRiVJJ1plbWJlZEdGJUkiaUdGJUkkcm93R0YlSSRjb2xHRiVJJ0FlbWJlZEdGJUkoQWVtYmVkeEdGJUkjblpHRiVJIlhHRiVGJUYlQy8+OC0tSSpUcmFuc3Bvc2VHRiU2I0kiWkdGJT44JC1JJ2luZGV0c0clKnByb3RlY3RlZEc2IzkkPjglLUkmbWludXNHRj82JC1GPjYjRjZGPD44Ji1JJXN1YnNHRj82JC1JJHNlcUdGPzYkLyZGQzYjOCciIiEvRlQ7IiIiLUkpbnVtZWxlbXNHRj82I0ZDRjY2JDgoPjgpLSZJK0FycmF5VG9vbHNHRiU2I0ksU2VhcmNoQXJyYXlHRiU2I0ZKPkZKJkZKNiQtSShjb252ZXJ0R0Y/NiRGZ25JJWxpc3RHRj8tRmRvNiRGaW5GZm8+OCwtRlo2I0Y8PjgqJkkiQUdGJTYkRmdvRmNvPkZecC1JJG1hcEdGPzYkSSdzaWdudW1HRiVGXnA2JEZnbj5GaW4tRltvNiNGXnA+OCstSSdNYXRyaXhHRiU2JEZqb0Zqbz8oRlRGWEZYLUZaNiNGaW5JJXRydWVHRj8+JkZccTYkJkZnbkZTJkZpbkZTKiYmRl5wRmZxRlgmSSJ4R0YlRlNGWE82JEZccUZKRiU2JEZgcEY6RiUhIiI=</Equation></Text-field>
</Input>
</Group></Presentation-Block><Presentation-Block>
<Group view="presentation" hide-input="false" hide-output="true" inline-output="false" labelreference="L8812" drawlabel="true">
<Input>
<Text-field style="Text" layout="Normal"></Text-field>
</Input>
</Group></Presentation-Block><Presentation-Block>
<Group view="presentation" hide-input="false" hide-output="true" inline-output="false" labelreference="L16968" drawlabel="true">
<Input>
<Text-field style="Text" layout="Normal">Extract the indices of the species and the reactions in the given monomial in the variables of Z</Text-field>
</Input>
</Group></Presentation-Block><Presentation-Block>
<Group view="presentation" hide-input="false" hide-output="true" inline-output="false" labelreference="L3913" drawlabel="true">
<Input>
<Text-field style="Text" layout="Normal"></Text-field>
</Input>
</Group>
<Group view="code" labelreference="L3905" drawlabel="true">
<Input>
<Text-field prompt="&gt; " style="Maple Input" layout="Normal"><Equation executable="true" style="2D Input" input-equation="extractsr := proc (wmonom) local vars, wvarscomp, Zembed, i, row, col, X; global Z; X := Transpose(Z); vars := indets(wmonom); wvarscomp := `minus`(indets(X), vars); Zembed := subs(seq(wvarscomp[i] = 0, i = 1 .. numelems(wvarscomp)), X); row, col := ArrayTools[SearchArray](Zembed); return row, col end proc:" display="LUklbXJvd0c2Iy9JK21vZHVsZW5hbWVHNiJJLFR5cGVzZXR0aW5nR0koX3N5c2xpYkdGJzZldC1JI21vR0YkNi5RIiNGJy8lK2ZvcmVncm91bmRHUS5bMjA0LDE1MywyNTVdRicvJSxtYXRodmFyaWFudEdRJ25vcm1hbEYnLyUmZmVuY2VHUSZmYWxzZUYnLyUqc2VwYXJhdG9yR0Y3LyUpc3RyZXRjaHlHRjcvJSpzeW1tZXRyaWNHRjcvJShsYXJnZW9wR0Y3LyUubW92YWJsZWxpbWl0c0dGNy8lJ2FjY2VudEdGNy8lJ2xzcGFjZUdRJjAuMGVtRicvJSdyc3BhY2VHRkYtSSNtaUdGJDYmUVtvI35FeHRyYWN0fmluZGljZXN+b2Z+c3BlY2llc35hbmR+cmVhY3Rpb25+aW5+dGhlfm1vbm9taWFsfmZyb21+WkYnLyUnaXRhbGljR1EldHJ1ZUYnRi8vRjNRJ2l0YWxpY0YnLUknbXNwYWNlR0YkNiYvJSdoZWlnaHRHUSYwLjBleEYnLyUmd2lkdGhHRkYvJSZkZXB0aEdGVy8lKmxpbmVicmVha0dRKG5ld2xpbmVGJy1GUzYmRlVGWEZaL0ZnblElYXV0b0YnLUZKNiVRKmV4dHJhY3RzckYnRk1GUC1GLDYtUSomY29sb25lcTtGJ0YyRjVGOEY6RjxGPkZARkIvRkVRLDAuMjc3Nzc3OGVtRicvRkhGZG8tRiw2L1ElcHJvY0YnLyUlYm9sZEdGTy9GM1ElYm9sZEYnLyUrZm9udHdlaWdodEdGXHBGNUY4RjpGPEY+RkBGQkZERkctSShtZmVuY2VkR0YkNiQtRiM2JC1GSjYlUSd3bW9ub21GJ0ZNRlBGMkYyLUZKNiNRIUYnRlItRiw2LVEifkYnRjJGNUY4RjpGPEY+RkBGQkZERkdGanBGanBGanBGanAtRiw2L1EnZ2xvYmFsRidGaW9GW3BGXXBGNUY4RjpGPEY+RkBGQkZERkdGanAtRko2JVEiWkYnRk1GUC1GLDYtUSI6RidGMkY1RjhGOkY8Rj5GQEZCRmNvRmVvRlJGanBGanBGanBGanBGanAtRiw2L1EmbG9jYWxGJ0Zpb0ZbcEZdcEY1RjhGOkY8Rj5GQEZCRkRGR0ZqcC1GSjYlUSV2YXJzRidGTUZQLUYsNi1RIixGJ0YyRjUvRjlGT0Y6RjxGPkZARkJGRC9GSFEsMC4zMzMzMzMzZW1GJy1GSjYlUSp3dmFyc2NvbXBGJ0ZNRlBGXHItRko2JVEnWmVtYmVkRicvRk5GN0YyRlxyLUZKNiVRImlGJ0ZockYyRlxyLUZKNiVRJHJvd0YnRmhyRjJGXHJGanAtRko2JVEkY29sRidGaHJGMkZcci1GSjYlUSJYRidGaHJGMkZjcUZSRmpwRmpwRmpwRmpwRmpwLUZKNiVGZHNGTUZQRmBvLUZKNiVRKlRyYW5zcG9zZUYnRk1GUC1GYHA2JC1GIzYkRmBxRjJGMkZjcUZSRmpwRmpwRmpwRmpwRmpwRmpwRmlxRmBvLUZKNiVRJ2luZGV0c0YnRmhyRjItRmBwNiQtRiM2JC1GSjYlRmZwRmhyRjJGMkYyRmNxRlJGanBGanBGanBGanBGanBGYnJGYG8tRko2JUZgdEZNRlAtRmBwNiQtRiM2JEZlc0YyRjJGanAtRiw2L1EmbWludXNGJ0Zpb0ZbcEZdcEY1RjhGOkY8Rj5GQEZCRkRGR0ZqcEZpcUZjcUZqcEZqcEZqcEZqcEZqcEZqcEZqcEZqcEZqcEZqcEZqcEZqcEZqcEZqcC1GLDYuRi4vRjBRLlsxNTMsMTUzLDE1M11GJ0YyRjVGOEY6RjxGPkZARkJGREZHLUZKNiZRRSN+aW5kZXRlcm1pbmF0ZXN+bm90fmlufnRoZX5tb25vbWlhbEYnRk1GYnVGUEZSRmpwRmpwRmpwRmpwRmpwLUZKNiVGZ3JGTUZQRmBvLUZKNiVRJXN1YnNGJ0ZNRlAtRmBwNiQtRiM2KC1GSjYlUSRzZXFGJ0ZNRlAtRmBwNiQtRiM2LkZici1GYHA2Ji1GIzYkLUZKNiVGW3NGTUZQRjJGMi8lJW9wZW5HUSJbRicvJSZjbG9zZUdRIl1GJy1GLDYtUSI9RidGMkY1RjhGOkY8Rj5GQEZCRmNvRmVvLUkjbW5HRiQ2JFEiMEYnRjJGXHJGW3dGY3ctRmd3NiRRIjFGJ0YyLUYsNi1RIy4uRidGMkY1RjhGOkY8Rj5GQEZCL0ZFUSwwLjIyMjIyMjJlbUYnRkctRko2JVEpbnVtZWxlbXNGJ0ZNRlAtRmBwNiQtRiM2JEZickYyRjJGMkYyRlxyRmpwRmVzRjJGMkZjcUZqcEZqcEZqcEZgdS1GSjYmUV1vI3NldH50aGV+ZW50cmllc35vZn50aGV+aW5kZXRlcm1pbmF0ZXN+bm90fmlufnRoZX5tb25vbWlhbH50b356ZXJvRidGTUZidUZQRlJGanBGanBGanBGanBGanAtRko2JUZec0ZNRlBGXHItRko2JUZhc0ZNRlBGYG8tRko2JVErQXJyYXlUb29sc0YnRk1GUC1GYHA2Ji1GIzYkLUZKNiVRLFNlYXJjaEFycmF5RidGTUZQRjJGMkZdd0Zgdy1GYHA2JC1GIzYkRmd1RjJGMkZjcUZqcEZqcEZqcEZgdS1GSjYmUVMjZmluZH50aGV+bm9uemVyb35lbnRyaWVzfm9mfnRoZX5yZXN1bHRpbmd+bWF0cml4LkYnRk1GYnVGUEZSRmpwRmpwRmpwRmpwRmpwLUYsNjBRJ3JldHVybkYnRmlvL0YwUSpbMCwxMjgsMF1GJ0ZbcEZdcEY1RjhGOkY8Rj5GQEZCRkRGRy1GYHA2JS1GIzYmLUZKNiZGXnNGTUZkekZQLUYsNi5GXnJGZHpGMkY1Rl9yRjpGPEY+RkBGQkZERmByLUZKNiZGYXNGTUZkekZQRjJGZHpGMi1GLDYuRmVxRmR6RjJGNUY4RjpGPEY+RkBGQkZjb0Zlby1GLDYuRlxxRmR6RjJGNUY4RjpGPEY+RkBGQkZERkdGYltsRmJbbC1GLDYuRi5GZHpGMkY1RjhGOkY8Rj5GQEZCRkRGRy1GSjYmUUkjcmV0dXJufnRoZX5zcGVjaWVzfmFuZH5yZWFjdGlvbn5pbmRpY2VzRidGTUZkekZQRlJGanAtRiw2L1EkZW5kRidGaW9GW3BGXXBGNUY4RjpGPEY+RkBGQkZERkdGanBGZm9GY3EvJStleGVjdXRhYmxlR0Y3RjI=">QyQ+SSpleHRyYWN0c3JHNiJmKjYjSSd3bW9ub21HRiU2KUkldmFyc0dGJUkqd3ZhcnNjb21wR0YlSSdaZW1iZWRHRiVJImlHRiVJJHJvd0dGJUkkY29sR0YlSSJYR0YlRiVGJUMoPjgqLUkqVHJhbnNwb3NlR0YlNiNJIlpHRiU+OCQtSSdpbmRldHNHJSpwcm90ZWN0ZWRHNiM5JD44JS1JJm1pbnVzR0Y8NiQtRjs2I0YzRjk+OCYtSSVzdWJzR0Y8NiQtSSRzZXFHRjw2JC8mRkA2IzgnIiIhL0ZROyIiIi1JKW51bWVsZW1zR0Y8NiNGQEYzNiQ4KD44KS0mSStBcnJheVRvb2xzR0YlNiNJLFNlYXJjaEFycmF5R0YlNiNGR082JEZaRmZuRiVGNkYlISIi</Equation></Text-field>
</Input>
</Group></Presentation-Block><Presentation-Block>
<Group view="presentation" hide-input="false" hide-output="true" inline-output="false" labelreference="L3921" drawlabel="true">
<Input>
<Text-field style="Text" layout="Normal"></Text-field>
</Input>
</Group>
<Group view="presentation" hide-input="false" hide-output="true" inline-output="false" labelreference="L8804" drawlabel="true">
<Input>
<Text-field style="Text" layout="Normal"></Text-field>
</Input>
</Group></Presentation-Block><Presentation-Block>
<Group view="presentation" hide-input="false" hide-output="true" inline-output="false" labelreference="L8806" drawlabel="true" redirect-target="L16969">
<Input>
<Text-field prompt="&gt; " style="Maple Input" layout="Normal"><Font style="Text" executable="true">This function selects the subgraphs that give rise to the monomials with the wrong sign.</Font></Text-field>
</Input>
<Output>
<Text-field style="HyperlinkError" layout="HyperlinkError"><Hyperlink linktarget="http://www.maplesoft.com/support/help/errors/view.aspx?path=Error,%20missing%20operator%20or%20%60%3B%60" hyperlink="true"><Font style="HyperlinkError">Error, missing operator or `;`</Font></Hyperlink></Text-field>
</Output>
</Group></Presentation-Block><Presentation-Block>
<Group view="presentation" hide-input="false" hide-output="true" inline-output="false" labelreference="L10195" drawlabel="true">
<Input>
<Text-field style="Text" layout="Normal"></Text-field>
</Input>
</Group></Presentation-Block><Presentation-Block>
<Group view="presentation" hide-input="false" hide-output="true" inline-output="false" labelreference="L3914" drawlabel="true">
<Input>
<Text-field style="Text" layout="Normal"></Text-field>
</Input>
</Group>
<Group view="code" labelreference="L3912" drawlabel="true">
<Input>
<Text-field prompt="&gt; " style="Maple Input" layout="Normal"><Equation executable="true" style="2D Input" input-equation="graphlist := proc (mydet) local srlist, row, col, Gsub, s, wsign, wrongterms, k, wcurrent, Aembedx, Zembed, detZ, detAx, wsignA, wrongtermsA, wcurrentA, j, Aembedx1, mynodes; global A, Z; Gsub := []; srlist := []; s := Rank(A); wsign := (-1)^(s+1); wrongterms := badterms(mydet, wsign); for k to numelems(wrongterms) do wcurrent := wrongterms[k]; row, col := extractsr(wcurrent); mynodes := [seq(S[col[i]], i = 1 .. numelems(col)), seq(R[row[i]], i = 1 .. numelems(row))]; Aembedx, Zembed := twomatrices(wcurrent); detZ := subs(seq(indets(Zembed)[i] = 1, i = 1 .. numelems(indets(Zembed))), Determinant(Zembed)); detAx := expand(Determinant(Aembedx)); wsignA := wsign*detZ; wrongtermsA := badterms(detAx, wsignA); for j to numelems(wrongtermsA) do wcurrentA := wrongtermsA[j]; Aembedx1 := findmatrix(wcurrentA, Aembedx); Gsub := [op(Gsub), createDSRgraph(mynodes, Aembedx1, Zembed)] end do end do; return Gsub end proc:" display="LUklbXJvd0c2Iy9JK21vZHVsZW5hbWVHNiJJLFR5cGVzZXR0aW5nR0koX3N5c2xpYkdGJzZjZGwtSSNtb0dGJDYuUSIjRicvJStmb3JlZ3JvdW5kR1EuWzIwNCwxNTMsMjU1XUYnLyUsbWF0aHZhcmlhbnRHUSdub3JtYWxGJy8lJmZlbmNlR1EmZmFsc2VGJy8lKnNlcGFyYXRvckdGNy8lKXN0cmV0Y2h5R0Y3LyUqc3ltbWV0cmljR0Y3LyUobGFyZ2VvcEdGNy8lLm1vdmFibGVsaW1pdHNHRjcvJSdhY2NlbnRHRjcvJSdsc3BhY2VHUSYwLjBlbUYnLyUncnNwYWNlR0ZGLUkjbWlHRiQ2JlFfbyN+U2VsZWN0fnRoZX5zdWJncmFwaHN+dGhhdH5jb3JyZXNwb25kfnRvfnRoZX53cm9uZ350ZXJtc35vZn5BfmFuZH5aRicvJSdpdGFsaWNHUSV0cnVlRidGLy9GM1EnaXRhbGljRictSSdtc3BhY2VHRiQ2Ji8lJ2hlaWdodEdRJjAuMGV4RicvJSZ3aWR0aEdGRi8lJmRlcHRoR0ZXLyUqbGluZWJyZWFrR1EobmV3bGluZUYnLUZTNiZGVUZYRlovRmduUSVhdXRvRictRko2JVEqZ3JhcGhsaXN0RidGTUZQLUYsNi1RKiZjb2xvbmVxO0YnRjJGNUY4RjpGPEY+RkBGQi9GRVEsMC4yNzc3Nzc4ZW1GJy9GSEZkby1GLDYvUSVwcm9jRicvJSVib2xkR0ZPL0YzUSVib2xkRicvJStmb250d2VpZ2h0R0ZccEY1RjhGOkY8Rj5GQEZCRkRGRy1JKG1mZW5jZWRHRiQ2JC1GIzYlLUZKNiVRJm15ZGV0RidGTUZQLyUrZXhlY3V0YWJsZUdGN0YyRjItRko2I1EhRidGUi1GLDYtUSJ+RidGMkY1RjhGOkY8Rj5GQEZCRkRGRy1GLDYvUSdnbG9iYWxGJ0Zpb0ZbcEZdcEY1RjhGOkY8Rj5GQEZCRkRGR0ZccS1GSjYlUSJBRidGTUZQLUYsNi1RIixGJ0YyRjUvRjlGT0Y6RjxGPkZARkJGRC9GSFEsMC4zMzMzMzMzZW1GJy1GSjYlUSJaRidGTUZQLUYsNi1RIjpGJ0YyRjVGOEY6RjxGPkZARkJGY29GZW9GUkZccS1GLDYvUSZsb2NhbEYnRmlvRltwRl1wRjVGOEY6RjxGPkZARkJGREZHRlxxLUZKNiVRJ3NybGlzdEYnRk1GUEZlcS1GSjYlUSRyb3dGJ0ZNRlBGZXEtRko2JVEkY29sRidGTUZQRmVxLUZKNiVRJUdzdWJGJ0ZNRlBGZXEtRko2JVEic0YnRk1GUEZlcS1GSjYlUSZ3c2lnbkYnRk1GUEZlcS1GSjYlUSt3cm9uZ3Rlcm1zRidGTUZQRmVxLUZKNiVRImtGJ0ZNRlBGZXEtRko2JVEpd2N1cnJlbnRGJ0ZNRlBGZXEtRko2JVEoQWVtYmVkeEYnRk1GUEZlcS1GSjYlUSdaZW1iZWRGJ0ZNRlBGZXEtRko2JVElZGV0WkYnRk1GUEZlcS1GSjYlUSZkZXRBeEYnRk1GUEZlcS1GSjYlUSd3c2lnbkFGJ0ZNRlBGZXEtRko2JVEsd3Jvbmd0ZXJtc0FGJ0ZNRlBGZXEtRko2JVEqd2N1cnJlbnRBRidGTUZQRmVxLUZKNiVRImpGJ0ZNRlBGZXEtRko2JVEpQWVtYmVkeDFGJ0ZNRlBGZXEtRko2JVEobXlub2Rlc0YnRk1GUEZeckZSRlJGaW5GXXNGYG8tRmBwNiYtRiM2JUZpcEZncEYyRjIvJSVvcGVuR1EiW0YnLyUmY2xvc2VHUSJdRidGXnJGUkZccUZkckZgb0ZddkZeckZSLUYsNi5GXnFGTUZQRjVGOEY6RjxGPkZARkJGREZHLUZKNiVGYnMvRk5GN0YyRmBvLUZKNiVRJVJhbmtGJ0Zbd0YyLUZgcDYkLUYjNiQtRko2JUZkcUZbd0YyRjJGMkZeckZSRmNzRmBvLUklbXN1cEdGJDYlLUZgcDYkLUYjNiUtRiw2LVEqJnVtaW51czA7RidGMkY1RjhGOkY8Rj5GQEZCL0ZFUSwwLjIyMjIyMjJlbUYnL0ZIRmB4LUkjbW5HRiQ2JFEiMUYnRjJGMkYyLUYjNiZGYHMtRiw2LVEiK0YnRjJGNUY4RjpGPEY+RkBGQkZfeEZheEZieEYyLyUxc3VwZXJzY3JpcHRzaGlmdEdRIjBGJ0ZeckZccUZccUZccUZccUZccUZccUZccUZccUZccUZccUZccUZccUZccUZccUZccUZccUZccUZccUZccUZccUZccUZccUZccUZccUZccUZccUZccUZccUZccUZccUZccUZccUZccS1GLDYuRl5xL0YwUS5bMTUzLDE1MywxNTNdRidGMkY1RjhGOkY8Rj5GQEZCRkRGR0ZeeS1GLDYuRi5GYHlGMkY1RjhGOkY8Rj5GQEZCRkRGRy1GSjYmUTIjfmZpbmR+d3Jvbmd+c2lnbkYnRk1GYHlGUEZSRmluRmZzRmBvLUZKNiVRKWJhZHRlcm1zRidGTUZQLUZgcDYkLUYjNiZGZHBGZXFGY3NGMkYyRl5yRlxxRlxxRlxxRlxxRmJ5LUZKNiZRSyN+c2VsZWN0fnRoZX5tb25vbWlhbHN+d2l0aH50aGV+d3Jvbmd+c2lnbkYnRk1GYHlGUEZSRlxxLUYsNi9RJGZvckYnRmlvRltwRl1wRjVGOEY6RjxGPkZARkJGREZHRlxxRmlzRlxxLUYsNi9RJWZyb21GJ0Zpb0ZbcEZdcEY1RjhGOkY8Rj5GQEZCRkRGR0ZccUZieEZccS1GLDYvUSNieUYnRmlvRltwRl1wRjVGOEY6RjxGPkZARkJGREZHRlxxRmJ4RlxxLUYsNi9RI3RvRidGaW9GW3BGXXBGNUY4RjpGPEY+RkBGQkZERkdGXHEtRko2JVEpbnVtZWxlbXNGJ0ZNRlAtRmBwNiQtRiM2JUZmc0ZncEYyRjJGXHEtRiw2L1EjZG9GJ0Zpb0ZbcEZdcEY1RjhGOkY8Rj5GQEZCRkRGR0ZccUZccUZccUZccUZccUZccUZccUZccUZieS1GSjYmUVcjfmZvcn5lYWNofnN1Y2h+bW9ub21pYWwsfmZpbmR+dGhlfmFzc29jaWF0ZWR+c3ViZ3JhcGhGJ0ZNRmB5RlBGUkZccUZccUZccUZccUZccUZccUZcdEZgb0Zmcy1GYHA2Ji1GIzYkRmlzRjJGMkZhdkZkdkZeckZSRlxxRlxxRlxxRlxxRlxxRlxxRmdyRmVxRmpyRmBvLUZKNiVRKmV4dHJhY3RzckYnRk1GUC1GYHA2JC1GIzYlRlx0RmdwRjJGMkZeckZccUZccUZccUZccUZccUZccUZccUZccUZccUZccUZieS1GSjYmUV5vI35maW5kfnRoZX5pbmRpY2Vzfm9mfnRoZX5zcGVjaWVzfmFuZH50aGV+cmVhY3Rpb25zfmlufnRoZX5tb25vbWlhbEYnRk1GYHlGUEZSRlxxRlxxRlxxRlxxRlxxRmp1RmBvLUZgcDYmLUYjNigtRko2JVEkc2VxRidGTUZQLUZgcDYkLUYjNistSSVtc3ViR0YkNiUtRko2JVEiU0YnRk1GUC1GIzYlRmpyLUZgcDYmLUYjNiQtRko2JVEiaUYnRk1GUEYyRjJGYXZGZHZGMi8lL3N1YnNjcmlwdHNoaWZ0R0ZdeUZlcUZfXmwtRiw2LVEiPUYnRjJGNUY4RjpGPEY+RkBGQkZjb0Zlb0ZieC1GLDYtUSMuLkYnRjJGNUY4RjpGPEY+RkBGQkZfeEZHRl1bbC1GYHA2JC1GIzYkLUZKNiVGXHNGW3dGMkYyRjJGMkYyRmVxRlxdbC1GYHA2JC1GIzYrLUZkXWw2JS1GSjYlUSJSRidGTUZQLUYjNiVGZ3JGW15sRjJGYl5sRmVxRl9ebEZkXmxGYnhGZ15sRl1bbC1GYHA2JC1GIzYkLUZKNiVGaXJGW3dGMkYyRjJGMkYyRjJGMkZhdkZkdkZeckZSRlxxRlxxRlxxRlxxRlxxRlxxRl90RmVxRmJ0RmBvLUZKNiVRLHR3b21hdHJpY2VzRidGTUZQLUZgcDYkLUYjNiRGXHRGMkYyRl5yRlxxRlxxRlxxRlxxRlxxRlxxRlxxRmJ5LUZKNiZRXW8jfnRoZX5yZXR1cm5lZH5aZW1iZWR+aXN+Z2l2aW5nfmhhbGZ+b2Z+dGhlfmVkZ2Vzfm9mfnRoZX5zdWJncmFwaHNGJ0ZNRmB5RlBGUkZccUZccUZccUZccUZccUZccUZldEZgby1GSjYlUSVzdWJzRidGTUZQLUZgcDYkLUYjNihGXF1sLUZgcDYkLUYjNi8tRko2JVEnaW5kZXRzRidGTUZQLUZgcDYkLUYjNiRGYnRGMkYyRltebEZkXmxGYnhGZXFGX15sRmRebEZieEZnXmxGXVtsLUZgcDYkLUYjNiVGZmFsRmlhbEYyRjJGMkYyRmVxLUZKNiVRLERldGVybWluYW50RidGTUZQRmlhbEYyRjJGXnJGUkZccUZccUZccUZccUZccUZodEZgby1GSjYlUSdleHBhbmRGJ0ZNRlAtRmBwNiQtRiM2JkZhYmwtRmBwNiQtRiM2JUZfdEZncEYyRjJGZ3BGMkYyRl5yRlJGXHFGXHFGXHFGXHFGXHFGXHFGW3VGYG9GY3MtRiw2LVEnJnNkb3Q7RidGMkY1RjhGOkY8Rj5GQEZCRkRGR0ZldEZeckZSRlxxRlxxRlxxRlxxRlxxRl51RmBvRmd5LUZgcDYkLUYjNiZGaHRGZXFGW3VGMkYyRl5yRlxxRlxxRlxxRlxxRmJ5LUZKNiZRZm4jfnNlbGVjdH50aGV+bW9ub21pYWxzfndpdGh+dGhlfndyb25nfnNpZ25+b2Z+dGhlfnN1YnN5c3RlbUYnRk1GYHlGUEZSRlxxRlxxRlxxRlxxRlxxRlxxRmF6RlxxRmR1RlxxRmR6RlxxRmJ4RlxxRmd6RlxxRmJ4RlxxRmp6RlxxRl1bbC1GYHA2JC1GIzYkRl51RjJGMkZccUZkW2xGUkZccUZccUZccUZccUZccUZccUZccUZccUZccUZccUZccUZhdUZgb0ZedS1GYHA2Ji1GIzYkRmR1RjJGMkZhdkZkdkZeckZSRlxxRlxxRlxxRlxxRlxxRlxxRlxxRlxxRlxxRlxxRlxxRmd1RmBvLUZKNiVRK2ZpbmRtYXRyaXhGJ0ZNRlAtRmBwNiQtRiM2JkZhdUZlcUZfdEYyRjJGXnJGXHFGXHFGXHFGXHFGYnktRko2JlFUI35maW5kfnRoZX5vdGhlcn5oYWxmfm9mfnRoZX5lZGdlc35vZn50aGV+c3ViZ3JhcGhzRidGTUZgeUZQRlJGXHFGXHFGXHFGXHFGXHFGXHFGXHFGXHFGXHFGXHFGXHFGXXNGYG8tRmBwNiYtRiM2KS1GSjYlUSNvcEYnRk1GUC1GYHA2JC1GIzYlRl1zRmdwRjJGMkZlcS1GSjYlUS9jcmVhdGVEU1JncmFwaEYnRk1GUC1GYHA2JC1GIzYoRmp1RmVxRmd1RmVxRmJ0RjJGMkZncEYyRjJGYXZGZHZGXnJGUkZccUZccUZccUZccUZccS1GLDYvUSRlbmRGJ0Zpb0ZbcEZdcEY1RjhGOkY8Rj5GQEZCRkRGR0ZccUZkW2xGXnJGUkZccUZccUZdZmxGXHFGZFtsRl5yRlxxRlxxRlJGXHFGXHEtRiw2MFEncmV0dXJuRidGaW8vRjBRKlswLDEyOCwwXUYnRltwRl1wRjVGOEY6RjxGPkZARkJGREZHLUZgcDYlLUYjNiYtRko2JkZfc0ZNRmNmbEZQRmNmbEZncEYyRmNmbEYyLUYsNi5GYHJGY2ZsRjJGNUY4RjpGPEY+RkBGQkZjb0Zlby1GLDYuRl5xRmNmbEYyRjVGOEY6RjxGPkZARkJGREZHRl1nbEZdZ2wtRiw2LkYuRmNmbEYyRjVGOEY6RjxGPkZARkJGREZHLUZKNiZROyNyZXR1cm5+dGhlfmxpc3R+b2Z+Z3JhcGhzRidGTUZjZmxGUEZSRlxxRl1mbEZccUZmb0ZeckZncEYy">QyQ+SSpncmFwaGxpc3RHNiJmKjYjSSZteWRldEdGJTY1SSdzcmxpc3RHRiVJJHJvd0dGJUkkY29sR0YlSSVHc3ViR0YlSSJzR0YlSSZ3c2lnbkdGJUkrd3Jvbmd0ZXJtc0dGJUkia0dGJUkpd2N1cnJlbnRHRiVJKEFlbWJlZHhHRiVJJ1plbWJlZEdGJUklZGV0WkdGJUkmZGV0QXhHRiVJJ3dzaWduQUdGJUksd3Jvbmd0ZXJtc0FHRiVJKndjdXJyZW50QUdGJUkiakdGJUkpQWVtYmVkeDFHRiVJKG15bm9kZXNHRiVGJUYlQyk+OCc3Ij44JEZAPjgoLUklUmFua0dGJTYjSSJBR0YlPjgpKSEiIiwmRkQiIiJGTkZOPjgqLUkpYmFkdGVybXNHRiU2JDkkRko/KDgrRk5GTi1JKW51bWVsZW1zRyUqcHJvdGVjdGVkRzYjRlBJJXRydWVHRllDKz44LCZGUDYjRlY2JDglPjgmLUkqZXh0cmFjdHNyR0YlNiNGaG4+ODY3JC1JJHNlcUdGWTYkJkkiU0dGJTYjJkZebzYjSSJpR0YlL0ZdcDtGTi1GWDYjRl5vLUZmbzYkJkkiUkdGJTYjJkZcb0ZccC9GXXA7Rk4tRlg2I0ZcbzYkOC0+OC4tSSx0d29tYXRyaWNlc0dGJUZhbz44Ly1JJXN1YnNHRlk2JC1GZm82JC8mLUknaW5kZXRzR0ZZNiNGX3FGXHBGTi9GXXA7Rk4tRlg2I0Zbci1JLERldGVybWluYW50R0YlRl1yPjgwLUknZXhwYW5kR0ZZNiMtRmNyNiNGXXE+ODEqJkZKRk5GY3FGTj44Mi1GUjYkRmVyRlxzPyg4NEZORk4tRlg2I0Zfc0ZlbkMlPjgzJkZfczYjRmNzPjg1LUkrZmluZG1hdHJpeEdGJTYkRmhzRl1xPkY/NyQtSSNvcEdGWTYjRj8tSS9jcmVhdGVEU1JncmFwaEdGJTYlRmNvRlx0Rl9xT0Y/RiU2JEZISSJaR0YlRiVGTA==</Equation></Text-field>
</Input>
</Group></Presentation-Block><Presentation-Block>
<Group view="presentation" hide-input="false" hide-output="true" inline-output="false" labelreference="L3894" drawlabel="true">
<Input>
<Text-field style="Text" layout="Normal"></Text-field>
</Input>
</Group></Presentation-Block><Presentation-Block>
<Group view="presentation" hide-input="false" hide-output="true" inline-output="false" labelreference="L8819" drawlabel="true">
<Input>
<Text-field style="Text" layout="Normal">Given a list of edges that form a loop, the function returns the edges ordered such that when connected they form a loop.</Text-field>
</Input>
</Group></Presentation-Block><Presentation-Block>
<Group view="presentation" hide-input="false" hide-output="true" inline-output="false" labelreference="L3883" drawlabel="true">
<Input>
<Text-field style="Text" layout="Normal"></Text-field>
</Input>
</Group>
<Group view="code" labelreference="L3932" drawlabel="true">
<Input>
<Text-field prompt="&gt; " style="Maple Input" layout="Normal"><Equation executable="true" style="2D Input" input-equation="orderedge := proc (myedges) local orderededges, endpoint, total, control, k; orderededges := [myedges[1]]; endpoint := myedges[1][1][2]; total := numelems(myedges); while numelems(orderededges) &lt; total do control := 0; k := 2; while control = 0 do if endpoint = myedges[k][1][1] then orderededges := [op(orderededges), myedges[k]]; control := 1; endpoint := myedges[k][1][2] end if; k := k+1 end do end do; return orderededges end proc:" display="LUklbXJvd0c2Iy9JK21vZHVsZW5hbWVHNiJJLFR5cGVzZXR0aW5nR0koX3N5c2xpYkdGJzZjei1JI21vR0YkNi5RIiNGJy8lK2ZvcmVncm91bmRHUS5bMjA0LDE1MywyNTVdRicvJSxtYXRodmFyaWFudEdRJ25vcm1hbEYnLyUmZmVuY2VHUSZmYWxzZUYnLyUqc2VwYXJhdG9yR0Y3LyUpc3RyZXRjaHlHRjcvJSpzeW1tZXRyaWNHRjcvJShsYXJnZW9wR0Y3LyUubW92YWJsZWxpbWl0c0dGNy8lJ2FjY2VudEdGNy8lJ2xzcGFjZUdRJjAuMGVtRicvJSdyc3BhY2VHRkYtSSNtaUdGJDYmUUEjfk9yZGVyfnRoZX5lZGdlc350b35oYXZlfmF+bG9vcEYnLyUnaXRhbGljR1EldHJ1ZUYnRi8vRjNRJ2l0YWxpY0YnLUknbXNwYWNlR0YkNiYvJSdoZWlnaHRHUSYwLjBleEYnLyUmd2lkdGhHRkYvJSZkZXB0aEdGVy8lKmxpbmVicmVha0dRKG5ld2xpbmVGJy1GUzYmRlVGWEZaL0ZnblElYXV0b0YnLUZKNiVRKm9yZGVyZWRnZUYnRk1GUC1GLDYtUSomY29sb25lcTtGJ0YyRjVGOEY6RjxGPkZARkIvRkVRLDAuMjc3Nzc3OGVtRicvRkhGZG8tRiw2L1ElcHJvY0YnLyUlYm9sZEdGTy9GM1ElYm9sZEYnLyUrZm9udHdlaWdodEdGXHBGNUY4RjpGPEY+RkBGQkZERkctSShtZmVuY2VkR0YkNiQtRiM2JC1GSjYlUShteWVkZ2VzRidGTUZQRjJGMi1GSjYjUSFGJ0ZSLUYsNi1RIn5GJ0YyRjVGOEY6RjxGPkZARkJGREZHRmpwRmpwRmpwLUYsNi9RJmxvY2FsRidGaW9GW3BGXXBGNUY4RjpGPEY+RkBGQkZERkdGanAtRko2JVEtb3JkZXJlZGVkZ2VzRidGTUZQLUYsNi1RIixGJ0YyRjUvRjlGT0Y6RjxGPkZARkJGRC9GSFEsMC4zMzMzMzMzZW1GJy1GSjYlUSllbmRwb2ludEYnRk1GUEZjcS1GSjYlUSZ0b3RhbEYnRk1GUEZjcS1GSjYlUShjb250cm9sRidGTUZQRmNxLUZKNiVRImtGJ0ZNRlAtRiw2LVEiOkYnRjJGNUY4RjpGPEY+RkBGQkZjb0Zlb0ZSRmpwRmpwRmpwRmBxRmBvLUZgcDYmLUYjNiVGZHAtRmBwNiYtRiM2JC1JI21uR0YkNiRRIjFGJ0YyRjJGMi8lJW9wZW5HUSJbRicvJSZjbG9zZUdRIl1GJ0YyRjJGZHNGZ3NGZXJGUkZqcEZqcEZqcEZpcUZgb0ZkcEZcc0Zccy1GYHA2Ji1GIzYkLUZhczYkUSIyRidGMkYyRjJGZHNGZ3NGZXJGUkZqcEZqcEZqcEZcckZgby1GSjYlUSludW1lbGVtc0YnRk1GUEZfcEZlckZSRmpwRmpwLUYsNi9RJndoaWxlRidGaW9GW3BGXXBGNUY4RjpGPEY+RkBGQkZERkdGanBGYXQtRmBwNiQtRiM2JEZgcUYyRjItRiw2LVEiPEYnRjJGNUY4RjpGPEY+RkBGQkZjb0Zlb0ZcckZqcC1GLDYvUSNkb0YnRmlvRltwRl1wRjVGOEY6RjxGPkZARkJGREZHRlJGanBGanBGanBGanBGanBGanBGX3JGYG8tRmFzNiRRIjBGJ0YyRmVyRmpwRmJyRmBvRl50RmVyRlJGanBGanBGanBGanBGanBGanBGZHRGanBGX3ItRiw2LVEiPUYnRjJGNUY4RjpGPEY+RkBGQkZjb0Zlb0ZhdUZqcEZedUZSRmpwRmpwRmpwRmpwRmpwRmpwRmpwRmpwRmpwLUYsNi9RI2lmRidGaW9GW3BGXXBGNUY4RjpGPEY+RkBGQkZERkdGanBGaXFGZHVGZHAtRmBwNiYtRiM2JEZickYyRjJGZHNGZ3NGXHNGXHNGanAtRiw2L1EldGhlbkYnRmlvRltwRl1wRjVGOEY6RjxGPkZARkJGREZHRmpwRlJGanBGanBGanBGanBGanBGanBGanBGanBGanBGanBGanBGanBGanBGanBGanBGYHFGYG8tRmBwNiYtRiM2KC1GSjYlUSNvcEYnRk1GUEZndEZjcUZkcEZqdUYyRjJGZHNGZ3NGZXJGUkZqcEZqcEZqcEZqcEZqcEZqcEZqcEZqcEZqcEZqcEZqcEZqcEZqcEZqcEZqcEZfckZgb0Zgc0ZlckZSRmpwRmpwRmpwRmpwRmpwRmpwRmpwRmpwRmpwRmpwRmpwRmpwRmpwRmpwRmlxRmBvRmRwRmp1RlxzRmpzRmVyRlJGanBGanBGanBGanBGanBGanBGanBGanBGUkZqcEZqcEZqcEZqcEZqcEZqcEZqcEZqcC1GLDYvUSRlbmRGJ0Zpb0ZbcEZdcEY1RjhGOkY8Rj5GQEZCRkRGR0ZqcEZndUZlckZSRmpwRmpwRmpwRmpwRmpwRmpwRmpwRmpwRmJyRmBvRmJyLUYsNi1RIitGJ0YyRjVGOEY6RjxGPkZARkIvRkVRLDAuMjIyMjIyMmVtRicvRkhGX3dGYHNGZXJGUkZqcEZqcEZqcEZqcEZodkZqcEZedUZlckZSRmpwRmh2RmpwRl51RmVyRmpwRmpwRlItRiw2LkZccS9GMFEqWzAsMTI4LDBdRidGMkY1RjhGOkY8Rj5GQEZCRkRGR0Zhd0Zhdy1GLDYwUSdyZXR1cm5GJ0Zpb0Zjd0ZbcEZdcEY1RjhGOkY8Rj5GQEZCRkRGRy1GYHA2JS1GIzYkLUZKNiZGYnFGTUZjd0ZQRjJGY3dGMi1GLDYuRmdyRmN3RjJGNUY4RjpGPEY+RkBGQkZjb0Zlb0ZSRmpwRmh2RmpwRmZvRmVyLyUrZXhlY3V0YWJsZUdGN0Yy">QyQ+SSpvcmRlcmVkZ2VHNiJmKjYjSShteWVkZ2VzR0YlNidJLW9yZGVyZWRlZGdlc0dGJUkpZW5kcG9pbnRHRiVJJnRvdGFsR0YlSShjb250cm9sR0YlSSJrR0YlRiVGJUMnPjgkNyMmOSQ2IyIiIj44JSYmRjNGNTYjIiIjPjgmLUkpbnVtZWxlbXNHJSpwcm90ZWN0ZWRHNiNGND8oRiVGNkY2RiUyLUZANiNGMUY+QyU+OCciIiE+OChGPD8oRiVGNkY2RiUvRklGSkMkQCQvRjgmJiZGNDYjRkxGNUY1QyU+RjE3JC1JI29wR0ZBRkZGVD5GSUY2PkY4JkZTRjs+RkwsJkZMRjZGNkY2T0YxRiVGJUYlISIi</Equation></Text-field>
</Input>
</Group></Presentation-Block><Presentation-Block>
<Group view="presentation" hide-input="false" hide-output="true" inline-output="false" labelreference="L3884" drawlabel="true">
<Input>
<Text-field style="Text" layout="Normal"></Text-field>
</Input>
</Group></Presentation-Block><Presentation-Block>
<Group view="presentation" hide-input="false" hide-output="true" inline-output="false" labelreference="L8821" drawlabel="true">
<Input>
<Text-field style="Text" layout="Normal">Find the sequence of signs of the loop</Text-field>
</Input>
</Group></Presentation-Block><Presentation-Block>
<Group view="presentation" hide-input="false" hide-output="true" inline-output="false" labelreference="L3885" drawlabel="true">
<Input>
<Text-field style="Text" layout="Normal"></Text-field>
</Input>
</Group>
<Group view="code" labelreference="L3933" drawlabel="true">
<Input>
<Text-field prompt="&gt; " style="Maple Input" layout="Normal"><Equation executable="true" style="2D Input" input-equation="extractsign := proc (orderededges) local graphsign, i; graphsign := []; for i to numelems(orderededges) do graphsign := [op(graphsign), orderededges[i][2]] end do; return graphsign end proc:" display="LUklbXJvd0c2Iy9JK21vZHVsZW5hbWVHNiJJLFR5cGVzZXR0aW5nR0koX3N5c2xpYkdGJzZicC1JI21vR0YkNi5RIiNGJy8lK2ZvcmVncm91bmRHUS5bMjA0LDE1MywyNTVdRicvJSxtYXRodmFyaWFudEdRJ25vcm1hbEYnLyUmZmVuY2VHUSZmYWxzZUYnLyUqc2VwYXJhdG9yR0Y3LyUpc3RyZXRjaHlHRjcvJSpzeW1tZXRyaWNHRjcvJShsYXJnZW9wR0Y3LyUubW92YWJsZWxpbWl0c0dGNy8lJ2FjY2VudEdGNy8lJ2xzcGFjZUdRJjAuMGVtRicvJSdyc3BhY2VHRkYtSSNtaUdGJDYmUUsjRXh0cmFjdH50aGV+fnNlcXVlbmNlfn5vZn5zaWduc35vZn5hfmxvb3BGJy8lJ2l0YWxpY0dRJXRydWVGJ0YvL0YzUSdpdGFsaWNGJy1JJ21zcGFjZUdGJDYmLyUnaGVpZ2h0R1EmMC4wZXhGJy8lJndpZHRoR0ZGLyUmZGVwdGhHRlcvJSpsaW5lYnJlYWtHUShuZXdsaW5lRictRlM2JkZVRlhGWi9GZ25RJWF1dG9GJy1GSjYlUSxleHRyYWN0c2lnbkYnRk1GUC1GLDYtUSomY29sb25lcTtGJ0YyRjVGOEY6RjxGPkZARkIvRkVRLDAuMjc3Nzc3OGVtRicvRkhGZG8tRiw2LVEifkYnRjJGNUY4RjpGPEY+RkBGQkZERkctRiw2L1ElcHJvY0YnLyUlYm9sZEdGTy9GM1ElYm9sZEYnLyUrZm9udHdlaWdodEdGX3BGNUY4RjpGPEY+RkBGQkZERkctSShtZmVuY2VkR0YkNiQtRiM2JC1GSjYlUS1vcmRlcmVkZWRnZXNGJ0ZNRlBGMkYyLUZKNiNRIUYnRlJGZm9GZm9GZm9GZm8tRiw2L1EmbG9jYWxGJ0ZccEZecEZgcEY1RjhGOkY8Rj5GQEZCRkRGR0Zmby1GSjYlUSpncmFwaHNpZ25GJ0ZNRlAtRiw2LVEiLEYnRjJGNS9GOUZPRjpGPEY+RkBGQkZEL0ZIUSwwLjMzMzMzMzNlbUYnLUZKNiVRImlGJ0ZNRlAtRiw2LVEiOkYnRjJGNUY4RjpGPEY+RkBGQkZjb0Zlb0ZSRmZvRmZvRmZvRmZvRmBxRmBvLUZjcDYmLUYjNiRGanBGMkYyLyUlb3BlbkdRIltGJy8lJmNsb3NlR1EiXUYnRlxyRlJGZm9GZm9GZm8tRiw2L1EkZm9yRidGXHBGXnBGYHBGNUY4RjpGPEY+RkBGQkZERkdGZm9GaXFGZm8tRiw2L1ElZnJvbUYnRlxwRl5wRmBwRjVGOEY6RjxGPkZARkJGREZHRmZvLUkjbW5HRiQ2JFEiMUYnRjJGZm8tRiw2L1EjYnlGJ0ZccEZecEZgcEY1RjhGOkY8Rj5GQEZCRkRGR0Zmb0Zfc0Zmby1GLDYvUSN0b0YnRlxwRl5wRmBwRjVGOEY6RjxGPkZARkJGREZHRmZvLUZKNiVRKW51bWVsZW1zRidGTUZQRmJwRmZvLUYsNi9RI2RvRidGXHBGXnBGYHBGNUY4RjpGPEY+RkBGQkZERkdGUkZmb0Zmb0Zmb0Zmb0Zmb0ZgcUZgby1GY3A2Ji1GIzYpLUZKNiVRI29wRidGTUZQLUZjcDYkLUYjNiRGYHFGMkYyRmNxRmdwLUZjcDYmLUYjNiRGaXFGMkYyRmNyRmZyLUZjcDYmLUYjNiQtRmBzNiRRIjJGJ0YyRjJGMkZjckZmckYyRjJGY3JGZnJGXHJGUkZmb0Zmb0Zmby1GLDYvUSRlbmRGJ0ZccEZecEZgcEY1RjhGOkY8Rj5GQEZCRkRGR0Zmb0ZcdEZcckZmb0ZSLUYsNi5GaG8vRjBRKlswLDEyOCwwXUYnRjJGNUY4RjpGPEY+RkBGQkZERkdGaHUtRiw2MFEncmV0dXJuRidGXHBGanVGXnBGYHBGNUY4RjpGPEY+RkBGQkZERkctRmNwNiUtRiM2JS1GSjYmRmJxRk1GanVGUEZqdUYyRmp1RjItRiw2LkZeckZqdUYyRjVGOEY6RjxGPkZARkJGY29GZW9GaHVGUkZmb0ZldUZmb0Zpb0Zcci8lK2V4ZWN1dGFibGVHRjdGMg==">QyQ+SSxleHRyYWN0c2lnbkc2ImYqNiNJLW9yZGVyZWRlZGdlc0dGJTYkSSpncmFwaHNpZ25HRiVJImlHRiVGJUYlQyU+OCQ3Ij8oOCUiIiJGMi1JKW51bWVsZW1zRyUqcHJvdGVjdGVkRzYjOSRJJXRydWVHRjU+Ri43JC1JI29wR0Y1NiNGLiYmRjc2I0YxNiMiIiNPRi5GJUYlRiUhIiI=</Equation></Text-field>
</Input>
</Group></Presentation-Block><Presentation-Block>
<Group view="presentation" hide-input="false" hide-output="true" inline-output="false" labelreference="L3934" drawlabel="true">
<Input>
<Text-field style="Text" layout="Normal"></Text-field>
</Input>
</Group></Presentation-Block><Presentation-Block>
<Group view="presentation" hide-input="false" hide-output="true" inline-output="false" labelreference="L3935" drawlabel="true">
<Input>
<Text-field style="Text" layout="Normal"></Text-field>
</Input>
</Group></Presentation-Block><Presentation-Block>
<Group view="presentation" hide-input="false" hide-output="true" inline-output="false" labelreference="L3936" drawlabel="true">
<Input>
<Text-field style="Text" layout="Normal"></Text-field>
</Input>
</Group></Presentation-Block><Presentation-Block>
<Group view="presentation" hide-input="false" hide-output="true" inline-output="false" labelreference="L4169" drawlabel="true">
<Input>
<Text-field style="Text" layout="Normal">Given a list of graphs, we find the positive feedback loops they contain and return the sign pattern of each positive feedback loop as well (as those given in Table 1 in the main text). </Text-field>
</Input>
</Group></Presentation-Block><Presentation-Block>
<Group view="presentation" hide-input="false" hide-output="true" inline-output="false" labelreference="L8809" drawlabel="true">
<Input>
<Text-field style="Text" layout="Normal"></Text-field>
</Input>
</Group></Presentation-Block><Presentation-Block>
<Group view="code" labelreference="L4167" drawlabel="true">
<Input>
<Text-field prompt="&gt; " style="Maple Input" layout="Normal"><Equation executable="true" style="2D Input" input-equation="positivefeed := proc (Gsub) local selected, j, mygraph, Gsubcomp, k, mycomp, newgraph, wedges, myprod, i, signcycle; selected := []; signcycle := []; Gsubcomp := []; for j to numelems(Gsub) do mygraph := Gsub[j]; Gsubcomp := ConnectedComponents(mygraph); for k to numelems(Gsubcomp) do mycomp := Gsubcomp[k]; newgraph := InducedSubgraph(mygraph, mycomp); wedges := Edges(newgraph, weights); myprod := mul(wedges[i][2], i = 1 .. numelems(wedges)); if myprod = 1 then selected := [op(selected), [op(wedges)]] end if end do end do; selected := ListTools[MakeUnique](selected); for k to numelems(selected) do selected[k] := orderedge(selected[k]); signcycle := [op(signcycle), extractsign(selected[k])] end do; return selected, signcycle end proc:" display="LUklbXJvd0c2Iy9JK21vZHVsZW5hbWVHNiJJLFR5cGVzZXR0aW5nR0koX3N5c2xpYkdGJzZeYmwtSSNtb0dGJDYuUSIjRicvJStmb3JlZ3JvdW5kR1EuWzIwNCwxNTMsMjU1XUYnLyUsbWF0aHZhcmlhbnRHUSdub3JtYWxGJy8lJmZlbmNlR1EmZmFsc2VGJy8lKnNlcGFyYXRvckdGNy8lKXN0cmV0Y2h5R0Y3LyUqc3ltbWV0cmljR0Y3LyUobGFyZ2VvcEdGNy8lLm1vdmFibGVsaW1pdHNHRjcvJSdhY2NlbnRHRjcvJSdsc3BhY2VHUSYwLjBlbUYnLyUncnNwYWNlR0ZGLUkjbWlHRiQ2JlFYI0ZpbmR+dGhlfnBvc2l0aXZlfmZlZWRiYWNrfmxvb3BzfmlufnRoZX5saXN0fm9mfmdyYXBoc0YnLyUnaXRhbGljR1EldHJ1ZUYnRi8vRjNRJ2l0YWxpY0YnLUknbXNwYWNlR0YkNiYvJSdoZWlnaHRHUSYwLjBleEYnLyUmd2lkdGhHRkYvJSZkZXB0aEdGVy8lKmxpbmVicmVha0dRKG5ld2xpbmVGJy1GUzYmRlVGWEZaL0ZnblElYXV0b0YnLUZKNiVRLXBvc2l0aXZlZmVlZEYnRk1GUC1GLDYtUSomY29sb25lcTtGJ0YyRjVGOEY6RjxGPkZARkIvRkVRLDAuMjc3Nzc3OGVtRicvRkhGZG8tRiw2L1ElcHJvY0YnLyUlYm9sZEdGTy9GM1ElYm9sZEYnLyUrZm9udHdlaWdodEdGXHBGNUY4RjpGPEY+RkBGQkZERkctSShtZmVuY2VkR0YkNiQtRiM2JS1GSjYlUSVHc3ViRidGTUZQLyUrZXhlY3V0YWJsZUdGN0YyRjItRko2I1EhRidGUi1GLDYtUSJ+RidGMkY1RjhGOkY8Rj5GQEZCRkRGR0ZccUZccUZccUZccS1GLDYvUSZsb2NhbEYnRmlvRltwRl1wRjVGOEY6RjxGPkZARkJGREZHRlxxLUZKNiVRKXNlbGVjdGVkRidGTUZQLUYsNi1RIixGJ0YyRjUvRjlGT0Y6RjxGPkZARkJGRC9GSFEsMC4zMzMzMzMzZW1GJy1GSjYlUSJqRidGTUZQRmVxLUZKNiVRKG15Z3JhcGhGJ0ZNRlBGZXEtRko2JVEpR3N1YmNvbXBGJ0ZNRlBGZXEtRko2JVEia0YnRk1GUEZlcS1GSjYlUSdteWNvbXBGJ0ZNRlBGZXEtRko2JVEpbmV3Z3JhcGhGJ0ZNRlBGZXEtRko2JVEnd2VkZ2VzRidGTUZQRmVxLUZKNiVRJ215cHJvZEYnRk1GUEZlcS1GSjYlUSJpRidGTUZQRmVxLUZKNiVRKnNpZ25jeWNsZUYnRk1GUC1GLDYtUSI6RidGMkY1RjhGOkY8Rj5GQEZCRmNvRmVvRlJGXHFGXHFGXHFGXHFGXHFGYnFGYG8tRmBwNiYtRiM2JUZpcEZncEYyRjIvJSVvcGVuR1EiW0YnLyUmY2xvc2VHUSJdRidGaXNGUkZccUZccUZccUZccUZmc0Zgb0ZcdEZpc0ZSRlxxRlxxRlxxRlxxRmFyRmBvRlx0RmlzRlJGUkZccUZccUZccUZccS1GLDYvUSRmb3JGJ0Zpb0ZbcEZdcEY1RjhGOkY8Rj5GQEZCRkRGR0ZccUZbckZccS1GLDYvUSVmcm9tRidGaW9GW3BGXXBGNUY4RjpGPEY+RkBGQkZERkdGXHEtSSNtbkdGJDYkUSIxRidGMkZccS1GLDYvUSNieUYnRmlvRltwRl1wRjVGOEY6RjxGPkZARkJGREZHRlxxRlx1RlxxLUYsNi9RI3RvRidGaW9GW3BGXXBGNUY4RjpGPEY+RkBGQkZERkdGXHEtRko2JVEpbnVtZWxlbXNGJ0ZNRlBGX3BGXHEtRiw2L1EjZG9GJ0Zpb0ZbcEZdcEY1RjhGOkY8Rj5GQEZCRkRGR0ZccUZSRlxxRlxxRlxxRlxxRlxxRlxxRlxxRl5yRmBvRmRwLUZgcDYmLUYjNiVGW3JGZ3BGMkYyRmB0RmN0RmlzRlJGXHFGXHFGXHFGXHFGXHFGXHFGYXJGYG8tRko2JVE0Q29ubmVjdGVkQ29tcG9uZW50c0YnRk1GUC1GYHA2JC1GIzYlLUZKNiVGYHIvRk5GN0YyRmdwRjJGMkZpc0ZSRlJGXHFGXHFGXHFGXHFGXHFGXHFGZnRGXHFGZHJGXHFGaXRGXHFGXHVGXHFGYHVGXHFGXHVGXHFGY3VGXHFGZnUtRmBwNiQtRiM2JEZhckYyRjJGXHFGaXVGUkZccUZccUZccUZccUZccUZccUZccUZccUZccUZnckZgb0Zhci1GYHA2Ji1GIzYlRmRyRmdwRjJGMkZgdEZjdEZpc0ZSRlxxRlxxRlxxRlxxRlxxRlxxRlxxRlxxRmpyRmBvRlxxLUZKNiVRMEluZHVjZWRTdWJncmFwaEYnRk1GUC1GYHA2JC1GIzYmRl5yRmVxRmdyRjJGMkZpc0ZSRlxxRlxxRlxxRlxxRlxxRlxxRlxxRlxxRl1zRmBvLUZKNiVRJkVkZ2VzRidGTUZQLUZgcDYkLUYjNiZGanJGZXEtRko2JVEod2VpZ2h0c0YnRk1GUEYyRjJGaXNGUkZccUZccUZccUZccUZccUZccUZccUZccUZgc0Zgby1GSjYlUSRtdWxGJ0ZNRlAtRmBwNiQtRiM2LUZdcy1GYHA2Ji1GIzYkRmNzRjJGMkZgdEZjdC1GYHA2Ji1GIzYkLUZddTYkUSIyRidGMkYyRjJGYHRGY3RGZXFGY3MtRiw2LVEiPUYnRjJGNUY4RjpGPEY+RkBGQkZjb0Zlb0ZcdS1GLDYtUSMuLkYnRjJGNUY4RjpGPEY+RkBGQi9GRVEsMC4yMjIyMjIyZW1GJ0ZHRmZ1LUZgcDYkLUYjNiRGXXNGMkYyRjJGMkZpc0ZSRlxxRlxxRlxxRlxxRlxxRlxxRlxxRlxxLUYsNi9RI2lmRidGaW9GW3BGXXBGNUY4RjpGPEY+RkBGQkZERkdGXHFGYHNGZXlGXHVGXHEtRiw2L1EldGhlbkYnRmlvRltwRl1wRjVGOEY6RjxGPkZARkJGREZHRlxxRlxxRlxxRlxxRlxxRlxxLUYsNi5GXnEvRjBRLlsxNTMsMTUzLDE1M11GJ0YyRjVGOEY6RjxGPkZARkJGREZHRmd6Rmd6Rmd6Rmd6Rmd6Rmd6Rmd6Rmd6Rmd6Rmd6Rmd6Rmd6LUYsNi5GLkZpekYyRjVGOEY6RjxGPkZARkJGREZHLUZKNiZRRCNpZn50aGV+bG9vcH5pc35wb3NpdGl2ZSx+c2VsZWN0fml0RidGTUZpekZQRlJGXHFGXHFGXHFGXHFGXHFGXHFGXHFGXHFGXHFGXHFGXHFGXHFGXHFGYnFGYG8tRmBwNiYtRiM2KC1GSjYlUSNvcEYnRk1GUC1GYHA2JC1GIzYlRmJxRmdwRjJGMkZlcS1GYHA2Ji1GIzYmRmRbbC1GYHA2JC1GIzYlRl1zRmdwRjJGMkZncEYyRjJGYHRGY3RGZ3BGMkYyRmB0RmN0RmlzRlJGXHFGXHFGXHFGXHFGXHFGXHFGXHEtRiw2L1EkZW5kRidGaW9GW3BGXXBGNUY4RjpGPEY+RkBGQkZERkdGXHFGYXpGaXNGUkZccUZccUZccUZccUZccUZjXGxGXHFGaXVGaXNGUkZccUZccUZccUZjXGxGXHFGaXVGaXNGUkZccUZccUZccUZicUZgby1GSjYlUSpMaXN0VG9vbHNGJ0ZNRlAtRmBwNiYtRiM2JC1GSjYlUStNYWtlVW5pcXVlRidGTUZQRjJGMkZgdEZjdC1GYHA2JC1GIzYkRmJxRjJGMkZpc0ZSRlxxRlxxRlxxRmZ0RlxxRmRyRlxxRml0RlxxRlx1RlxxRmB1RlxxRlx1RlxxRmN1RlxxRmZ1RmBdbEZccUZpdUZSRlxxRlxxRlxxRlxxRlxxRlxxRmJxLUZgcDYmLUYjNiRGZHJGMkYyRmB0RmN0RmBvLUZKNiVRKm9yZGVyZWRnZUYnRk1GUC1GYHA2JC1GIzYlRmJxRmRdbEYyRjJGaXNGUkZccUZccUZccUZccUZccUZccUZmc0Zgby1GYHA2Ji1GIzYpRmRbbC1GYHA2JC1GIzYlRmZzRmdwRjJGMkZlcS1GSjYlUSxleHRyYWN0c2lnbkYnRk1GUC1GYHA2JC1GIzYmRmJxRmRdbEZncEYyRjJGZ3BGMkYyRmB0RmN0RmlzRlJGXHFGXHFGXHFGY1xsRlxxRml1RmlzRlJGUkZSLUYsNi5GXnEvRjBRKlswLDEyOCwwXUYnRjJGNUY4RjpGPEY+RkBGQkZERkdGXl9sRl5fbC1GLDYwUSdyZXR1cm5GJ0Zpb0ZgX2xGW3BGXXBGNUY4RjpGPEY+RkBGQkZERkctRmBwNiUtRiM2KC1GSjYmRmRxRk1GYF9sRlAtRiw2LkZncUZgX2xGMkY1RmhxRjpGPEY+RkBGQkZERmlxLUZKNiZGaHNGTUZgX2xGUEZgX2xGZ3BGMkZgX2xGMi1GLDYuRlt0RmBfbEYyRjVGOEY6RjxGPkZARkJGY29GZW9GXl9sRl5fbEZeX2xGUkZccUZjXGxGXHFGZm9GaXNGZ3BGMg==">QyQ+SS1wb3NpdGl2ZWZlZWRHNiJmKjYjSSVHc3ViR0YlNi1JKXNlbGVjdGVkR0YlSSJqR0YlSShteWdyYXBoR0YlSSlHc3ViY29tcEdGJUkia0dGJUknbXljb21wR0YlSSluZXdncmFwaEdGJUknd2VkZ2VzR0YlSSdteXByb2RHRiVJImlHRiVJKnNpZ25jeWNsZUdGJUYlRiVDKT44JDciPjguRjg+OCdGOD8oOCUiIiJGPy1JKW51bWVsZW1zRyUqcHJvdGVjdGVkRzYjOSRJJXRydWVHRkJDJT44JiZGRDYjRj4+RjwtSTRDb25uZWN0ZWRDb21wb25lbnRzR0YlNiNGSD8oOChGP0Y/LUZBNiNGPEZFQyc+OCkmRjw2I0ZQPjgqLUkwSW5kdWNlZFN1YmdyYXBoR0YlNiRGSEZVPjgrLUkmRWRnZXNHRiU2JEZZSSh3ZWlnaHRzR0YlPjgsLUkkbXVsR0ZCNiQmJkZobjYjOC02IyIiIy9GZW87Rj8tRkE2I0ZobkAkL0Zeb0Y/PkY3NyQtSSNvcEdGQjYjRjc3Iy1GYXBGW3A+RjctJkkqTGlzdFRvb2xzR0YlNiNJK01ha2VVbmlxdWVHRiVGYnA/KEZQRj9GPy1GQUZicEZFQyQ+JkY3RlctSSpvcmRlcmVkZ2VHRiU2I0ZfcT5GOjckLUZhcDYjRjotSSxleHRyYWN0c2lnbkdGJUZicU82JEY3RjpGJUYlRiUhIiI=</Equation></Text-field>
</Input>
</Group></Presentation-Block><Presentation-Block>
<Group view="presentation" hide-input="false" hide-output="true" inline-output="false" labelreference="L8826" drawlabel="true">
<Input>
<Text-field style="Text" layout="Normal"></Text-field>
</Input>
</Group></Presentation-Block><Presentation-Block>
<Group view="presentation" hide-input="false" hide-output="true" inline-output="false" labelreference="L8827" drawlabel="true">
<Input>
<Text-field style="Text" layout="Normal"></Text-field>
</Input>
</Group></Presentation-Block>
</Section><Presentation-Block>
<Group view="presentation" hide-input="false" hide-output="true" inline-output="false" labelreference="L4168" drawlabel="true">
<Input>
<Text-field style="Text" layout="Normal"></Text-field>
</Input>
</Group></Presentation-Block><Presentation-Block>
<Group view="presentation" hide-input="false" hide-output="true" inline-output="false" labelreference="L8822" drawlabel="true">
<Input>
<Text-field style="Text" layout="Normal"></Text-field>
</Input>
</Group></Presentation-Block><Presentation-Block>
<Group view="presentation" hide-input="false" hide-output="true" inline-output="false" labelreference="L8823" drawlabel="true">
<Input>
<Text-field style="Text" layout="Normal">The main procedure to find the positive loop is the following:</Text-field>
</Input>
</Group></Presentation-Block><Presentation-Block>
<Group view="presentation" hide-input="false" hide-output="true" inline-output="false" labelreference="L8824" drawlabel="true">
<Input>
<Text-field style="Text" layout="Normal"></Text-field>
</Input>
</Group></Presentation-Block><Presentation-Block>
<Group view="presentation" hide-input="false" hide-output="true" inline-output="false" labelreference="L8825" drawlabel="true">
<Input>
<Text-field style="Text" layout="Normal"></Text-field>
</Input>
</Group></Presentation-Block><Presentation-Block>
<Group view="code" labelreference="L4424" drawlabel="true">
<Input>
<Text-field prompt="&gt; " style="Maple Input" layout="Normal"><Equation executable="true" style="2D Input" input-equation="findloops := proc () local Gsub, selected, signcycle, mydet; global A, Z; mydet := computdet(A, Z); Gsub := graphlist(mydet); selected, signcycle := positivefeed(Gsub); return selected, signcycle end proc:" display="LUklbXJvd0c2Iy9JK21vZHVsZW5hbWVHNiJJLFR5cGVzZXR0aW5nR0koX3N5c2xpYkdGJzZfcS1JI21vR0YkNi5RIiNGJy8lK2ZvcmVncm91bmRHUS5bMjA0LDE1MywyNTVdRicvJSxtYXRodmFyaWFudEdRJ25vcm1hbEYnLyUmZmVuY2VHUSZmYWxzZUYnLyUqc2VwYXJhdG9yR0Y3LyUpc3RyZXRjaHlHRjcvJSpzeW1tZXRyaWNHRjcvJShsYXJnZW9wR0Y3LyUubW92YWJsZWxpbWl0c0dGNy8lJ2FjY2VudEdGNy8lJ2xzcGFjZUdRJjAuMGVtRicvJSdyc3BhY2VHRkYtSSNtaUdGJDYmUUcjbWFpbn5wcm9ncmFtOn5maW5kfnRoZX5wb3NpdGl2ZX5sb29wc0YnLyUnaXRhbGljR1EldHJ1ZUYnRi8vRjNRJ2l0YWxpY0YnLUknbXNwYWNlR0YkNiYvJSdoZWlnaHRHUSYwLjBleEYnLyUmd2lkdGhHRkYvJSZkZXB0aEdGVy8lKmxpbmVicmVha0dRKG5ld2xpbmVGJy1GUzYmRlVGWEZaL0ZnblElYXV0b0YnLUZKNiVRKmZpbmRsb29wc0YnRk1GUC1GLDYtUSomY29sb25lcTtGJ0YyRjVGOEY6RjxGPkZARkIvRkVRLDAuMjc3Nzc3OGVtRicvRkhGZG8tRiw2L1ElcHJvY0YnLyUlYm9sZEdGTy9GM1ElYm9sZEYnLyUrZm9udHdlaWdodEdGXHBGNUY4RjpGPEY+RkBGQkZERkctSShtZmVuY2VkR0YkNiQtRiM2JS1GSjYjUSFGJy8lK2V4ZWN1dGFibGVHRjdGMkYyRmRwRlItRiw2LVEifkYnRjJGNUY4RjpGPEY+RkBGQkZERkdGaXBGaXAtRiw2L1EnZ2xvYmFsRidGaW9GW3BGXXBGNUY4RjpGPEY+RkBGQkZERkdGaXAtRko2JVEiQUYnRk1GUC1GLDYtUSIsRidGMkY1L0Y5Rk9GOkY8Rj5GQEZCRkQvRkhRLDAuMzMzMzMzM2VtRictRko2JVEiWkYnRk1GUC1GLDYtUSI6RidGMkY1RjhGOkY8Rj5GQEZCRmNvRmVvRlJGaXBGaXBGaXAtRiw2L1EmbG9jYWxGJ0Zpb0ZbcEZdcEY1RjhGOkY8Rj5GQEZCRkRGR0ZpcC1GSjYlUSVHc3ViRidGTUZQRmJxLUZKNiVRKXNlbGVjdGVkRidGTUZQRmJxLUZKNiVRKnNpZ25jeWNsZUYnRk1GUEZicS1GSjYlUSZteWRldEYnRk1GUEZbckZSRmlwRmlwRmlwRmlwRmpyRmBvLUZKNiVRKmNvbXB1dGRldEYnRk1GUC1GYHA2JC1GIzYnRl9xRmJxRmhxRmdwRjJGMkZbckZpcEZpcEZpcC1GLDYuRi4vRjBRLlsxNTMsMTUzLDE1M11GJ0YyRjVGOEY6RjxGPkZARkJGREZHLUklbXN1YkdGJDYlLUZKNiZROCN+ZmluZH50aGV+cG9seW5vbWlhbH5wRidGTUZmc0ZQLUYjNigtRko2JkZhcUZNRmZzRlAtRiw2LkZkcUZmc0YyRjVGZXFGOkY8Rj5GQEZCRkRGZnEtRko2JkZqcUZNRmZzRlBGTUZmc0ZQLyUvc3Vic2NyaXB0c2hpZnRHUSIwRidGZHBGUkZpcEZpcEZpcEZhckZgby1GSjYlUSpncmFwaGxpc3RGJ0ZNRlAtRmBwNiQtRiM2JEZqckYyRjJGW3JGaXBGaXBGaXBGaXAtRiw2LkZbcUZmc0YyRjVGOEY6RjxGPkZARkJGREZHRmRzLUZKNiZRXG8jfmZpbmR+dGhlfmxpc3R+b2Z+c3ViZ3JhcGhzfmNvcnJlc3BvbmRpbmd+dG9+dGhlfndyb25nfnNpZ25zfn5+fkYnRk1GZnNGUEZSRmlwRmlwRmlwRmRyRmJxRmdyRmBvLUZKNiVRLXBvc2l0aXZlZmVlZEYnRk1GUC1GYHA2JC1GIzYkRmFyRjJGMkZbckZpcEZpcEZpcEZpcEZkcy1GSjYmUVojfmZpbmR+dGhlfnBvc2l0aXZlfmZlZWRiYWNrfmxvb3BzfmFuZH50aGVpcn5zaWdufnBhdHRlcm5GJ0ZNRmZzRlBGUkZpcEZpbkZpcEZpcEZpcC1GLDYwUSdyZXR1cm5GJ0Zpby9GMFEqWzAsMTI4LDBdRidGW3BGXXBGNUY4RjpGPEY+RkBGQkZERkctRmBwNiUtRiM2KC1GSjYmRmZyRk1GYnZGUC1GLDYuRmRxRmJ2RjJGNUZlcUY6RjxGPkZARkJGREZmcS1GSjYmRmlyRk1GYnZGUEZidkZncEYyRmJ2RjItRiw2LkZdckZidkYyRjVGOEY6RjxGPkZARkJGY29GZW9GUkZpcC1GLDYvUSRlbmRGJ0Zpb0ZbcEZdcEY1RjhGOkY8Rj5GQEZCRkRGR0ZpcEZmb0ZbckZncEYy">QyQ+SSpmaW5kbG9vcHNHNiJmKkYlNiZJJUdzdWJHRiVJKXNlbGVjdGVkR0YlSSpzaWduY3ljbGVHRiVJJm15ZGV0R0YlRiVGJUMmPjgnLUkqY29tcHV0ZGV0R0YlNiRJIkFHRiVJIlpHRiU+OCQtSSpncmFwaGxpc3RHRiU2I0YuNiQ4JT44Ji1JLXBvc2l0aXZlZmVlZEdGJTYjRjVPNiRGOkY8RiVGMUYlISIi</Equation></Text-field>
</Input>
</Group></Presentation-Block><Presentation-Block>
<Group view="presentation" hide-input="false" hide-output="true" inline-output="false" labelreference="L4422" drawlabel="true">
<Input>
<Text-field style="Text" layout="Normal"></Text-field>
</Input>
</Group></Presentation-Block><Presentation-Block>
<Group view="presentation" hide-input="false" hide-output="true" inline-output="false" labelreference="L8829" drawlabel="true">
<Input>
<Text-field style="Text" layout="Normal"></Text-field>
</Input>
</Group></Presentation-Block><Presentation-Block>
<Group view="presentation" hide-input="false" hide-output="true" inline-output="false" labelreference="L8831" drawlabel="true">
<Input>
<Text-field style="Text" layout="Normal">The second main procedure of the method is the function that draws the selected positive feedback loops. It requires a list with the names of the nodes (see the examples below)</Text-field>
</Input>
</Group></Presentation-Block><Presentation-Block>
<Group view="presentation" hide-input="false" hide-output="true" inline-output="false" labelreference="L4425" drawlabel="true">
<Input>
<Text-field style="Text" layout="Normal"></Text-field>
</Input>
</Group>
<Group view="code" labelreference="L4423" drawlabel="true">
<Input>
<Text-field prompt="&gt; " style="Maple Input" layout="Normal"><Equation executable="true" style="2D Input" input-equation="drawloops := proc (selected, speciesord) local loops, i, vertices, speciesdic, selected2; loops := []; speciesdic := {seq(S[i] = speciesord[i], i = 1 .. numelems(speciesord))}; selected2 := subs(speciesdic, selected); for i to numelems(selected2) do vertices := ListTools[MakeUnique]([seq(op(selected2[i][j][1]), j = 1 .. numelems(selected2[i]))]); loops := [op(loops), Digraph(vertices, {op(selected2[i])})] end do; DrawGraph(loops, style = circle) end proc:" display="LUklbXJvd0c2Iy9JK21vZHVsZW5hbWVHNiJJLFR5cGVzZXR0aW5nR0koX3N5c2xpYkdGJzZici1JI21vR0YkNi5RIiNGJy8lK2ZvcmVncm91bmRHUS5bMjA0LDE1MywyNTVdRicvJSxtYXRodmFyaWFudEdRJ25vcm1hbEYnLyUmZmVuY2VHUSZmYWxzZUYnLyUqc2VwYXJhdG9yR0Y3LyUpc3RyZXRjaHlHRjcvJSpzeW1tZXRyaWNHRjcvJShsYXJnZW9wR0Y3LyUubW92YWJsZWxpbWl0c0dGNy8lJ2FjY2VudEdGNy8lJ2xzcGFjZUdRJjAuMGVtRicvJSdyc3BhY2VHRkYtSSNtaUdGJDYmUUMjfmRyYXd+dGhlfnBvc2l0aXZlfmZlZWRiYWNrfmxvb3BzRicvJSdpdGFsaWNHUSV0cnVlRidGLy9GM1EnaXRhbGljRictSSdtc3BhY2VHRiQ2Ji8lJ2hlaWdodEdRJjAuMGV4RicvJSZ3aWR0aEdGRi8lJmRlcHRoR0ZXLyUqbGluZWJyZWFrR1EobmV3bGluZUYnLUZTNiZGVUZYRlovRmduUSVhdXRvRictRko2JVEqZHJhd2xvb3BzRidGTUZQLUYsNi1RKiZjb2xvbmVxO0YnRjJGNUY4RjpGPEY+RkBGQi9GRVEsMC4yNzc3Nzc4ZW1GJy9GSEZkby1GLDYvUSVwcm9jRicvJSVib2xkR0ZPL0YzUSVib2xkRicvJStmb250d2VpZ2h0R0ZccEY1RjhGOkY8Rj5GQEZCRkRGRy1JKG1mZW5jZWRHRiQ2JC1GIzYnLUZKNiVRKXNlbGVjdGVkRidGTUZQLUYsNi1RIixGJ0YyRjUvRjlGT0Y6RjxGPkZARkJGRC9GSFEsMC4zMzMzMzMzZW1GJy1GSjYlUStzcGVjaWVzb3JkRidGTUZQLyUrZXhlY3V0YWJsZUdGN0YyRjItRko2I1EhRidGUi1GLDYtUSJ+RidGMkY1RjhGOkY8Rj5GQEZCRkRGR0ZlcUZlcS1GLDYvUSZsb2NhbEYnRmlvRltwRl1wRjVGOEY6RjxGPkZARkJGREZHRmVxLUZKNiVRJmxvb3BzRidGTUZQRmdwLUZKNiVRImlGJ0ZNRlBGZ3AtRko2JVEpdmVydGljZXNGJ0ZNRlBGZ3AtRko2JVErc3BlY2llc2RpY0YnRk1GUEZncC1GSjYlUSpzZWxlY3RlZDJGJ0ZNRlAtRiw2LVEiOkYnRjJGNUY4RjpGPEY+RkBGQkZjb0Zlb0ZSRlJGZXFGW3JGYG8tRmBwNiYtRiM2JEZicUYyRjIvJSVvcGVuR1EiW0YnLyUmY2xvc2VHUSJdRidGanJGUkZlcUZkckZgby1GYHA2Ji1GIzYlLUZKNiVRJHNlcUYnL0ZORjdGMi1GYHA2JC1GIzYuLUklbXN1YkdGJDYlLUZKNiVRIlNGJ0ZedEYyLUYjNiRGXnJGMi8lL3N1YnNjcmlwdHNoaWZ0R1EiMEYnLUYsNi1RIj1GJ0YyRjVGOEY6RjxGPkZARkJGY29GZW9GXXEtRmBwNiZGaXRGMkZhc0Zkc0ZncEZeckZedS1JI21uR0YkNiRRIjFGJ0YyLUYsNi1RIy4uRidGMkY1RjhGOkY8Rj5GQEZCL0ZFUSwwLjIyMjIyMjJlbUYnRkctRko2JVEpbnVtZWxlbXNGJ0ZNRlAtRmBwNiQtRiM2JEZdcUYyRjJGMkYyRjJGMi9GYnNRInxmckYnL0Zlc1EifGhyRidGanJGUkZlcUZnckZgby1GSjYlUSVzdWJzRidGTUZQLUZgcDYkLUYjNictRko2JUZmckZedEYyRmdwRmVxRmRwRjJGMkZqckZSRmluLUYsNi9RJGZvckYnRmlvRltwRl1wRjVGOEY6RjxGPkZARkJGREZHRmVxRl5yRmVxLUYsNi9RJWZyb21GJ0Zpb0ZbcEZdcEY1RjhGOkY8Rj5GQEZCRkRGR0ZlcUZjdUZlcS1GLDYvUSNieUYnRmlvRltwRl1wRjVGOEY6RjxGPkZARkJGREZHRmVxRmN1RmVxLUYsNi9RI3RvRidGaW9GW3BGXXBGNUY4RjpGPEY+RkBGQkZERkdGZXFGXHYtRmBwNiQtRiM2JEZnckYyRjJGZXEtRiw2L1EjZG9GJ0Zpb0ZbcEZdcEY1RjhGOkY8Rj5GQEZCRkRGR0ZSRmVxRmVxRmVxRmVxRmVxRmVxRmVxRmVxRmFyRmBvLUZKNiVRKkxpc3RUb29sc0YnRk1GUC1GYHA2Ji1GIzYkLUZKNiVRK01ha2VVbmlxdWVGJ0ZNRlBGMkYyRmFzRmRzLUZgcDYkLUYjNiQtRmBwNiYtRiM2JS1GSjYlRl10Rk1GUC1GYHA2JC1GIzYsLUZKNiVRI29wRidGTUZQLUZgcDYkLUYjNidGZ3JGYXUtRmBwNiYtRiM2JC1GSjYlUSJqRidGTUZQRjJGMkZhc0Zkcy1GYHA2Ji1GIzYkRmN1RjJGMkZhc0Zkc0YyRjJGZ3BGZnpGXnVGY3VGZ3VGXHYtRmBwNiQtRiM2JUZnckZhdUYyRjJGMkYyRjJGMkZhc0Zkc0YyRjJGanJGUkZlcUZlcUZlcUZlcUZlcUZlcUZlcUZbckZgby1GYHA2Ji1GIzYoRlt6LUZgcDYkLUYjNiRGW3JGMkYyRmdwLUZKNiVRKERpZ3JhcGhGJ0ZNRlAtRmBwNiQtRiM2JkZhckZncC1GYHA2Ji1GIzYlRlt6Rl1bbEYyRjJGY3ZGZXZGMkYyRjJGMkZhc0Zkc0ZqckZSRmVxRmVxLUYsNi9RJGVuZEYnRmlvRltwRl1wRjVGOEY6RjxGPkZARkJGREZHRmVxRmB4RmpyRlJGUkZpbi1GSjYlUSpEcmF3R3JhcGhGJ0ZNRlAtRmBwNiQtRiM2KEZbckZncC1GSjYlUSZzdHlsZUYnRk1GUEZedS1GSjYlUSdjaXJjbGVGJ0ZNRlBGMkYyLUYsNi1RIjtGJ0YyRjVGanBGOkY8Rj5GQEZCRkRGZW9GUkZlcUZlcUZlcUZlcUZSRmVxRmRcbEZlcUZmb0ZqckZgcUYy">QyQ+SSpkcmF3bG9vcHNHNiJmKjYkSSlzZWxlY3RlZEdGJUkrc3BlY2llc29yZEdGJTYnSSZsb29wc0dGJUkiaUdGJUkpdmVydGljZXNHRiVJK3NwZWNpZXNkaWNHRiVJKnNlbGVjdGVkMkdGJUYlRiVDJz44JDciPjgnPCMtSSRzZXFHJSpwcm90ZWN0ZWRHNiQvJkkiU0dGJTYjOCUmOSVGPi9GPzsiIiItSSludW1lbGVtc0dGOTYjRkE+OCgtSSVzdWJzR0Y5NiRGNTkkPyhGP0ZERkQtRkY2I0ZJSSV0cnVlR0Y5QyQ+OCYtJkkqTGlzdFRvb2xzR0YlNiNJK01ha2VVbmlxdWVHRiU2IzcjLUY4NiQtSSNvcEdGOTYjJiYmRklGPjYjSSJqR0YlNiNGRC9GX287RkQtRkY2I0Zdbz5GMjckLUZpbjYjRjItSShEaWdyYXBoR0YlNiRGVDwjLUZpbkZkby1JKkRyYXdHcmFwaEdGJTYkRjIvSSZzdHlsZUdGJUknY2lyY2xlR0YlRiVGJUYlISIi</Equation></Text-field>
</Input>
</Group></Presentation-Block><Presentation-Block>
<Group view="presentation" hide-input="false" hide-output="true" inline-output="false" labelreference="L4170" drawlabel="true">
<Input>
<Text-field style="Text" layout="Normal"></Text-field>
</Input>
</Group></Presentation-Block><Presentation-Block>
<Group view="presentation" hide-input="false" hide-output="true" inline-output="false" labelreference="L3937" drawlabel="true">
<Input>
<Text-field style="Text" layout="Normal"></Text-field>
</Input>
</Group></Presentation-Block><Presentation-Block>
<Group view="presentation" hide-input="false" hide-output="true" inline-output="false" labelreference="L5794" drawlabel="true">
<Input>
<Text-field style="Text" layout="Normal"></Text-field>
</Input>
</Group></Presentation-Block><Presentation-Block>
<Group view="presentation" hide-input="false" hide-output="true" inline-output="false" labelreference="L5795" drawlabel="true">
<Input>
<Text-field style="Text" layout="Normal"></Text-field>
</Input>
</Group></Presentation-Block><Presentation-Block>
<Group view="presentation" hide-input="false" hide-output="true" inline-output="false" labelreference="L5796" drawlabel="true">
<Input>
<Text-field style="Text" layout="Normal"></Text-field>
</Input>
</Group></Presentation-Block><Presentation-Block>
<Group view="presentation" hide-input="false" hide-output="true" inline-output="false" labelreference="L3938" drawlabel="true">
<Input>
<Text-field style="Text" layout="Normal"></Text-field>
</Input>
</Group></Presentation-Block>
</Section><Presentation-Block>
<Group view="presentation" hide-input="false" hide-output="true" inline-output="false" labelreference="L4877" drawlabel="true">
<Input>
<Text-field style="Text" layout="Normal"></Text-field>
</Input>
</Group>
<Group view="code" labelreference="L4879" drawlabel="true">
<Input>
<Text-field prompt="&gt; " style="Maple Input" layout="Normal"><Equation executable="true" style="2D Input" input-equation="" display="LUklbXJvd0c2Iy9JK21vZHVsZW5hbWVHNiJJLFR5cGVzZXR0aW5nR0koX3N5c2xpYkdGJzYlLUkjbWlHRiQ2I1EhRicvJStleGVjdXRhYmxlR1EmZmFsc2VGJy8lLG1hdGh2YXJpYW50R1Enbm9ybWFsRic=">LUklbXJvd0c2Iy9JK21vZHVsZW5hbWVHNiJJLFR5cGVzZXR0aW5nR0koX3N5c2xpYkdGJzYjLUkjbWlHRiQ2I1EhRic=</Equation></Text-field>
</Input>
</Group></Presentation-Block><Presentation-Block>
<Group view="presentation" hide-input="false" hide-output="true" inline-output="false" labelreference="L7967" drawlabel="true">
<Input>
<Text-field style="Text" layout="Normal"></Text-field>
</Input>
</Group></Presentation-Block>
<Section collapsed="true" MultipleChoiceAnswerIndex="-1" MultipleChoiceRandomizeChoices="false" TrueFalseAnswerIndex="-1" EssayAnswerRows="5" EssayAnswerColumns="60"><Title>
<Text-field style="Heading 2" layout="Heading 2"><Font size="18">2. Main example</Font></Text-field></Title><Presentation-Block>
<Group view="presentation" hide-input="false" hide-output="true" inline-output="false" labelreference="L7973" drawlabel="true">
<Input>
<Text-field style="Text" layout="Normal"></Text-field>
</Input>
</Group></Presentation-Block><Presentation-Block>
<Group view="presentation" hide-input="false" hide-output="true" inline-output="false" labelreference="L10264" drawlabel="true">
<Input>
<Text-field style="Text" layout="Normal">We consider the reaction network used in the main text to illustrate the method (Figure 1 and 2). </Text-field>
</Input>
</Group></Presentation-Block><Presentation-Block>
<Group view="presentation" hide-input="false" hide-output="true" inline-output="false" labelreference="L7985" drawlabel="true">
<Input>
<Text-field style="Text" layout="Normal">The reaction network under consideration is</Text-field>
</Input>
</Group></Presentation-Block><Presentation-Block>
<Group view="presentation" hide-input="false" hide-output="true" inline-output="false" labelreference="L8792" drawlabel="true">
<Input>
<Text-field style="Text" layout="Normal"></Text-field>
</Input>
</Group></Presentation-Block><Presentation-Block>
<Group view="presentation" hide-input="false" hide-output="true" inline-output="false" labelreference="L8793" drawlabel="true">
<Input>
<Text-field style="Text" layout="Normal"><Equation executable="false" style="2D Math" input-equation="" display="LUklbXJvd0c2Iy9JK21vZHVsZW5hbWVHNiJJLFR5cGVzZXR0aW5nR0koX3N5c2xpYkdGJzY1LUklbXN1YkdGJDYlLUkjbWlHRiQ2JVEiWEYnLyUnaXRhbGljR1EldHJ1ZUYnLyUsbWF0aHZhcmlhbnRHUSdpdGFsaWNGJy1GIzYmLUYvNiVRJGN5dEYnRjJGNS8lK2V4ZWN1dGFibGVHRjQvJTBmb250X3N0eWxlX25hbWVHUSkyRH5JbnB1dEYnL0Y2USdub3JtYWxGJy8lL3N1YnNjcmlwdHNoaWZ0R1EiMEYnLUkjbW9HRiQ2LVEifkYnRkIvJSZmZW5jZUdRJmZhbHNlRicvJSpzZXBhcmF0b3JHRk0vJSlzdHJldGNoeUdGTS8lKnN5bW1ldHJpY0dGTS8lKGxhcmdlb3BHRk0vJS5tb3ZhYmxlbGltaXRzR0ZNLyUnYWNjZW50R0ZNLyUnbHNwYWNlR1EmMC4wZW1GJy8lJ3JzcGFjZUdGZm4tRkg2LVEoJnNyYXJyO0YnRkJGS0ZORlBGUkZURlZGWEZaRmduRkctRiw2JUYuLUYjNiYtRi82JVEkbnVjRidGMkY1Rj1GP0ZCRkRGR0ZpbkZHLUYsNiUtRi82J0YxRjJGPUY/RjUtRiM2JC1GLzYnRjxGMkY9Rj9GNUZCRkQtRi82I1EhRictSSdtc3BhY2VHRiQ2Ji8lJ2hlaWdodEdRJjAuMGV4RicvJSZ3aWR0aEdGZm4vJSZkZXB0aEdGY3AvJSpsaW5lYnJlYWtHUShuZXdsaW5lRictRl9wNiZGYXBGZHBGZnAvRmlwUSVhdXRvRictRiw2JUYuLUYjNiVGYG9GR0ZCRkRGaW4tRiw2JS1GLzYlUSNYUEYnRjJGNUZeb0ZERmluRj1GP0ZC">LUklbXJvd0c2Iy9JK21vZHVsZW5hbWVHNiJJLFR5cGVzZXR0aW5nR0koX3N5c2xpYkdGJzY1LUklbXN1YkdGJDYlLUkjbWlHRiQ2JVEiWEYnLyUnaXRhbGljR1EldHJ1ZUYnLyUsbWF0aHZhcmlhbnRHUSdpdGFsaWNGJy1GIzYmLUYvNiVRJGN5dEYnRjJGNS8lK2V4ZWN1dGFibGVHRjQvJTBmb250X3N0eWxlX25hbWVHUSkyRH5JbnB1dEYnL0Y2USdub3JtYWxGJy8lL3N1YnNjcmlwdHNoaWZ0R1EiMEYnLUkjbW9HRiQ2LVEifkYnRkIvJSZmZW5jZUdRJmZhbHNlRicvJSpzZXBhcmF0b3JHRk0vJSlzdHJldGNoeUdGTS8lKnN5bW1ldHJpY0dGTS8lKGxhcmdlb3BHRk0vJS5tb3ZhYmxlbGltaXRzR0ZNLyUnYWNjZW50R0ZNLyUnbHNwYWNlR1EmMC4wZW1GJy8lJ3JzcGFjZUdGZm4tRkg2LVEoJnNyYXJyO0YnRkJGS0ZORlBGUkZURlZGWEZaRmduRkctRiw2JUYuLUYjNiYtRi82JVEkbnVjRidGMkY1Rj1GP0ZCRkRGR0ZpbkZHLUYsNiUtRi82J0YxRjJGPUY/RjUtRiM2JC1GLzYnRjxGMkY9Rj9GNUZCRkQtRi82I1EhRictSSdtc3BhY2VHRiQ2Ji8lJ2hlaWdodEdRJjAuMGV4RicvJSZ3aWR0aEdGZm4vJSZkZXB0aEdGY3AvJSpsaW5lYnJlYWtHUShuZXdsaW5lRictRl9wNiZGYXBGZHBGZnAvRmlwUSVhdXRvRictRiw2JUYuLUYjNiVGYG9GR0ZCRkRGaW4tRiw2JS1GLzYlUSNYUEYnRjJGNUZeb0ZERmluRj1GP0ZC</Equation><Equation executable="false" style="2D Math" input-equation="" display="LUklbXN1Ykc2Iy9JK21vZHVsZW5hbWVHNiJJLFR5cGVzZXR0aW5nR0koX3N5c2xpYkdGJzYlLUkjbWlHRiQ2JVEiWEYnLyUnaXRhbGljR1EldHJ1ZUYnLyUsbWF0aHZhcmlhbnRHUSdpdGFsaWNGJy1JJW1yb3dHRiQ2JS1GLDYlUSRudWNGJ0YvRjItSSNtb0dGJDYtUSJ+RicvRjNRJ25vcm1hbEYnLyUmZmVuY2VHUSZmYWxzZUYnLyUqc2VwYXJhdG9yR0ZDLyUpc3RyZXRjaHlHRkMvJSpzeW1tZXRyaWNHRkMvJShsYXJnZW9wR0ZDLyUubW92YWJsZWxpbWl0c0dGQy8lJ2FjY2VudEdGQy8lJ2xzcGFjZUdRJjAuMGVtRicvJSdyc3BhY2VHRlJGPy8lL3N1YnNjcmlwdHNoaWZ0R1EiMEYn">LUklbXN1Ykc2Iy9JK21vZHVsZW5hbWVHNiJJLFR5cGVzZXR0aW5nR0koX3N5c2xpYkdGJzYlLUkjbWlHRiQ2JVEiWEYnLyUnaXRhbGljR1EldHJ1ZUYnLyUsbWF0aHZhcmlhbnRHUSdpdGFsaWNGJy1JJW1yb3dHRiQ2JS1GLDYlUSRudWNGJ0YvRjItSSNtb0dGJDYtUSJ+RicvRjNRJ25vcm1hbEYnLyUmZmVuY2VHUSZmYWxzZUYnLyUqc2VwYXJhdG9yR0ZDLyUpc3RyZXRjaHlHRkMvJSpzeW1tZXRyaWNHRkMvJShsYXJnZW9wR0ZDLyUubW92YWJsZWxpbWl0c0dGQy8lJ2FjY2VudEdGQy8lJ2xzcGFjZUdRJjAuMGVtRicvJSdyc3BhY2VHRlJGPy8lL3N1YnNjcmlwdHNoaWZ0R1EiMEYn</Equation></Text-field>
</Input>
</Group></Presentation-Block><Presentation-Block>
<Group view="presentation" hide-input="false" hide-output="true" inline-output="false" labelreference="L8794" drawlabel="true">
<Input>
<Text-field style="Text" layout="Normal"></Text-field>
</Input>
</Group></Presentation-Block><Presentation-Block>
<Group view="presentation" hide-input="false" hide-output="true" inline-output="false" labelreference="L8795" drawlabel="true">
<Input>
<Text-field style="Text" layout="Normal">We enter the stoichiometric A of the network and influence matrix Z=<Equation executable="false" style="2D Math" input-equation="" display="LUklbXJvd0c2Iy9JK21vZHVsZW5hbWVHNiJJLFR5cGVzZXR0aW5nR0koX3N5c2xpYkdGJzYkLUklbXN1YkdGJDYlLUkjbWlHRiQ2JVEiWkYnLyUnaXRhbGljR1EldHJ1ZUYnLyUsbWF0aHZhcmlhbnRHUSdpdGFsaWNGJy1GIzYlLUkjbW5HRiQ2JFEiMUYnL0Y2USdub3JtYWxGJ0YyRjUvJS9zdWJzY3JpcHRzaGlmdEdRIjBGJ0Y+">LUklbXJvd0c2Iy9JK21vZHVsZW5hbWVHNiJJLFR5cGVzZXR0aW5nR0koX3N5c2xpYkdGJzYkLUklbXN1YkdGJDYlLUkjbWlHRiQ2JVEiWkYnLyUnaXRhbGljR1EldHJ1ZUYnLyUsbWF0aHZhcmlhbnRHUSdpdGFsaWNGJy1GIzYlLUkjbW5HRiQ2JFEiMUYnL0Y2USdub3JtYWxGJ0YyRjUvJS9zdWJzY3JpcHRzaGlmdEdRIjBGJ0Y+</Equation> given in the main text. We show how to compute <Equation executable="false" style="2D Math" input-equation="" display="LUklbXJvd0c2Iy9JK21vZHVsZW5hbWVHNiJJLFR5cGVzZXR0aW5nR0koX3N5c2xpYkdGJzYkLUklbXN1YkdGJDYlLUkjbWlHRiQ2JVEicEYnLyUnaXRhbGljR1EldHJ1ZUYnLyUsbWF0aHZhcmlhbnRHUSdpdGFsaWNGJy1GIzYnLUYvNiVRIkFGJ0YyRjUtSSNtb0dGJDYtUSIsRicvRjZRJ25vcm1hbEYnLyUmZmVuY2VHUSZmYWxzZUYnLyUqc2VwYXJhdG9yR0Y0LyUpc3RyZXRjaHlHRkUvJSpzeW1tZXRyaWNHRkUvJShsYXJnZW9wR0ZFLyUubW92YWJsZWxpbWl0c0dGRS8lJ2FjY2VudEdGRS8lJ2xzcGFjZUdRJjAuMGVtRicvJSdyc3BhY2VHUSwwLjMzMzMzMzNlbUYnLUYvNiVRIlpGJ0YyRjVGMkY1LyUvc3Vic2NyaXB0c2hpZnRHUSIwRidGQQ==">LUklbXJvd0c2Iy9JK21vZHVsZW5hbWVHNiJJLFR5cGVzZXR0aW5nR0koX3N5c2xpYkdGJzYkLUklbXN1YkdGJDYlLUkjbWlHRiQ2JVEicEYnLyUnaXRhbGljR1EldHJ1ZUYnLyUsbWF0aHZhcmlhbnRHUSdpdGFsaWNGJy1GIzYnLUYvNiVRIkFGJ0YyRjUtSSNtb0dGJDYtUSIsRicvRjZRJ25vcm1hbEYnLyUmZmVuY2VHUSZmYWxzZUYnLyUqc2VwYXJhdG9yR0Y0LyUpc3RyZXRjaHlHRkUvJSpzeW1tZXRyaWNHRkUvJShsYXJnZW9wR0ZFLyUubW92YWJsZWxpbWl0c0dGRS8lJ2FjY2VudEdGRS8lJ2xzcGFjZUdRJjAuMGVtRicvJSdyc3BhY2VHUSwwLjMzMzMzMzNlbUYnLUYvNiVRIlpGJ0YyRjVGMkY1LyUvc3Vic2NyaXB0c2hpZnRHUSIwRidGQQ==</Equation></Text-field>
</Input>
</Group></Presentation-Block><Presentation-Block>
<Group view="presentation" hide-input="false" hide-output="true" inline-output="false" labelreference="L7966" drawlabel="true">
<Input>
<Text-field style="Text" layout="Normal"></Text-field>
</Input>
</Group></Presentation-Block><Presentation-Block>
<Group view="code" labelreference="L7952" drawlabel="true">
<Input>
<Text-field prompt="&gt; " style="Maple Input" layout="Normal"><Equation executable="true" style="2D Input" input-equation="A := Transpose(Matrix([[-1, 1, 0], [1, -1, 0], [0, -1, 1], [0, 1, -1]]));" display="LUklbXJvd0c2Iy9JK21vZHVsZW5hbWVHNiJJLFR5cGVzZXR0aW5nR0koX3N5c2xpYkdGJzYvLUkjbWlHRiQ2JVEiQUYnLyUnaXRhbGljR1EldHJ1ZUYnLyUsbWF0aHZhcmlhbnRHUSdpdGFsaWNGJy1JI21vR0YkNi1RKiZjb2xvbmVxO0YnL0YzUSdub3JtYWxGJy8lJmZlbmNlR1EmZmFsc2VGJy8lKnNlcGFyYXRvckdGPS8lKXN0cmV0Y2h5R0Y9LyUqc3ltbWV0cmljR0Y9LyUobGFyZ2VvcEdGPS8lLm1vdmFibGVsaW1pdHNHRj0vJSdhY2NlbnRHRj0vJSdsc3BhY2VHUSwwLjI3Nzc3NzhlbUYnLyUncnNwYWNlR0ZMLUYsNiVRKlRyYW5zcG9zZUYnRi9GMi1JKG1mZW5jZWRHRiQ2JC1GIzYmLUYsNiVRJ01hdHJpeEYnRi9GMi1GUzYkLUYjNiYtRlM2Ji1GIzYsLUZTNiYtRiM2Ky1GNjYtUSomdW1pbnVzMDtGJ0Y5RjtGPkZARkJGREZGRkgvRktRLDAuMjIyMjIyMmVtRicvRk5GZG8tSSNtbkdGJDYkUSIxRidGOS1GNjYtUSIsRidGOUY7L0Y/RjFGQEZCRkRGRkZIL0ZLUSYwLjBlbUYnL0ZOUSwwLjMzMzMzMzNlbUYnRmZvRmpvLUZnbzYkUSIwRidGOS8lK2V4ZWN1dGFibGVHRj0vJTBmb250X3N0eWxlX25hbWVHUSgyRH5NYXRoRidGOUY5LyUlb3BlbkdRIltGJy8lJmNsb3NlR1EiXUYnRmpvLUZTNiYtRiM2K0Zmb0Zqb0Zgb0Zmb0Zqb0ZicEZlcEZncEY5RjlGanBGXXFGam8tRlM2Ji1GIzYrRmJwRmpvRmBvRmZvRmpvRmZvRmVwRmdwRjlGOUZqcEZdcUZqby1GUzYmLUYjNitGYnBGam9GZm9Gam9GYG9GZm9GZXBGZ3BGOUY5RmpwRl1xRmVwRmdwRjlGOUZqcEZdcUZlcEZncEY5RjlGZXBGOUY5LUY2Ni1RIjtGJ0Y5RjtGXXBGQEZCRkRGRkZIRl5wRk0tSSdtc3BhY2VHRiQ2Ji8lJ2hlaWdodEdRJjAuMGV4RicvJSZ3aWR0aEdGX3AvJSZkZXB0aEdGZHIvJSpsaW5lYnJlYWtHUShuZXdsaW5lRictRiw2JVEiWkYnRi9GMkY1Rk8tRlM2JC1GIzYmRlctRlM2JC1GIzYmLUZTNiYtRiM2LC1GUzYmLUYjNiotSSVtc3ViR0YkNiUtRiw2JVEiekYnRi9GMi1GIzYnRmZvRmpvRmZvRi9GMi8lL3N1YnNjcmlwdHNoaWZ0R0ZkcEZqb0ZicEZqb0ZicEZlcEZncEY5RjlGanBGXXFGam8tRlM2Ji1GIzYqRmJwRmpvLUZgdDYlRmJ0LUYjNictRmdvNiRRIjJGJ0Y5RmpvRmF1Ri9GMkZndEZqb0ZicEZlcEZncEY5RjlGanBGXXFGam8tRlM2Ji1GIzYqRmJwRmpvLUZgdDYlRmJ0LUYjNidGYXVGam8tRmdvNiRRIjNGJ0Y5Ri9GMkZndEZqby1GYHQ2JUZidC1GIzYnRlx2RmpvRlx2Ri9GMkZndEZlcEZncEY5RjlGanBGXXFGam8tRlM2Ji1GIzYqRmJwRmpvRmJwRmpvLUZgdDYlRmJ0LUYjNidGXHZGam8tRmdvNiRRIjRGJ0Y5Ri9GMkZndEZlcEZncEY5RjlGanBGXXFGZXBGZ3BGOUY5RmpwRl1xRmVwRmdwRjlGOUZlcEY5RjlGXHJGZXBGOQ==">QyY+SSJBRzYiLUkqVHJhbnNwb3NlR0YlNiMtSSdNYXRyaXhHRiU2IzcmNyUhIiIiIiIiIiE3JUYvRi5GMDclRjBGLkYvNyVGMEYvRi5GLz5JIlpHRiUtRic2Iy1GKjYjNyY3JSZJInpHRiU2JEYvRi9GMEYwNyVGMCZGPTYkIiIjRkJGMDclRjAmRj02JEZCIiIkJkY9NiRGRkZGNyVGMEYwJkY9NiRGRiIiJUYv</Equation></Text-field>
</Input>
<Output>
<Text-field style="2D Output" layout="Maple Output"><Equation executable="false" style="2D Output" display="LUklbXJvd0c2Iy9JK21vZHVsZW5hbWVHNiJJLFR5cGVzZXR0aW5nR0koX3N5c2xpYkdGJzYoLUkjbWlHRiQ2JVEiQUYnLyUnaXRhbGljR1EldHJ1ZUYnLyUsbWF0aHZhcmlhbnRHUSdpdGFsaWNGJy1JI21vR0YkNi1RIzo9RicvRjNRJ25vcm1hbEYnLyUmZmVuY2VHUSZmYWxzZUYnLyUqc2VwYXJhdG9yR0Y9LyUpc3RyZXRjaHlHRj0vJSpzeW1tZXRyaWNHRj0vJShsYXJnZW9wR0Y9LyUubW92YWJsZWxpbWl0c0dGPS8lJ2FjY2VudEdGPS8lJ2xzcGFjZUdRLDAuMjc3Nzc3OGVtRicvJSdyc3BhY2VHRkwtSShtYWN0aW9uR0YkNiUtSShtZmVuY2VkR0YkNigtRiM2Ji1JJ210YWJsZUdGJDY3LUkkbXRyR0YkNiktSSRtdGRHRiQ2KC1GIzYlLUY2Ni1RKiZ1bWludXMwO0YnRjlGO0Y+RkBGQkZERkZGSC9GS1EsMC4yMjIyMjIyZW1GJy9GTkZgby1JI21uR0YkNiRRIjFGJ0Y5RjkvJSlyb3dhbGlnbkdRIUYnLyUsY29sdW1uYWxpZ25HRmhvLyUrZ3JvdXBhbGlnbkdGaG8vJShyb3dzcGFuR0Zlby8lK2NvbHVtbnNwYW5HRmVvLUZobjYoRmJvRmZvRmlvRltwRl1wRl9wLUZobjYoLUZjbzYkUSIwRidGOUZmb0Zpb0ZbcEZdcEZfcEZjcEZmb0Zpb0ZbcC1GZW42KUZhcEZnbkZnbkZhcEZmb0Zpb0ZbcC1GZW42KUZjcEZjcEZhcEZnbkZmb0Zpb0ZbcC8lJmFsaWduR1ElYXhpc0YnL0Znb1EpYmFzZWxpbmVGJy9Gam9RJnJpZ2h0RicvRlxwUSd8ZnJsZWZ0fGhyRicvJS9hbGlnbm1lbnRzY29wZUdGMS8lLGNvbHVtbndpZHRoR1ElYXV0b0YnLyUmd2lkdGhHRmlxLyUrcm93c3BhY2luZ0dRJjEuMGV4RicvJS5jb2x1bW5zcGFjaW5nR1EmMC44ZW1GJy8lKXJvd2xpbmVzR1Elbm9uZUYnLyUsY29sdW1ubGluZXNHRmRyLyUmZnJhbWVHRmRyLyUtZnJhbWVzcGFjaW5nR1EsMC40ZW1+MC41ZXhGJy8lKmVxdWFscm93c0dGPS8lLWVxdWFsY29sdW1uc0dGPS8lLWRpc3BsYXlzdHlsZUdGPS8lJXNpZGVHRmJxLyUwbWlubGFiZWxzcGFjaW5nR0Zhci8lK2ZvcmVncm91bmRHUShbMCwwLDBdRicvJSlyZWFkb25seUdGPUY5RjkvSSttc2VtYW50aWNzR0YkUSdNYXRyaXhGJy8lJW9wZW5HUSJbRicvJSZjbG9zZUdRIl1GJ0ZbdC8lK2FjdGlvbnR5cGVHUS5ydGFibGVhZGRyZXNzRicvJSlydGFibGVpZEdRNTE4NDQ2NzQ0MDc4MjU2ODI2NTk4RidGZnNGaXNGOQ==">LUknTWF0cml4RzYkJSpwcm90ZWN0ZWRHSShfc3lzbGliRzYiNiMvSSQlaWRHRiciNSlmRW9EeVN1WSU9</Equation></Text-field>
</Output>
<Output>
<Text-field style="2D Output" layout="Maple Output"><Equation executable="false" style="2D Output" display="LUklbXJvd0c2Iy9JK21vZHVsZW5hbWVHNiJJLFR5cGVzZXR0aW5nR0koX3N5c2xpYkdGJzYoLUkjbWlHRiQ2JVEiWkYnLyUnaXRhbGljR1EldHJ1ZUYnLyUsbWF0aHZhcmlhbnRHUSdpdGFsaWNGJy1JI21vR0YkNi1RIzo9RicvRjNRJ25vcm1hbEYnLyUmZmVuY2VHUSZmYWxzZUYnLyUqc2VwYXJhdG9yR0Y9LyUpc3RyZXRjaHlHRj0vJSpzeW1tZXRyaWNHRj0vJShsYXJnZW9wR0Y9LyUubW92YWJsZWxpbWl0c0dGPS8lJ2FjY2VudEdGPS8lJ2xzcGFjZUdRLDAuMjc3Nzc3OGVtRicvJSdyc3BhY2VHRkwtSShtYWN0aW9uR0YkNiUtSShtZmVuY2VkR0YkNigtRiM2Ji1JJ210YWJsZUdGJDY3LUkkbXRyR0YkNiktSSRtdGRHRiQ2KC1JJW1zdWJHRiQ2JS1GLDYlUSJ6RidGL0YyLUYjNigtSSNtbkdGJDYkUSIxRidGOS1GNjYtUSIsRidGOUY7L0Y/RjFGQEZCRkRGRkZIL0ZLUSYwLjBlbUYnL0ZOUSwwLjMzMzMzMzNlbUYnRmJvLyUrZm9yZWdyb3VuZEdRKFswLDAsMF1GJy8lKXJlYWRvbmx5R0Y9RjkvJS9zdWJzY3JpcHRzaGlmdEdRIjBGJy8lKXJvd2FsaWduR1EhRicvJSxjb2x1bW5hbGlnbkdGaHAvJStncm91cGFsaWduR0ZocC8lKHJvd3NwYW5HRmVvLyUrY29sdW1uc3BhbkdGZW8tRmhuNigtRmNvNiRGZXBGOUZmcEZpcEZbcUZdcUZfcUZhcUZhcUZmcEZpcEZbcS1GZW42KUZhcS1GaG42KC1GW282JUZdby1GIzYoLUZjbzYkUSIyRidGOUZmb0ZdckZecEZhcEY5RmNwRmZwRmlwRltxRl1xRl9xLUZobjYoLUZbbzYlRl1vLUYjNihGXXJGZm8tRmNvNiRRIjNGJ0Y5Rl5wRmFwRjlGY3BGZnBGaXBGW3FGXXFGX3FGYXFGZnBGaXBGW3EtRmVuNilGYXFGYXEtRmhuNigtRltvNiVGXW8tRiM2KEZmckZmb0ZmckZecEZhcEY5RmNwRmZwRmlwRltxRl1xRl9xLUZobjYoLUZbbzYlRl1vLUYjNihGZnJGZm8tRmNvNiRRIjRGJ0Y5Rl5wRmFwRjlGY3BGZnBGaXBGW3FGXXFGX3FGZnBGaXBGW3EvJSZhbGlnbkdRJWF4aXNGJy9GZ3BRKWJhc2VsaW5lRicvRmpwUSdjZW50ZXJGJy9GXHFRJ3xmcmxlZnR8aHJGJy8lL2FsaWdubWVudHNjb3BlR0YxLyUsY29sdW1ud2lkdGhHUSVhdXRvRicvJSZ3aWR0aEdGZ3QvJStyb3dzcGFjaW5nR1EmMS4wZXhGJy8lLmNvbHVtbnNwYWNpbmdHUSYwLjhlbUYnLyUpcm93bGluZXNHUSVub25lRicvJSxjb2x1bW5saW5lc0dGYnUvJSZmcmFtZUdGYnUvJS1mcmFtZXNwYWNpbmdHUSwwLjRlbX4wLjVleEYnLyUqZXF1YWxyb3dzR0Y9LyUtZXF1YWxjb2x1bW5zR0Y9LyUtZGlzcGxheXN0eWxlR0Y9LyUlc2lkZUdRJnJpZ2h0RicvJTBtaW5sYWJlbHNwYWNpbmdHRl91Rl5wRmFwRjlGOS9JK21zZW1hbnRpY3NHRiRRJ01hdHJpeEYnLyUlb3BlbkdRIltGJy8lJmNsb3NlR1EiXUYnRmV2LyUrYWN0aW9udHlwZUdRLnJ0YWJsZWFkZHJlc3NGJy8lKXJ0YWJsZWlkR1E1MTg0NDY3NDQwNzgyNTY4MjY5NThGJ0ZecEZhcEY5">LUknTWF0cml4RzYkJSpwcm90ZWN0ZWRHSShfc3lzbGliRzYiNiMvSSQlaWRHRiciNWVwI29EeVN1WSU9</Equation></Text-field>
</Output>
</Group>
<Group view="code" labelreference="L7962" drawlabel="true">
<Input>
<Text-field prompt="&gt; " style="Maple Input" layout="Normal"><Equation executable="true" style="2D Input" input-equation="computdet(A, Z)" display="LUklbXJvd0c2Iy9JK21vZHVsZW5hbWVHNiJJLFR5cGVzZXR0aW5nR0koX3N5c2xpYkdGJzYmLUkjbWlHRiQ2JVEqY29tcHV0ZGV0RicvJSdpdGFsaWNHUSV0cnVlRicvJSxtYXRodmFyaWFudEdRJ2l0YWxpY0YnLUkobWZlbmNlZEdGJDYkLUYjNictRiw2JVEiQUYnRi9GMi1JI21vR0YkNi1RIixGJy9GM1Enbm9ybWFsRicvJSZmZW5jZUdRJmZhbHNlRicvJSpzZXBhcmF0b3JHRjEvJSlzdHJldGNoeUdGRS8lKnN5bW1ldHJpY0dGRS8lKGxhcmdlb3BHRkUvJS5tb3ZhYmxlbGltaXRzR0ZFLyUnYWNjZW50R0ZFLyUnbHNwYWNlR1EmMC4wZW1GJy8lJ3JzcGFjZUdRLDAuMzMzMzMzM2VtRictRiw2JVEiWkYnRi9GMi8lK2V4ZWN1dGFibGVHRkVGQUZBRmVuRkE=">LUkqY29tcHV0ZGV0RzYiNiRJIkFHRiRJIlpHRiQ=</Equation></Text-field>
</Input>
<Output>
<Text-field style="2D Output" layout="Maple Output"><Equation executable="false" style="2D Output" display="LUklbXJvd0c2Iy9JK21vZHVsZW5hbWVHNiJJLFR5cGVzZXR0aW5nR0koX3N5c2xpYkdGJzYsLUYjNiYtSSVtc3ViR0YkNiUtSSNtaUdGJDYlUSJ6RicvJSdpdGFsaWNHUSV0cnVlRicvJSxtYXRodmFyaWFudEdRJ2l0YWxpY0YnLUYjNigtSSNtbkdGJDYkUSIxRicvRjhRJ25vcm1hbEYnLUkjbW9HRiQ2LVEiLEYnRkAvJSZmZW5jZUdRJmZhbHNlRicvJSpzZXBhcmF0b3JHRjYvJSlzdHJldGNoeUdGSC8lKnN5bW1ldHJpY0dGSC8lKGxhcmdlb3BHRkgvJS5tb3ZhYmxlbGltaXRzR0ZILyUnYWNjZW50R0ZILyUnbHNwYWNlR1EmMC4wZW1GJy8lJ3JzcGFjZUdRLDAuMzMzMzMzM2VtRidGPC8lK2ZvcmVncm91bmRHUShbMCwwLDBdRicvJSlyZWFkb25seUdGSEZALyUvc3Vic2NyaXB0c2hpZnRHUSIwRictRkM2LVExJkludmlzaWJsZVRpbWVzO0YnRkBGRi9GSkZIRktGTUZPRlFGU0ZVL0ZZRlctRi42JUYwLUYjNigtRj02JFEiMkYnRkBGQi1GPTYkUSIzRidGQEZlbkZobkZARmpuRkAtRkM2LVEoJm1pbnVzO0YnRkBGRkZgb0ZLRk1GT0ZRRlMvRlZRLDAuMjIyMjIyMmVtRicvRllGYHAtRiM2JkYtRl1vLUYuNiVGMC1GIzYoRmlvRkJGaW9GZW5GaG5GQEZqbkZALUZDNi1RIitGJ0ZARkZGYG9GS0ZNRk9GUUZTRl9wRmFwLUYjNiZGLUZdby1GLjYlRjAtRiM2KEZpb0ZCLUY9NiRRIjRGJ0ZARmVuRmhuRkBGam5GQEZccC1GIzYmLUYuNiVGMC1GIzYoRmZvRkJGZm9GZW5GaG5GQEZqbkZdb0ZkcEZARmhwLUYjNiZGZnFGXW9GXXFGQEZA">LCwqJiZJInpHNiI2JCIiIkYoRigmRiU2JCIiIyIiJEYoRigqJkYkRigmRiU2JEYsRixGKCEiIiomRiRGKCZGJTYkRiwiIiVGKEYoKiYmRiU2JEYrRitGKEYuRihGMComRjZGKEYyRihGKA==</Equation></Text-field>
</Output>
</Group></Presentation-Block><Presentation-Block>
<Group view="presentation" hide-input="false" hide-output="true" inline-output="false" labelreference="L10196" drawlabel="true">
<Input>
<Text-field style="Text" layout="Normal"><Equation executable="false" style="2D Math" input-equation="" display="LUklbXJvd0c2Iy9JK21vZHVsZW5hbWVHNiJJLFR5cGVzZXR0aW5nR0koX3N5c2xpYkdGJzYkLUkjbWlHRiQ2I1EhRicvJSxtYXRodmFyaWFudEdRJ25vcm1hbEYn">LUklbXJvd0c2Iy9JK21vZHVsZW5hbWVHNiJJLFR5cGVzZXR0aW5nR0koX3N5c2xpYkdGJzYjLUkjbWlHRiQ2I1EhRic=</Equation></Text-field>
</Input>
</Group></Presentation-Block><Presentation-Block>
<Group view="presentation" hide-input="false" hide-output="true" inline-output="false" labelreference="L10197" drawlabel="true">
<Input>
<Text-field style="Text" layout="Normal"><Equation executable="false" style="2D Math" input-equation="" display="LUklbXJvd0c2Iy9JK21vZHVsZW5hbWVHNiJJLFR5cGVzZXR0aW5nR0koX3N5c2xpYkdGJzYkLUkjbWlHRiQ2I1EhRicvJSxtYXRodmFyaWFudEdRJ25vcm1hbEYn">LUklbXJvd0c2Iy9JK21vZHVsZW5hbWVHNiJJLFR5cGVzZXR0aW5nR0koX3N5c2xpYkdGJzYjLUkjbWlHRiQ2I1EhRic=</Equation></Text-field>
</Input>
</Group></Presentation-Block><Presentation-Block>
<Group view="presentation" hide-input="false" hide-output="true" inline-output="false" labelreference="L10198" drawlabel="true">
<Input>
<Text-field style="Text" layout="Normal"><Equation executable="false" style="2D Math" input-equation="" display="LUklbXJvd0c2Iy9JK21vZHVsZW5hbWVHNiJJLFR5cGVzZXR0aW5nR0koX3N5c2xpYkdGJzYkLUkjbWlHRiQ2I1EhRicvJSxtYXRodmFyaWFudEdRJ25vcm1hbEYn">LUklbXJvd0c2Iy9JK21vZHVsZW5hbWVHNiJJLFR5cGVzZXR0aW5nR0koX3N5c2xpYkdGJzYjLUkjbWlHRiQ2I1EhRic=</Equation></Text-field>
</Input>
</Group></Presentation-Block><Presentation-Block>
<Group view="presentation" hide-input="false" hide-output="true" inline-output="false" labelreference="L7984" drawlabel="true">
<Input>
<Text-field style="Text" layout="Normal"></Text-field>
</Input>
</Group></Presentation-Block><Presentation-Block>
<Group view="presentation" hide-input="false" hide-output="true" inline-output="false" labelreference="L8993" drawlabel="true">
<Input>
<Text-field style="Text" layout="Normal">To find the positive feedback loops, we use the function <Font italic="true">findloops()</Font>. The function <Font italic="true">findloops</Font> returns the list of selected positive feedback loops as well as the sign pattern of each of the loops:</Text-field>
</Input>
</Group></Presentation-Block><Presentation-Block>
<Group view="presentation" hide-input="false" hide-output="true" inline-output="false" labelreference="L8969" drawlabel="true">
<Input>
<Text-field style="Text" layout="Normal"></Text-field>
</Input>
</Group></Presentation-Block><Presentation-Block>
<Group view="presentation" hide-input="false" hide-output="true" inline-output="false" labelreference="L10199" drawlabel="true">
<Input>
<Text-field style="Text" layout="Normal"></Text-field>
</Input>
</Group></Presentation-Block><Presentation-Block>
<Group view="presentation" hide-input="false" hide-output="true" inline-output="false" labelreference="L10205" drawlabel="true">
<Input>
<Text-field style="Text" layout="Normal"></Text-field>
</Input>
</Group></Presentation-Block><Presentation-Block>
<Group view="code" labelreference="L10204" drawlabel="true">
<Input>
<Text-field prompt="&gt; " style="Maple Input" layout="Normal"><Equation executable="true" style="2D Input" input-equation="n := Dimension(A)[1]:" display="LUklbXJvd0c2Iy9JK21vZHVsZW5hbWVHNiJJLFR5cGVzZXR0aW5nR0koX3N5c2xpYkdGJzZBLUkjbWlHRiQ2JVEibkYnLyUnaXRhbGljR1EldHJ1ZUYnLyUsbWF0aHZhcmlhbnRHUSdpdGFsaWNGJy1JI21vR0YkNi1RKiZjb2xvbmVxO0YnL0YzUSdub3JtYWxGJy8lJmZlbmNlR1EmZmFsc2VGJy8lKnNlcGFyYXRvckdGPS8lKXN0cmV0Y2h5R0Y9LyUqc3ltbWV0cmljR0Y9LyUobGFyZ2VvcEdGPS8lLm1vdmFibGVsaW1pdHNHRj0vJSdhY2NlbnRHRj0vJSdsc3BhY2VHUSwwLjI3Nzc3NzhlbUYnLyUncnNwYWNlR0ZMLUYsNiVRKkRpbWVuc2lvbkYnRi9GMi1JKG1mZW5jZWRHRiQ2JC1GIzYkLUYsNiVRIkFGJ0YvRjJGOUY5LUZTNiYtRiM2JC1JI21uR0YkNiRRIjFGJ0Y5RjlGOS8lJW9wZW5HUSJbRicvJSZjbG9zZUdRIl1GJy1GNjYtUSI6RidGOUY7Rj5GQEZCRkRGRkZIRkpGTS1GLDYlUSJtRidGL0YyRjVGT0ZSLUZTNiYtRiM2JC1GaW42JFEiMkYnRjlGOUY5RlxvRl9vRmJvLUYsNiVRInNGJ0YvRjJGNS1GLDYlUSVSYW5rRidGL0YyRlJGYm8tSSdtc3BhY2VHRiQ2Ji8lJ2hlaWdodEdRJjAuMGV4RicvJSZ3aWR0aEdRJjAuMGVtRicvJSZkZXB0aEdGanAvJSpsaW5lYnJlYWtHUShuZXdsaW5lRictRjY2LVEifkYnRjlGO0Y+RkBGQkZERkZGSC9GS0ZdcS9GTkZdcS1GLDYlUSlzZWxlY3RlZEYnRi9GMi1GNjYtUSIsRidGOUY7L0Y/RjFGQEZCRkRGRkZIRmZxL0ZOUSwwLjMzMzMzMzNlbUYnLUYsNiVRKXNpZ25saXN0RidGL0YyRjUtRiw2JVEqZmluZGxvb3BzRidGL0YyLUZTNiQtRiM2JC1GLDYjUSFGJ0Y5RjlGYm9GZXBGZXBGW3MvJStleGVjdXRhYmxlR0Y9Rjk=">Qyo+SSJuRzYiJi1JKkRpbWVuc2lvbkdGJTYjSSJBR0YlNiMiIiIhIiI+SSJtR0YlJkYnNiMiIiNGLT5JInNHRiUtSSVSYW5rR0YlRilGLT42JEkpc2VsZWN0ZWRHRiVJKXNpZ25saXN0R0YlLUkqZmluZGxvb3BzR0YlRiVGLQ==</Equation></Text-field>
</Input>
</Group></Presentation-Block><Presentation-Block>
<Group view="code" labelreference="L10203" drawlabel="true">
<Input>
<Text-field prompt="&gt; " style="Maple Input" layout="Normal"><Equation executable="true" style="2D Input" input-equation="selected" display="LUklbXJvd0c2Iy9JK21vZHVsZW5hbWVHNiJJLFR5cGVzZXR0aW5nR0koX3N5c2xpYkdGJzYlLUkjbWlHRiQ2JVEpc2VsZWN0ZWRGJy8lJ2l0YWxpY0dRJXRydWVGJy8lLG1hdGh2YXJpYW50R1EnaXRhbGljRicvJStleGVjdXRhYmxlR1EmZmFsc2VGJy9GM1Enbm9ybWFsRic=">SSlzZWxlY3RlZEc2Ig==</Equation></Text-field>
</Input>
<Output>
<Text-field style="2D Output" layout="Maple Output"><Equation executable="false" style="2D Output">NyM3JDckNyQmSSJSRzYiNiMiIiQmSSJTRzYiNiMiIiQiIiI3JDckJkkiU0c2IjYjIiIkJkkiUkc2IjYjIiIkIiIi</Equation></Text-field>
</Output>
</Group>
<Group view="code" labelreference="L10206" drawlabel="true">
<Input>
<Text-field prompt="&gt; " style="Maple Input" layout="Normal"><Equation executable="true" style="2D Input" input-equation="signlist" display="LUklbXJvd0c2Iy9JK21vZHVsZW5hbWVHNiJJLFR5cGVzZXR0aW5nR0koX3N5c2xpYkdGJzYlLUkjbWlHRiQ2JVEpc2lnbmxpc3RGJy8lJ2l0YWxpY0dRJXRydWVGJy8lLG1hdGh2YXJpYW50R1EnaXRhbGljRicvJStleGVjdXRhYmxlR1EmZmFsc2VGJy9GM1Enbm9ybWFsRic=">SSlzaWdubGlzdEc2Ig==</Equation></Text-field>
</Input>
<Output>
<Text-field style="2D Output" layout="Maple Output"><Equation executable="false" style="2D Output">NyM3JCIiIiIiIg==</Equation></Text-field>
</Output>
</Group></Presentation-Block><Presentation-Block>
<Group view="presentation" hide-input="false" hide-output="true" inline-output="false" labelreference="L10200" drawlabel="true">
<Input>
<Text-field style="Text" layout="Normal"></Text-field>
</Input>
</Group></Presentation-Block><Presentation-Block>
<Group view="presentation" hide-input="false" hide-output="true" inline-output="false" labelreference="L10201" drawlabel="true">
<Input>
<Text-field style="Text" layout="Normal">To draw the positive feedback loops we need to specify the label of the nodes (with the same order as in the one used to construct the stoichiometric matrix).</Text-field>
</Input>
</Group></Presentation-Block><Presentation-Block>
<Group view="presentation" hide-input="false" hide-output="true" inline-output="false" labelreference="L10202" drawlabel="true">
<Input>
<Text-field style="Text" layout="Normal"></Text-field>
</Input>
</Group></Presentation-Block><Presentation-Block>
<Group view="code" labelreference="L8990" drawlabel="true">
<Input>
<Text-field prompt="&gt; " style="Maple Input" layout="Normal"><Equation executable="true" style="2D Input" input-equation="speciesord := [X[cyt], X[nuc], XP[nuc]]:" display="LUklbXJvd0c2Iy9JK21vZHVsZW5hbWVHNiJJLFR5cGVzZXR0aW5nR0koX3N5c2xpYkdGJzYpLUkjbWlHRiQ2JVErc3BlY2llc29yZEYnLyUnaXRhbGljR1EldHJ1ZUYnLyUsbWF0aHZhcmlhbnRHUSdpdGFsaWNGJy1JI21vR0YkNi1RKiZjb2xvbmVxO0YnL0YzUSdub3JtYWxGJy8lJmZlbmNlR1EmZmFsc2VGJy8lKnNlcGFyYXRvckdGPS8lKXN0cmV0Y2h5R0Y9LyUqc3ltbWV0cmljR0Y9LyUobGFyZ2VvcEdGPS8lLm1vdmFibGVsaW1pdHNHRj0vJSdhY2NlbnRHRj0vJSdsc3BhY2VHUSwwLjI3Nzc3NzhlbUYnLyUncnNwYWNlR0ZMLUkobWZlbmNlZEdGJDYmLUYjNigtSSVtc3ViR0YkNiUtRiw2JVEiWEYnRi9GMi1GIzYlLUYsNiVRJGN5dEYnRi9GMkYvRjIvJS9zdWJzY3JpcHRzaGlmdEdRIjBGJy1GNjYtUSIsRidGOUY7L0Y/RjFGQEZCRkRGRkZIL0ZLUSYwLjBlbUYnL0ZOUSwwLjMzMzMzMzNlbUYnLUZVNiVGVy1GIzYlLUYsNiVRJG51Y0YnRi9GMkYvRjJGaW5GXG8tRlU2JS1GLDYlUSNYUEYnRi9GMkZmb0ZpbkY5RjkvJSVvcGVuR1EiW0YnLyUmY2xvc2VHUSJdRictRjY2LVEiOkYnRjlGO0Y+RkBGQkZERkZGSEZKRk0tRjY2LVEifkYnRjlGO0Y+RkBGQkZERkZGSEZgby9GTkZhby8lK2V4ZWN1dGFibGVHRj1GOQ==">QyQ+SStzcGVjaWVzb3JkRzYiNyUmSSJYR0YlNiNJJGN5dEdGJSZGKDYjSSRudWNHRiUmSSNYUEdGJUYsISIi</Equation></Text-field>
</Input>
</Group>
<Group view="code" labelreference="L8992" drawlabel="true">
<Input>
<Text-field prompt="&gt; " style="Maple Input" layout="Normal"><Equation executable="true" style="2D Input" input-equation="drawloops(selected, speciesord)" display="LUklbXJvd0c2Iy9JK21vZHVsZW5hbWVHNiJJLFR5cGVzZXR0aW5nR0koX3N5c2xpYkdGJzYnLUkjbWlHRiQ2JVEqZHJhd2xvb3BzRicvJSdpdGFsaWNHUSV0cnVlRicvJSxtYXRodmFyaWFudEdRJ2l0YWxpY0YnLUkobWZlbmNlZEdGJDYkLUYjNiYtRiw2JVEpc2VsZWN0ZWRGJ0YvRjItSSNtb0dGJDYtUSIsRicvRjNRJ25vcm1hbEYnLyUmZmVuY2VHUSZmYWxzZUYnLyUqc2VwYXJhdG9yR0YxLyUpc3RyZXRjaHlHRkUvJSpzeW1tZXRyaWNHRkUvJShsYXJnZW9wR0ZFLyUubW92YWJsZWxpbWl0c0dGRS8lJ2FjY2VudEdGRS8lJ2xzcGFjZUdRJjAuMGVtRicvJSdyc3BhY2VHUSwwLjMzMzMzMzNlbUYnLUYsNiVRK3NwZWNpZXNvcmRGJ0YvRjJGQUZBLUYsNiNRIUYnLyUrZXhlY3V0YWJsZUdGRUZB">LUkqZHJhd2xvb3BzRzYiNiRJKXNlbGVjdGVkR0YkSStzcGVjaWVzb3JkR0Yk</Equation></Text-field>
</Input>
<Output>
<Text-field style="Maple Plot" layout="Maple Plot"><Plot height="400.0" type="two-dimensional" width="400.0" plot-scale="1.0" plot-xtrans="0.0" plot-ytrans="0.0" gridlinevisibility="1" legendvisibility="false">NjAtJSlQT0xZR09OU0c2JjcmNyQkIisqKioqKj4pZSEjNSQiJiVINSEiJTckJCIrKioqKio+KWUhIzUkIiUxKCohIiU3JCQiKyoqKioqejYlISM1JCIlMSgqISIlNyQkIisqKioqKno2JSEjNSQiJiVINSEiJTcmNyQkIisqKioqKj4pZSEjNSQiJCVIISIlNyQkIisqKioqKj4pZSEjNSQhJCVIISIlNyQkIisqKioqKno2JSEjNSQhJCVIISIlNyQkIisqKioqKno2JSEjNSQiJCVIISIlLSUmQ09MT1JHNiklJFJHQkckIiM1ISIiJCIjNSEiIiQiIiMhIiIkIiM1ISIiJCIjNSEiIiQiIiMhIiItJSZTVFlMRUc2IyUsUEFUQ0hOT0dSSURHLSUlVEVYVEc2JTckJCIrKioqKioqKipcISM1JCIjNSEiIi0lKV9UWVBFU0VURzYjLUklbXN1Ykc2Iy9JK21vZHVsZW5hbWVHNiJJLFR5cGVzZXR0aW5nR0koX3N5c2xpYkc2IjYmLUkjbWlHNiMvSSttb2R1bGVuYW1lRzYiSSxUeXBlc2V0dGluZ0dJKF9zeXNsaWJHNiI2NlEiUjYiLyUnZmFtaWx5R1EqSGVsdmV0aWNhNiIvJSVzaXplR1EjMTI2Ii8lJWJvbGRHUSV0cnVlNiIvJSdpdGFsaWNHUSV0cnVlNiIvJSp1bmRlcmxpbmVHUSZmYWxzZTYiLyUqc3Vic2NyaXB0R1EmZmFsc2U2Ii8lLHN1cGVyc2NyaXB0R1EmZmFsc2U2Ii8lK2ZvcmVncm91bmRHUShbMCwwLDBdNiIvJStiYWNrZ3JvdW5kR1EuWzI1NSwyNTUsMjU1XTYiLyUnb3BhcXVlR1EmZmFsc2U2Ii8lK2V4ZWN1dGFibGVHUSZmYWxzZTYiLyUpcmVhZG9ubHlHUSZmYWxzZTYiLyUpY29tcG9zZWRHUSZmYWxzZTYiLyUqY29udmVydGVkR1EmZmFsc2U2Ii8lK2ltc2VsZWN0ZWRHUSZmYWxzZTYiLyUscGxhY2Vob2xkZXJHUSZmYWxzZTYiLyU2c2VsZWN0aW9uLXBsYWNlaG9sZGVyR1EmZmFsc2U2Ii8lLG1hdGh2YXJpYW50R1EsYm9sZC1pdGFsaWM2Ii8lK2ZvbnR3ZWlnaHRHUSVib2xkNiItSSVtcm93RzYjL0krbW9kdWxlbmFtZUc2IkksVHlwZXNldHRpbmdHSShfc3lzbGliRzYiNjYtSSNtbkc2Iy9JK21vZHVsZW5hbWVHNiJJLFR5cGVzZXR0aW5nR0koX3N5c2xpYkc2IjY2USIzNiIvJSdmYW1pbHlHUSpIZWx2ZXRpY2E2Ii8lJXNpemVHUSMxMjYiLyUlYm9sZEdRJXRydWU2Ii8lJ2l0YWxpY0dRJmZhbHNlNiIvJSp1bmRlcmxpbmVHUSZmYWxzZTYiLyUqc3Vic2NyaXB0R1EmZmFsc2U2Ii8lLHN1cGVyc2NyaXB0R1EmZmFsc2U2Ii8lK2ZvcmVncm91bmRHUShbMCwwLDBdNiIvJStiYWNrZ3JvdW5kR1EuWzI1NSwyNTUsMjU1XTYiLyUnb3BhcXVlR1EmZmFsc2U2Ii8lK2V4ZWN1dGFibGVHUSZmYWxzZTYiLyUpcmVhZG9ubHlHUSZmYWxzZTYiLyUpY29tcG9zZWRHUSZmYWxzZTYiLyUqY29udmVydGVkR1EmZmFsc2U2Ii8lK2ltc2VsZWN0ZWRHUSZmYWxzZTYiLyUscGxhY2Vob2xkZXJHUSZmYWxzZTYiLyU2c2VsZWN0aW9uLXBsYWNlaG9sZGVyR1EmZmFsc2U2Ii8lLG1hdGh2YXJpYW50R1ElYm9sZDYiLyUrZm9udHdlaWdodEdRJWJvbGQ2Ii8lJ2ZhbWlseUdRMFRpbWVzfk5ld35Sb21hbjYiLyUlc2l6ZUdRIzEyNiIvJSVib2xkR1EldHJ1ZTYiLyUnaXRhbGljR1EmZmFsc2U2Ii8lKnVuZGVybGluZUdRJmZhbHNlNiIvJSpzdWJzY3JpcHRHUSZmYWxzZTYiLyUsc3VwZXJzY3JpcHRHUSZmYWxzZTYiLyUrZm9yZWdyb3VuZEdRKFswLDAsMF02Ii8lK2JhY2tncm91bmRHUS5bMjU1LDI1NSwyNTVdNiIvJSdvcGFxdWVHUSZmYWxzZTYiLyUrZXhlY3V0YWJsZUdRJmZhbHNlNiIvJSlyZWFkb25seUdRJmZhbHNlNiIvJSljb21wb3NlZEdRJmZhbHNlNiIvJSpjb252ZXJ0ZWRHUSZmYWxzZTYiLyUraW1zZWxlY3RlZEdRJmZhbHNlNiIvJSxwbGFjZWhvbGRlckdRJmZhbHNlNiIvJTZzZWxlY3Rpb24tcGxhY2Vob2xkZXJHUSZmYWxzZTYiLyUsbWF0aHZhcmlhbnRHUSVib2xkNiIvJStmb250d2VpZ2h0R1ElYm9sZDYiLyUvc3Vic2NyaXB0c2hpZnRHUSIwNiIvJSxwbGFjZWhvbGRlckdRJmZhbHNlNiItJSVGT05URzYlJSpIRUxWRVRJQ0FHJSVCT0xERyIjNy0lJVRFWFRHNiU3JCQiKyoqKioqKioqXCEjNSQiIiEhIiItJSlfVFlQRVNFVEc2Iy1JJW1zdWJHNiMvSSttb2R1bGVuYW1lRzYiSSxUeXBlc2V0dGluZ0dJKF9zeXNsaWJHNiI2Ji1JI21pRzYjL0krbW9kdWxlbmFtZUc2IkksVHlwZXNldHRpbmdHSShfc3lzbGliRzYiNjZRI1hQNiIvJSdmYW1pbHlHUSpIZWx2ZXRpY2E2Ii8lJXNpemVHUSMxMjYiLyUlYm9sZEdRJXRydWU2Ii8lJ2l0YWxpY0dRJXRydWU2Ii8lKnVuZGVybGluZUdRJmZhbHNlNiIvJSpzdWJzY3JpcHRHUSZmYWxzZTYiLyUsc3VwZXJzY3JpcHRHUSZmYWxzZTYiLyUrZm9yZWdyb3VuZEdRKFswLDAsMF02Ii8lK2JhY2tncm91bmRHUS5bMjU1LDI1NSwyNTVdNiIvJSdvcGFxdWVHUSZmYWxzZTYiLyUrZXhlY3V0YWJsZUdRJmZhbHNlNiIvJSlyZWFkb25seUdRJmZhbHNlNiIvJSljb21wb3NlZEdRJmZhbHNlNiIvJSpjb252ZXJ0ZWRHUSZmYWxzZTYiLyUraW1zZWxlY3RlZEdRJmZhbHNlNiIvJSxwbGFjZWhvbGRlckdRJmZhbHNlNiIvJTZzZWxlY3Rpb24tcGxhY2Vob2xkZXJHUSZmYWxzZTYiLyUsbWF0aHZhcmlhbnRHUSxib2xkLWl0YWxpYzYiLyUrZm9udHdlaWdodEdRJWJvbGQ2Ii1JJW1yb3dHNiMvSSttb2R1bGVuYW1lRzYiSSxUeXBlc2V0dGluZ0dJKF9zeXNsaWJHNiI2Ni1JI21pRzYjL0krbW9kdWxlbmFtZUc2IkksVHlwZXNldHRpbmdHSShfc3lzbGliRzYiNjZRJG51YzYiLyUnZmFtaWx5R1EqSGVsdmV0aWNhNiIvJSVzaXplR1EjMTI2Ii8lJWJvbGRHUSV0cnVlNiIvJSdpdGFsaWNHUSV0cnVlNiIvJSp1bmRlcmxpbmVHUSZmYWxzZTYiLyUqc3Vic2NyaXB0R1EmZmFsc2U2Ii8lLHN1cGVyc2NyaXB0R1EmZmFsc2U2Ii8lK2ZvcmVncm91bmRHUShbMCwwLDBdNiIvJStiYWNrZ3JvdW5kR1EuWzI1NSwyNTUsMjU1XTYiLyUnb3BhcXVlR1EmZmFsc2U2Ii8lK2V4ZWN1dGFibGVHUSZmYWxzZTYiLyUpcmVhZG9ubHlHUSZmYWxzZTYiLyUpY29tcG9zZWRHUSZmYWxzZTYiLyUqY29udmVydGVkR1EmZmFsc2U2Ii8lK2ltc2VsZWN0ZWRHUSZmYWxzZTYiLyUscGxhY2Vob2xkZXJHUSZmYWxzZTYiLyU2c2VsZWN0aW9uLXBsYWNlaG9sZGVyR1EmZmFsc2U2Ii8lLG1hdGh2YXJpYW50R1EsYm9sZC1pdGFsaWM2Ii8lK2ZvbnR3ZWlnaHRHUSVib2xkNiIvJSdmYW1pbHlHUTBUaW1lc35OZXd+Um9tYW42Ii8lJXNpemVHUSMxMjYiLyUlYm9sZEdRJXRydWU2Ii8lJ2l0YWxpY0dRJmZhbHNlNiIvJSp1bmRlcmxpbmVHUSZmYWxzZTYiLyUqc3Vic2NyaXB0R1EmZmFsc2U2Ii8lLHN1cGVyc2NyaXB0R1EmZmFsc2U2Ii8lK2ZvcmVncm91bmRHUShbMCwwLDBdNiIvJStiYWNrZ3JvdW5kR1EuWzI1NSwyNTUsMjU1XTYiLyUnb3BhcXVlR1EmZmFsc2U2Ii8lK2V4ZWN1dGFibGVHUSZmYWxzZTYiLyUpcmVhZG9ubHlHUSZmYWxzZTYiLyUpY29tcG9zZWRHUSZmYWxzZTYiLyUqY29udmVydGVkR1EmZmFsc2U2Ii8lK2ltc2VsZWN0ZWRHUSZmYWxzZTYiLyUscGxhY2Vob2xkZXJHUSZmYWxzZTYiLyU2c2VsZWN0aW9uLXBsYWNlaG9sZGVyR1EmZmFsc2U2Ii8lLG1hdGh2YXJpYW50R1ElYm9sZDYiLyUrZm9udHdlaWdodEdRJWJvbGQ2Ii8lL3N1YnNjcmlwdHNoaWZ0R1EiMDYiLyUscGxhY2Vob2xkZXJHUSZmYWxzZTYiLSUlRk9OVEc2JSUqSEVMVkVUSUNBRyUlQk9MREciIzctJSlQT0xZR09OU0c2KDckNyQkIisqKioqKioqKlwhIzUkIiM1ISIiNyQkIisqKioqKioqKlwhIzUkIiIhISIiNyQ3JCQiKyoqKioqKioqXCEjNSQiIiUhIiI3JCQiK0hdIVs2JiEjNSQiKidRO3hVISIqNyQ3JCQiKyoqKioqKioqXCEjNSQiIiUhIiI3JCQiK3BcPiYpWyEjNSQiKidRO3hVISIqLSUmQ09MT1JHNiYlJFJHQkckIiIhISIiJCIiISEiIiQiIzUhIiItJSpUSElDS05FU1NHNiMiIiMtJSZTVFlMRUc2IyUlTElORUctJSlQT0xZR09OU0c2KDckNyQkIisqKioqKioqKlwhIzUkIiIhISIiNyQkIisqKioqKioqKlwhIzUkIiM1ISIiNyQ3JCQiKyoqKioqKioqXCEjNSQiIichIiI3JCQiK3BcPiYpWyEjNSQiKjlPR3MmISIqNyQ3JCQiKyoqKioqKioqXCEjNSQiIichIiI3JCQiK0hdIVs2JiEjNSQiKjlPR3MmISIqLSUmQ09MT1JHNiYlJFJHQkckIiIhISIiJCIiISEiIiQiIzUhIiItJSpUSElDS05FU1NHNiMiIiMtJSZTVFlMRUc2IyUlTElORUctJSVURVhURzYnNyQkIisqKioqKipwXSEjNSQiIiUhIiItJSlfVFlQRVNFVEc2Iy1JJW1yb3dHNiMvSSttb2R1bGVuYW1lRzYiSSxUeXBlc2V0dGluZ0dJKF9zeXNsaWJHNiI2NS1JI21zRzYjL0krbW9kdWxlbmFtZUc2IkksVHlwZXNldHRpbmdHSShfc3lzbGliRzYiNiNRIjE2Ii8lJ2ZhbWlseUdRKkhlbHZldGljYTYiLyUlc2l6ZUdRIzExNiIvJSVib2xkR1EmZmFsc2U2Ii8lJ2l0YWxpY0dRJmZhbHNlNiIvJSp1bmRlcmxpbmVHUSZmYWxzZTYiLyUqc3Vic2NyaXB0R1EmZmFsc2U2Ii8lLHN1cGVyc2NyaXB0R1EmZmFsc2U2Ii8lK2ZvcmVncm91bmRHUShbMCwwLDBdNiIvJStiYWNrZ3JvdW5kR1EuWzI1NSwyNTUsMjU1XTYiLyUnb3BhcXVlR1EmZmFsc2U2Ii8lK2V4ZWN1dGFibGVHUSZmYWxzZTYiLyUpcmVhZG9ubHlHUSZmYWxzZTYiLyUpY29tcG9zZWRHUSZmYWxzZTYiLyUqY29udmVydGVkR1EmZmFsc2U2Ii8lK2ltc2VsZWN0ZWRHUSZmYWxzZTYiLyUscGxhY2Vob2xkZXJHUSZmYWxzZTYiLyU2c2VsZWN0aW9uLXBsYWNlaG9sZGVyR1EmZmFsc2U2Ii8lLG1hdGh2YXJpYW50R1Enbm9ybWFsNiItJSVGT05URzYkJSpIRUxWRVRJQ0FHIiM2JStBTElHTlJJR0hURyUrQUxJR05CRUxPV0ctJSVURVhURzYnNyQkIisqKioqKipwXSEjNSQiIichIiItJSlfVFlQRVNFVEc2Iy1JJW1yb3dHNiMvSSttb2R1bGVuYW1lRzYiSSxUeXBlc2V0dGluZ0dJKF9zeXNsaWJHNiI2NS1JI21zRzYjL0krbW9kdWxlbmFtZUc2IkksVHlwZXNldHRpbmdHSShfc3lzbGliRzYiNiNRIjE2Ii8lJ2ZhbWlseUdRKkhlbHZldGljYTYiLyUlc2l6ZUdRIzExNiIvJSVib2xkR1EmZmFsc2U2Ii8lJ2l0YWxpY0dRJmZhbHNlNiIvJSp1bmRlcmxpbmVHUSZmYWxzZTYiLyUqc3Vic2NyaXB0R1EmZmFsc2U2Ii8lLHN1cGVyc2NyaXB0R1EmZmFsc2U2Ii8lK2ZvcmVncm91bmRHUShbMCwwLDBdNiIvJStiYWNrZ3JvdW5kR1EuWzI1NSwyNTUsMjU1XTYiLyUnb3BhcXVlR1EmZmFsc2U2Ii8lK2V4ZWN1dGFibGVHUSZmYWxzZTYiLyUpcmVhZG9ubHlHUSZmYWxzZTYiLyUpY29tcG9zZWRHUSZmYWxzZTYiLyUqY29udmVydGVkR1EmZmFsc2U2Ii8lK2ltc2VsZWN0ZWRHUSZmYWxzZTYiLyUscGxhY2Vob2xkZXJHUSZmYWxzZTYiLyU2c2VsZWN0aW9uLXBsYWNlaG9sZGVyR1EmZmFsc2U2Ii8lLG1hdGh2YXJpYW50R1Enbm9ybWFsNiItJSVGT05URzYkJSpIRUxWRVRJQ0FHIiM2JStBTElHTlJJR0hURyUrQUxJR05CRUxPV0ctJiUmX0FYSVNHNiMiIiI2Jy0lK19HUklETElORVNHNictJSZDT0xPUkc2JiUkUkdCRyQiIiEhIiIkIiIhISIiJCIiISEiIi0lKkxJTkVTVFlMRUc2IyIiIS0lKlRISUNLTkVTU0c2IyIiIS0lLVRSQU5TUEFSRU5DWUc2IyQiIiEhIiItJSlfVklTSUJMRUc2IyIiIS0lJkNPTE9SRzYmJSRSR0JHJCIiISEiIiQiIiEhIiIkIiIhISIiLSUqTElORVNUWUxFRzYjIiIhLSUqVEhJQ0tORVNTRzYjIiIhLSUtVFJBTlNQQVJFTkNZRzYjJCIiISEiIi0mJSZfQVhJU0c2IyIiIzYnLSUrX0dSSURMSU5FU0c2Jy0lJkNPTE9SRzYmJSRSR0JHJCIiISEiIiQiIiEhIiIkIiIhISIiLSUqTElORVNUWUxFRzYjIiIhLSUqVEhJQ0tORVNTRzYjIiIhLSUtVFJBTlNQQVJFTkNZRzYjJCIiISEiIi0lKV9WSVNJQkxFRzYjIiIhLSUmQ09MT1JHNiYlJFJHQkckIiIhISIiJCIiISEiIiQiIiEhIiItJSpMSU5FU1RZTEVHNiMiIiEtJSpUSElDS05FU1NHNiMiIiEtJS1UUkFOU1BBUkVOQ1lHNiMkIiIhISIiLSUqQVhFU1NUWUxFRzYjJSVOT05FRy0lKFNDQUxJTkdHNiMlLENPTlNUUkFJTkVERy0lKV9WSVNJQkxFRzYjIiIiLSUlUk9PVEc2Jy0lKUJPVU5EU19YRzYjJCIlcTshIiItJSlCT1VORFNfWUc2IyQiI10hIiItJS1CT1VORFNfV0lEVEhHNiMkIiRnJyEiIi0lLkJPVU5EU19IRUlHSFRHNiMkIiUrUiEiIi0lKUNISUxEUkVORzYiLSUrQU5OT1RBVElPTkc2Jy0lKUJPVU5EU19YRzYjJCIlcTshIiItJSlCT1VORFNfWUc2IyQiI10hIiItJS1CT1VORFNfV0lEVEhHNiMkIiRnJyEiIi0lLkJPVU5EU19IRUlHSFRHNiMkIiUrUiEiIi0lKUNISUxEUkVORzYiRzYi</Plot></Text-field>
</Output>
</Group></Presentation-Block><Presentation-Block>
<Group view="presentation" hide-input="false" hide-output="true" inline-output="false" labelreference="L8971" drawlabel="true">
<Input>
<Text-field style="Text" layout="Normal"></Text-field>
</Input>
</Group></Presentation-Block><Presentation-Block>
<Group view="presentation" hide-input="false" hide-output="true" inline-output="false" labelreference="L8973" drawlabel="true">
<Input>
<Text-field style="Text" layout="Normal"></Text-field>
</Input>
</Group></Presentation-Block><Presentation-Block>
<Group view="presentation" hide-input="false" hide-output="true" inline-output="false" labelreference="L8850" drawlabel="true">
<Input>
<Text-field style="Text" layout="Normal">To draw the signed DSR-graph, we do as follows:</Text-field>
</Input>
</Group></Presentation-Block><Presentation-Block>
<Group view="presentation" hide-input="false" hide-output="true" inline-output="false" labelreference="L8886" drawlabel="true">
<Input>
<Text-field style="Text" layout="Normal"></Text-field>
</Input>
</Group></Presentation-Block><Presentation-Block>
<Group view="presentation" hide-input="false" hide-output="true" inline-output="false" labelreference="L8887" drawlabel="true">
<Input>
<Text-field style="Text" layout="Normal">Indicate the nodes of the graph (species and reactions):</Text-field>
</Input>
</Group></Presentation-Block><Presentation-Block>
<Group view="presentation" hide-input="false" hide-output="true" inline-output="false" labelreference="L8888" drawlabel="true">
<Input>
<Text-field style="Text" layout="Normal"></Text-field>
</Input>
</Group></Presentation-Block><Presentation-Block>
<Group view="code" labelreference="L8881" drawlabel="true">
<Input>
<Text-field prompt="&gt; " style="Maple Input" layout="Normal"><Equation executable="true" style="2D Input" input-equation="mylabels := [X[cyt], X[nuc], XP[nuc], seq(R[i], i = 1 .. 4)]:" display="LUklbXJvd0c2Iy9JK21vZHVsZW5hbWVHNiJJLFR5cGVzZXR0aW5nR0koX3N5c2xpYkdGJzYoLUkjbWlHRiQ2JVEpbXlsYWJlbHNGJy8lJ2l0YWxpY0dRJXRydWVGJy8lLG1hdGh2YXJpYW50R1EnaXRhbGljRictSSNtb0dGJDYtUSomY29sb25lcTtGJy9GM1Enbm9ybWFsRicvJSZmZW5jZUdRJmZhbHNlRicvJSpzZXBhcmF0b3JHRj0vJSlzdHJldGNoeUdGPS8lKnN5bW1ldHJpY0dGPS8lKGxhcmdlb3BHRj0vJS5tb3ZhYmxlbGltaXRzR0Y9LyUnYWNjZW50R0Y9LyUnbHNwYWNlR1EsMC4yNzc3Nzc4ZW1GJy8lJ3JzcGFjZUdGTC1JKG1mZW5jZWRHRiQ2Ji1GIzYsLUklbXN1YkdGJDYlLUYsNiVRIlhGJ0YvRjItRiM2JC1GLDYlUSRjeXRGJ0YvRjJGOS8lL3N1YnNjcmlwdHNoaWZ0R1EiMEYnLUY2Ni1RIixGJ0Y5RjsvRj9GMUZARkJGREZGRkgvRktRJjAuMGVtRicvRk5RLDAuMzMzMzMzM2VtRictRlU2JUZXLUYjNiQtRiw2JVEkbnVjRidGL0YyRjlGaW5GXG8tRlU2JS1GLDYlUSNYUEYnRi9GMkZmb0ZpbkZcby1GIzYmLUYsNiNRIUYnLUYsNiVRJHNlcUYnRi9GMi1GUDYkLUYjNiotRlU2JS1GLDYlUSJSRidGL0YyLUYjNiQtRiw2JVEiaUYnRi9GMkY5RmluRlxvRmNxLUY2Ni1RIj1GJ0Y5RjtGPkZARkJGREZGRkhGSkZNLUkjbW5HRiQ2JFEiMUYnRjktRjY2LVEjLi5GJ0Y5RjtGPkZARkJGREZGRkgvRktRLDAuMjIyMjIyMmVtRicvRk5GYW8tRmpxNiRRIjRGJ0Y5RjlGOUY5RmJwLyUrZXhlY3V0YWJsZUdGPUY5RjkvJSVvcGVuR1EiW0YnLyUmY2xvc2VHUSJdRictRjY2LVEiOkYnRjlGO0Y+RkBGQkZERkZGSEZKRk1GZnJGOQ==">QyQ+SSlteWxhYmVsc0c2IjcmJkkiWEdGJTYjSSRjeXRHRiUmRig2I0kkbnVjR0YlJkkjWFBHRiVGLC1JJHNlcUclKnByb3RlY3RlZEc2JCZJIlJHRiU2I0kiaUdGJS9GNzsiIiIiIiUhIiI=</Equation></Text-field>
</Input>
</Group></Presentation-Block><Presentation-Block>
<Group view="presentation" hide-input="false" hide-output="true" inline-output="false" labelreference="L8889" drawlabel="true">
<Input>
<Text-field style="Text" layout="Normal"></Text-field>
</Input>
</Group></Presentation-Block><Presentation-Block>
<Group view="presentation" hide-input="false" hide-output="true" inline-output="false" labelreference="L8890" drawlabel="true">
<Input>
<Text-field style="Text" layout="Normal">Create the graph and draw it</Text-field>
</Input>
</Group></Presentation-Block><Presentation-Block>
<Group view="code" labelreference="L8894" drawlabel="true">
<Input>
<Text-field prompt="&gt; " style="Maple Input" layout="Normal"><Equation executable="true" style="2D Input" input-equation="G := createDSRgraphsigned(mylabels, A, Z):" display="LUklbXJvd0c2Iy9JK21vZHVsZW5hbWVHNiJJLFR5cGVzZXR0aW5nR0koX3N5c2xpYkdGJzYpLUkjbWlHRiQ2JVEiR0YnLyUnaXRhbGljR1EldHJ1ZUYnLyUsbWF0aHZhcmlhbnRHUSdpdGFsaWNGJy1JI21vR0YkNi1RKiZjb2xvbmVxO0YnL0YzUSdub3JtYWxGJy8lJmZlbmNlR1EmZmFsc2VGJy8lKnNlcGFyYXRvckdGPS8lKXN0cmV0Y2h5R0Y9LyUqc3ltbWV0cmljR0Y9LyUobGFyZ2VvcEdGPS8lLm1vdmFibGVsaW1pdHNHRj0vJSdhY2NlbnRHRj0vJSdsc3BhY2VHUSwwLjI3Nzc3NzhlbUYnLyUncnNwYWNlR0ZMLUYsNiVRNWNyZWF0ZURTUmdyYXBoc2lnbmVkRidGL0YyLUkobWZlbmNlZEdGJDYkLUYjNiktRiw2JVEpbXlsYWJlbHNGJ0YvRjItRjY2LVEiLEYnRjlGOy9GP0YxRkBGQkZERkZGSC9GS1EmMC4wZW1GJy9GTlEsMC4zMzMzMzMzZW1GJy1GLDYlUSJBRidGL0YyRlotRiw2JVEiWkYnRi9GMi8lK2V4ZWN1dGFibGVHRj1GOUY5LUY2Ni1RIjpGJ0Y5RjtGPkZARkJGREZGRkhGSkZNRmJvRjk=">QyQ+SSJHRzYiLUk1Y3JlYXRlRFNSZ3JhcGhzaWduZWRHRiU2JUkpbXlsYWJlbHNHRiVJIkFHRiVJIlpHRiUhIiI=</Equation></Text-field>
</Input>
</Group>
<Group view="code" labelreference="L8895" drawlabel="true">
<Input>
<Text-field prompt="&gt; " style="Maple Input" layout="Normal"><Equation executable="true" style="2D Input" input-equation="DrawGraph(G)" display="LUklbXJvd0c2Iy9JK21vZHVsZW5hbWVHNiJJLFR5cGVzZXR0aW5nR0koX3N5c2xpYkdGJzYnLUkjbWlHRiQ2I1EhRictRiM2JS1GLDYlUSpEcmF3R3JhcGhGJy8lJ2l0YWxpY0dRJXRydWVGJy8lLG1hdGh2YXJpYW50R1EnaXRhbGljRictSShtZmVuY2VkR0YkNiQtRiM2JC1GLDYlUSJHRidGNEY3L0Y4USdub3JtYWxGJ0ZCRkJGKy8lK2V4ZWN1dGFibGVHUSZmYWxzZUYnRkI=">LUkqRHJhd0dyYXBoRzYiNiNJIkdHRiQ=</Equation></Text-field>
</Input>
<Output>
<Text-field style="Maple Plot" layout="Maple Plot"><Plot height="400.0" type="two-dimensional" width="400.0" plot-scale="1.0" plot-xtrans="0.0" plot-ytrans="0.0" gridlinevisibility="1" legendvisibility="false">NkstJSlQT0xZR09OU0c2KzcmNyQkIiRQKSEiJSQiJnotIiEiJTckJCIkUCkhIiUkIiVAKCohIiU3JCQhJFApISIlJCIlQCgqISIlNyQkISRQKSEiJSQiJnotIiEiJTcmNyQkIiVQZSEiJSQiJnotIiEiJTckJCIlUGUhIiUkIiVAKCohIiU3JCQiJWpUISIlJCIlQCgqISIlNyQkIiVqVCEiJSQiJnotIiEiJTcmNyQkIiZQMyIhIiUkIiZ6LSIhIiU3JCQiJlAzIiEiJSQiJUAoKiEiJTckJCIlaiIqISIlJCIlQCgqISIlNyQkIiVqIiohIiUkIiZ6LSIhIiU3JjckJCIkUCkhIiUkIiR6IyEiJTckJCIkUCkhIiUkISR6IyEiJTckJCEkUCkhIiUkISR6IyEiJTckJCEkUCkhIiUkIiR6IyEiJTcmNyQkIitMTExxVCEjNSQiJHojISIlNyQkIitMTExxVCEjNSQhJHojISIlNyQkIitMTEwnXCMhIzUkISR6IyEiJTckJCIrTExMJ1wjISM1JCIkeiMhIiU3JjckJCIrbm1tLnYhIzUkIiR6IyEiJTckJCIrbm1tLnYhIzUkISR6IyEiJTckJCIrbm1tSGUhIzUkISR6IyEiJTckJCIrbm1tSGUhIzUkIiR6IyEiJTcmNyQkIiZQMyIhIiUkIiR6IyEiJTckJCImUDMiISIlJCEkeiMhIiU3JCQiJWoiKiEiJSQhJHojISIlNyQkIiVqIiohIiUkIiR6IyEiJS0lJkNPTE9SRzY4JSRSR0JHJCIjNSEiIiQiIzUhIiIkIiIjISIiJCIjNSEiIiQiIzUhIiIkIiIjISIiJCIjNSEiIiQiIzUhIiIkIiIjISIiJCIjNSEiIiQiIzUhIiIkIiIjISIiJCIjNSEiIiQiIzUhIiIkIiIjISIiJCIjNSEiIiQiIzUhIiIkIiIjISIiJCIjNSEiIiQiIzUhIiIkIiIjISIiLSUmU1RZTEVHNiMlLFBBVENITk9HUklERy0lJVRFWFRHNiU3JCQiIiEhIiIkIiM1ISIiLSUpX1RZUEVTRVRHNiMtSSVtc3ViRzYjL0krbW9kdWxlbmFtZUc2IkksVHlwZXNldHRpbmdHSShfc3lzbGliRzYiNiYtSSNtaUc2Iy9JK21vZHVsZW5hbWVHNiJJLFR5cGVzZXR0aW5nR0koX3N5c2xpYkc2IjY2USJYNiIvJSdmYW1pbHlHUSpIZWx2ZXRpY2E2Ii8lJXNpemVHUSMxMjYiLyUlYm9sZEdRJXRydWU2Ii8lJ2l0YWxpY0dRJXRydWU2Ii8lKnVuZGVybGluZUdRJmZhbHNlNiIvJSpzdWJzY3JpcHRHUSZmYWxzZTYiLyUsc3VwZXJzY3JpcHRHUSZmYWxzZTYiLyUrZm9yZWdyb3VuZEdRKFswLDAsMF02Ii8lK2JhY2tncm91bmRHUS5bMjU1LDI1NSwyNTVdNiIvJSdvcGFxdWVHUSZmYWxzZTYiLyUrZXhlY3V0YWJsZUdRJmZhbHNlNiIvJSlyZWFkb25seUdRJmZhbHNlNiIvJSljb21wb3NlZEdRJmZhbHNlNiIvJSpjb252ZXJ0ZWRHUSZmYWxzZTYiLyUraW1zZWxlY3RlZEdRJmZhbHNlNiIvJSxwbGFjZWhvbGRlckdRJmZhbHNlNiIvJTZzZWxlY3Rpb24tcGxhY2Vob2xkZXJHUSZmYWxzZTYiLyUsbWF0aHZhcmlhbnRHUSxib2xkLWl0YWxpYzYiLyUrZm9udHdlaWdodEdRJWJvbGQ2Ii1JJW1yb3dHNiMvSSttb2R1bGVuYW1lRzYiSSxUeXBlc2V0dGluZ0dJKF9zeXNsaWJHNiI2Ni1JI21pRzYjL0krbW9kdWxlbmFtZUc2IkksVHlwZXNldHRpbmdHSShfc3lzbGliRzYiNjZRJGN5dDYiLyUnZmFtaWx5R1EqSGVsdmV0aWNhNiIvJSVzaXplR1EjMTI2Ii8lJWJvbGRHUSV0cnVlNiIvJSdpdGFsaWNHUSV0cnVlNiIvJSp1bmRlcmxpbmVHUSZmYWxzZTYiLyUqc3Vic2NyaXB0R1EmZmFsc2U2Ii8lLHN1cGVyc2NyaXB0R1EmZmFsc2U2Ii8lK2ZvcmVncm91bmRHUShbMCwwLDBdNiIvJStiYWNrZ3JvdW5kR1EuWzI1NSwyNTUsMjU1XTYiLyUnb3BhcXVlR1EmZmFsc2U2Ii8lK2V4ZWN1dGFibGVHUSZmYWxzZTYiLyUpcmVhZG9ubHlHUSZmYWxzZTYiLyUpY29tcG9zZWRHUSZmYWxzZTYiLyUqY29udmVydGVkR1EmZmFsc2U2Ii8lK2ltc2VsZWN0ZWRHUSZmYWxzZTYiLyUscGxhY2Vob2xkZXJHUSZmYWxzZTYiLyU2c2VsZWN0aW9uLXBsYWNlaG9sZGVyR1EmZmFsc2U2Ii8lLG1hdGh2YXJpYW50R1EsYm9sZC1pdGFsaWM2Ii8lK2ZvbnR3ZWlnaHRHUSVib2xkNiIvJSdmYW1pbHlHUTBUaW1lc35OZXd+Um9tYW42Ii8lJXNpemVHUSMxMjYiLyUlYm9sZEdRJXRydWU2Ii8lJ2l0YWxpY0dRJmZhbHNlNiIvJSp1bmRlcmxpbmVHUSZmYWxzZTYiLyUqc3Vic2NyaXB0R1EmZmFsc2U2Ii8lLHN1cGVyc2NyaXB0R1EmZmFsc2U2Ii8lK2ZvcmVncm91bmRHUShbMCwwLDBdNiIvJStiYWNrZ3JvdW5kR1EuWzI1NSwyNTUsMjU1XTYiLyUnb3BhcXVlR1EmZmFsc2U2Ii8lK2V4ZWN1dGFibGVHUSZmYWxzZTYiLyUpcmVhZG9ubHlHUSZmYWxzZTYiLyUpY29tcG9zZWRHUSZmYWxzZTYiLyUqY29udmVydGVkR1EmZmFsc2U2Ii8lK2ltc2VsZWN0ZWRHUSZmYWxzZTYiLyUscGxhY2Vob2xkZXJHUSZmYWxzZTYiLyU2c2VsZWN0aW9uLXBsYWNlaG9sZGVyR1EmZmFsc2U2Ii8lLG1hdGh2YXJpYW50R1ElYm9sZDYiLyUrZm9udHdlaWdodEdRJWJvbGQ2Ii8lL3N1YnNjcmlwdHNoaWZ0R1EiMDYiLyUscGxhY2Vob2xkZXJHUSZmYWxzZTYiLSUlRk9OVEc2JSUqSEVMVkVUSUNBRyUlQk9MREciIzctJSVURVhURzYlNyQkIiImISIiJCIjNSEiIi0lKV9UWVBFU0VURzYjLUklbXN1Ykc2Iy9JK21vZHVsZW5hbWVHNiJJLFR5cGVzZXR0aW5nR0koX3N5c2xpYkc2IjYmLUkjbWlHNiMvSSttb2R1bGVuYW1lRzYiSSxUeXBlc2V0dGluZ0dJKF9zeXNsaWJHNiI2NlEiWDYiLyUnZmFtaWx5R1EqSGVsdmV0aWNhNiIvJSVzaXplR1EjMTI2Ii8lJWJvbGRHUSV0cnVlNiIvJSdpdGFsaWNHUSV0cnVlNiIvJSp1bmRlcmxpbmVHUSZmYWxzZTYiLyUqc3Vic2NyaXB0R1EmZmFsc2U2Ii8lLHN1cGVyc2NyaXB0R1EmZmFsc2U2Ii8lK2ZvcmVncm91bmRHUShbMCwwLDBdNiIvJStiYWNrZ3JvdW5kR1EuWzI1NSwyNTUsMjU1XTYiLyUnb3BhcXVlR1EmZmFsc2U2Ii8lK2V4ZWN1dGFibGVHUSZmYWxzZTYiLyUpcmVhZG9ubHlHUSZmYWxzZTYiLyUpY29tcG9zZWRHUSZmYWxzZTYiLyUqY29udmVydGVkR1EmZmFsc2U2Ii8lK2ltc2VsZWN0ZWRHUSZmYWxzZTYiLyUscGxhY2Vob2xkZXJHUSZmYWxzZTYiLyU2c2VsZWN0aW9uLXBsYWNlaG9sZGVyR1EmZmFsc2U2Ii8lLG1hdGh2YXJpYW50R1EsYm9sZC1pdGFsaWM2Ii8lK2ZvbnR3ZWlnaHRHUSVib2xkNiItSSVtcm93RzYjL0krbW9kdWxlbmFtZUc2IkksVHlwZXNldHRpbmdHSShfc3lzbGliRzYiNjYtSSNtaUc2Iy9JK21vZHVsZW5hbWVHNiJJLFR5cGVzZXR0aW5nR0koX3N5c2xpYkc2IjY2USRudWM2Ii8lJ2ZhbWlseUdRKkhlbHZldGljYTYiLyUlc2l6ZUdRIzEyNiIvJSVib2xkR1EldHJ1ZTYiLyUnaXRhbGljR1EldHJ1ZTYiLyUqdW5kZXJsaW5lR1EmZmFsc2U2Ii8lKnN1YnNjcmlwdEdRJmZhbHNlNiIvJSxzdXBlcnNjcmlwdEdRJmZhbHNlNiIvJStmb3JlZ3JvdW5kR1EoWzAsMCwwXTYiLyUrYmFja2dyb3VuZEdRLlsyNTUsMjU1LDI1NV02Ii8lJ29wYXF1ZUdRJmZhbHNlNiIvJStleGVjdXRhYmxlR1EmZmFsc2U2Ii8lKXJlYWRvbmx5R1EmZmFsc2U2Ii8lKWNvbXBvc2VkR1EmZmFsc2U2Ii8lKmNvbnZlcnRlZEdRJmZhbHNlNiIvJStpbXNlbGVjdGVkR1EmZmFsc2U2Ii8lLHBsYWNlaG9sZGVyR1EmZmFsc2U2Ii8lNnNlbGVjdGlvbi1wbGFjZWhvbGRlckdRJmZhbHNlNiIvJSxtYXRodmFyaWFudEdRLGJvbGQtaXRhbGljNiIvJStmb250d2VpZ2h0R1ElYm9sZDYiLyUnZmFtaWx5R1EwVGltZXN+TmV3flJvbWFuNiIvJSVzaXplR1EjMTI2Ii8lJWJvbGRHUSV0cnVlNiIvJSdpdGFsaWNHUSZmYWxzZTYiLyUqdW5kZXJsaW5lR1EmZmFsc2U2Ii8lKnN1YnNjcmlwdEdRJmZhbHNlNiIvJSxzdXBlcnNjcmlwdEdRJmZhbHNlNiIvJStmb3JlZ3JvdW5kR1EoWzAsMCwwXTYiLyUrYmFja2dyb3VuZEdRLlsyNTUsMjU1LDI1NV02Ii8lJ29wYXF1ZUdRJmZhbHNlNiIvJStleGVjdXRhYmxlR1EmZmFsc2U2Ii8lKXJlYWRvbmx5R1EmZmFsc2U2Ii8lKWNvbXBvc2VkR1EmZmFsc2U2Ii8lKmNvbnZlcnRlZEdRJmZhbHNlNiIvJStpbXNlbGVjdGVkR1EmZmFsc2U2Ii8lLHBsYWNlaG9sZGVyR1EmZmFsc2U2Ii8lNnNlbGVjdGlvbi1wbGFjZWhvbGRlckdRJmZhbHNlNiIvJSxtYXRodmFyaWFudEdRJWJvbGQ2Ii8lK2ZvbnR3ZWlnaHRHUSVib2xkNiIvJS9zdWJzY3JpcHRzaGlmdEdRIjA2Ii8lLHBsYWNlaG9sZGVyR1EmZmFsc2U2Ii0lJUZPTlRHNiUlKkhFTFZFVElDQUclJUJPTERHIiM3LSUlVEVYVEc2JTckJCIjNSEiIiQiIzUhIiItJSlfVFlQRVNFVEc2Iy1JJW1zdWJHNiMvSSttb2R1bGVuYW1lRzYiSSxUeXBlc2V0dGluZ0dJKF9zeXNsaWJHNiI2Ji1JI21pRzYjL0krbW9kdWxlbmFtZUc2IkksVHlwZXNldHRpbmdHSShfc3lzbGliRzYiNjZRI1hQNiIvJSdmYW1pbHlHUSpIZWx2ZXRpY2E2Ii8lJXNpemVHUSMxMjYiLyUlYm9sZEdRJXRydWU2Ii8lJ2l0YWxpY0dRJXRydWU2Ii8lKnVuZGVybGluZUdRJmZhbHNlNiIvJSpzdWJzY3JpcHRHUSZmYWxzZTYiLyUsc3VwZXJzY3JpcHRHUSZmYWxzZTYiLyUrZm9yZWdyb3VuZEdRKFswLDAsMF02Ii8lK2JhY2tncm91bmRHUS5bMjU1LDI1NSwyNTVdNiIvJSdvcGFxdWVHUSZmYWxzZTYiLyUrZXhlY3V0YWJsZUdRJmZhbHNlNiIvJSlyZWFkb25seUdRJmZhbHNlNiIvJSljb21wb3NlZEdRJmZhbHNlNiIvJSpjb252ZXJ0ZWRHUSZmYWxzZTYiLyUraW1zZWxlY3RlZEdRJmZhbHNlNiIvJSxwbGFjZWhvbGRlckdRJmZhbHNlNiIvJTZzZWxlY3Rpb24tcGxhY2Vob2xkZXJHUSZmYWxzZTYiLyUsbWF0aHZhcmlhbnRHUSxib2xkLWl0YWxpYzYiLyUrZm9udHdlaWdodEdRJWJvbGQ2Ii1JJW1yb3dHNiMvSSttb2R1bGVuYW1lRzYiSSxUeXBlc2V0dGluZ0dJKF9zeXNsaWJHNiI2Ni1JI21pRzYjL0krbW9kdWxlbmFtZUc2IkksVHlwZXNldHRpbmdHSShfc3lzbGliRzYiNjZRJG51YzYiLyUnZmFtaWx5R1EqSGVsdmV0aWNhNiIvJSVzaXplR1EjMTI2Ii8lJWJvbGRHUSV0cnVlNiIvJSdpdGFsaWNHUSV0cnVlNiIvJSp1bmRlcmxpbmVHUSZmYWxzZTYiLyUqc3Vic2NyaXB0R1EmZmFsc2U2Ii8lLHN1cGVyc2NyaXB0R1EmZmFsc2U2Ii8lK2ZvcmVncm91bmRHUShbMCwwLDBdNiIvJStiYWNrZ3JvdW5kR1EuWzI1NSwyNTUsMjU1XTYiLyUnb3BhcXVlR1EmZmFsc2U2Ii8lK2V4ZWN1dGFibGVHUSZmYWxzZTYiLyUpcmVhZG9ubHlHUSZmYWxzZTYiLyUpY29tcG9zZWRHUSZmYWxzZTYiLyUqY29udmVydGVkR1EmZmFsc2U2Ii8lK2ltc2VsZWN0ZWRHUSZmYWxzZTYiLyUscGxhY2Vob2xkZXJHUSZmYWxzZTYiLyU2c2VsZWN0aW9uLXBsYWNlaG9sZGVyR1EmZmFsc2U2Ii8lLG1hdGh2YXJpYW50R1EsYm9sZC1pdGFsaWM2Ii8lK2ZvbnR3ZWlnaHRHUSVib2xkNiIvJSdmYW1pbHlHUTBUaW1lc35OZXd+Um9tYW42Ii8lJXNpemVHUSMxMjYiLyUlYm9sZEdRJXRydWU2Ii8lJ2l0YWxpY0dRJmZhbHNlNiIvJSp1bmRlcmxpbmVHUSZmYWxzZTYiLyUqc3Vic2NyaXB0R1EmZmFsc2U2Ii8lLHN1cGVyc2NyaXB0R1EmZmFsc2U2Ii8lK2ZvcmVncm91bmRHUShbMCwwLDBdNiIvJStiYWNrZ3JvdW5kR1EuWzI1NSwyNTUsMjU1XTYiLyUnb3BhcXVlR1EmZmFsc2U2Ii8lK2V4ZWN1dGFibGVHUSZmYWxzZTYiLyUpcmVhZG9ubHlHUSZmYWxzZTYiLyUpY29tcG9zZWRHUSZmYWxzZTYiLyUqY29udmVydGVkR1EmZmFsc2U2Ii8lK2ltc2VsZWN0ZWRHUSZmYWxzZTYiLyUscGxhY2Vob2xkZXJHUSZmYWxzZTYiLyU2c2VsZWN0aW9uLXBsYWNlaG9sZGVyR1EmZmFsc2U2Ii8lLG1hdGh2YXJpYW50R1ElYm9sZDYiLyUrZm9udHdlaWdodEdRJWJvbGQ2Ii8lL3N1YnNjcmlwdHNoaWZ0R1EiMDYiLyUscGxhY2Vob2xkZXJHUSZmYWxzZTYiLSUlRk9OVEc2JSUqSEVMVkVUSUNBRyUlQk9MREciIzctJSVURVhURzYlNyQkIiIhISIiJCIiISEiIi0lKV9UWVBFU0VURzYjLUklbXN1Ykc2Iy9JK21vZHVsZW5hbWVHNiJJLFR5cGVzZXR0aW5nR0koX3N5c2xpYkc2IjYmLUkjbWlHNiMvSSttb2R1bGVuYW1lRzYiSSxUeXBlc2V0dGluZ0dJKF9zeXNsaWJHNiI2NlEiUjYiLyUnZmFtaWx5R1EqSGVsdmV0aWNhNiIvJSVzaXplR1EjMTI2Ii8lJWJvbGRHUSV0cnVlNiIvJSdpdGFsaWNHUSV0cnVlNiIvJSp1bmRlcmxpbmVHUSZmYWxzZTYiLyUqc3Vic2NyaXB0R1EmZmFsc2U2Ii8lLHN1cGVyc2NyaXB0R1EmZmFsc2U2Ii8lK2ZvcmVncm91bmRHUShbMCwwLDBdNiIvJStiYWNrZ3JvdW5kR1EuWzI1NSwyNTUsMjU1XTYiLyUnb3BhcXVlR1EmZmFsc2U2Ii8lK2V4ZWN1dGFibGVHUSZmYWxzZTYiLyUpcmVhZG9ubHlHUSZmYWxzZTYiLyUpY29tcG9zZWRHUSZmYWxzZTYiLyUqY29udmVydGVkR1EmZmFsc2U2Ii8lK2ltc2VsZWN0ZWRHUSZmYWxzZTYiLyUscGxhY2Vob2xkZXJHUSZmYWxzZTYiLyU2c2VsZWN0aW9uLXBsYWNlaG9sZGVyR1EmZmFsc2U2Ii8lLG1hdGh2YXJpYW50R1EsYm9sZC1pdGFsaWM2Ii8lK2ZvbnR3ZWlnaHRHUSVib2xkNiItSSVtcm93RzYjL0krbW9kdWxlbmFtZUc2IkksVHlwZXNldHRpbmdHSShfc3lzbGliRzYiNjYtSSNtbkc2Iy9JK21vZHVsZW5hbWVHNiJJLFR5cGVzZXR0aW5nR0koX3N5c2xpYkc2IjY2USIxNiIvJSdmYW1pbHlHUSpIZWx2ZXRpY2E2Ii8lJXNpemVHUSMxMjYiLyUlYm9sZEdRJXRydWU2Ii8lJ2l0YWxpY0dRJmZhbHNlNiIvJSp1bmRlcmxpbmVHUSZmYWxzZTYiLyUqc3Vic2NyaXB0R1EmZmFsc2U2Ii8lLHN1cGVyc2NyaXB0R1EmZmFsc2U2Ii8lK2ZvcmVncm91bmRHUShbMCwwLDBdNiIvJStiYWNrZ3JvdW5kR1EuWzI1NSwyNTUsMjU1XTYiLyUnb3BhcXVlR1EmZmFsc2U2Ii8lK2V4ZWN1dGFibGVHUSZmYWxzZTYiLyUpcmVhZG9ubHlHUSZmYWxzZTYiLyUpY29tcG9zZWRHUSZmYWxzZTYiLyUqY29udmVydGVkR1EmZmFsc2U2Ii8lK2ltc2VsZWN0ZWRHUSZmYWxzZTYiLyUscGxhY2Vob2xkZXJHUSZmYWxzZTYiLyU2c2VsZWN0aW9uLXBsYWNlaG9sZGVyR1EmZmFsc2U2Ii8lLG1hdGh2YXJpYW50R1ElYm9sZDYiLyUrZm9udHdlaWdodEdRJWJvbGQ2Ii8lJ2ZhbWlseUdRMFRpbWVzfk5ld35Sb21hbjYiLyUlc2l6ZUdRIzEyNiIvJSVib2xkR1EldHJ1ZTYiLyUnaXRhbGljR1EmZmFsc2U2Ii8lKnVuZGVybGluZUdRJmZhbHNlNiIvJSpzdWJzY3JpcHRHUSZmYWxzZTYiLyUsc3VwZXJzY3JpcHRHUSZmYWxzZTYiLyUrZm9yZWdyb3VuZEdRKFswLDAsMF02Ii8lK2JhY2tncm91bmRHUS5bMjU1LDI1NSwyNTVdNiIvJSdvcGFxdWVHUSZmYWxzZTYiLyUrZXhlY3V0YWJsZUdRJmZhbHNlNiIvJSlyZWFkb25seUdRJmZhbHNlNiIvJSljb21wb3NlZEdRJmZhbHNlNiIvJSpjb252ZXJ0ZWRHUSZmYWxzZTYiLyUraW1zZWxlY3RlZEdRJmZhbHNlNiIvJSxwbGFjZWhvbGRlckdRJmZhbHNlNiIvJTZzZWxlY3Rpb24tcGxhY2Vob2xkZXJHUSZmYWxzZTYiLyUsbWF0aHZhcmlhbnRHUSVib2xkNiIvJStmb250d2VpZ2h0R1ElYm9sZDYiLyUvc3Vic2NyaXB0c2hpZnRHUSIwNiIvJSxwbGFjZWhvbGRlckdRJmZhbHNlNiItJSVGT05URzYlJSpIRUxWRVRJQ0FHJSVCT0xERyIjNy0lJVRFWFRHNiU3JCQiK0xMTExMISM1JCIiISEiIi0lKV9UWVBFU0VURzYjLUklbXN1Ykc2Iy9JK21vZHVsZW5hbWVHNiJJLFR5cGVzZXR0aW5nR0koX3N5c2xpYkc2IjYmLUkjbWlHNiMvSSttb2R1bGVuYW1lRzYiSSxUeXBlc2V0dGluZ0dJKF9zeXNsaWJHNiI2NlEiUjYiLyUnZmFtaWx5R1EqSGVsdmV0aWNhNiIvJSVzaXplR1EjMTI2Ii8lJWJvbGRHUSV0cnVlNiIvJSdpdGFsaWNHUSV0cnVlNiIvJSp1bmRlcmxpbmVHUSZmYWxzZTYiLyUqc3Vic2NyaXB0R1EmZmFsc2U2Ii8lLHN1cGVyc2NyaXB0R1EmZmFsc2U2Ii8lK2ZvcmVncm91bmRHUShbMCwwLDBdNiIvJStiYWNrZ3JvdW5kR1EuWzI1NSwyNTUsMjU1XTYiLyUnb3BhcXVlR1EmZmFsc2U2Ii8lK2V4ZWN1dGFibGVHUSZmYWxzZTYiLyUpcmVhZG9ubHlHUSZmYWxzZTYiLyUpY29tcG9zZWRHUSZmYWxzZTYiLyUqY29udmVydGVkR1EmZmFsc2U2Ii8lK2ltc2VsZWN0ZWRHUSZmYWxzZTYiLyUscGxhY2Vob2xkZXJHUSZmYWxzZTYiLyU2c2VsZWN0aW9uLXBsYWNlaG9sZGVyR1EmZmFsc2U2Ii8lLG1hdGh2YXJpYW50R1EsYm9sZC1pdGFsaWM2Ii8lK2ZvbnR3ZWlnaHRHUSVib2xkNiItSSVtcm93RzYjL0krbW9kdWxlbmFtZUc2IkksVHlwZXNldHRpbmdHSShfc3lzbGliRzYiNjYtSSNtbkc2Iy9JK21vZHVsZW5hbWVHNiJJLFR5cGVzZXR0aW5nR0koX3N5c2xpYkc2IjY2USIyNiIvJSdmYW1pbHlHUSpIZWx2ZXRpY2E2Ii8lJXNpemVHUSMxMjYiLyUlYm9sZEdRJXRydWU2Ii8lJ2l0YWxpY0dRJmZhbHNlNiIvJSp1bmRlcmxpbmVHUSZmYWxzZTYiLyUqc3Vic2NyaXB0R1EmZmFsc2U2Ii8lLHN1cGVyc2NyaXB0R1EmZmFsc2U2Ii8lK2ZvcmVncm91bmRHUShbMCwwLDBdNiIvJStiYWNrZ3JvdW5kR1EuWzI1NSwyNTUsMjU1XTYiLyUnb3BhcXVlR1EmZmFsc2U2Ii8lK2V4ZWN1dGFibGVHUSZmYWxzZTYiLyUpcmVhZG9ubHlHUSZmYWxzZTYiLyUpY29tcG9zZWRHUSZmYWxzZTYiLyUqY29udmVydGVkR1EmZmFsc2U2Ii8lK2ltc2VsZWN0ZWRHUSZmYWxzZTYiLyUscGxhY2Vob2xkZXJHUSZmYWxzZTYiLyU2c2VsZWN0aW9uLXBsYWNlaG9sZGVyR1EmZmFsc2U2Ii8lLG1hdGh2YXJpYW50R1ElYm9sZDYiLyUrZm9udHdlaWdodEdRJWJvbGQ2Ii8lJ2ZhbWlseUdRMFRpbWVzfk5ld35Sb21hbjYiLyUlc2l6ZUdRIzEyNiIvJSVib2xkR1EldHJ1ZTYiLyUnaXRhbGljR1EmZmFsc2U2Ii8lKnVuZGVybGluZUdRJmZhbHNlNiIvJSpzdWJzY3JpcHRHUSZmYWxzZTYiLyUsc3VwZXJzY3JpcHRHUSZmYWxzZTYiLyUrZm9yZWdyb3VuZEdRKFswLDAsMF02Ii8lK2JhY2tncm91bmRHUS5bMjU1LDI1NSwyNTVdNiIvJSdvcGFxdWVHUSZmYWxzZTYiLyUrZXhlY3V0YWJsZUdRJmZhbHNlNiIvJSlyZWFkb25seUdRJmZhbHNlNiIvJSljb21wb3NlZEdRJmZhbHNlNiIvJSpjb252ZXJ0ZWRHUSZmYWxzZTYiLyUraW1zZWxlY3RlZEdRJmZhbHNlNiIvJSxwbGFjZWhvbGRlckdRJmZhbHNlNiIvJTZzZWxlY3Rpb24tcGxhY2Vob2xkZXJHUSZmYWxzZTYiLyUsbWF0aHZhcmlhbnRHUSVib2xkNiIvJStmb250d2VpZ2h0R1ElYm9sZDYiLyUvc3Vic2NyaXB0c2hpZnRHUSIwNiIvJSxwbGFjZWhvbGRlckdRJmZhbHNlNiItJSVGT05URzYlJSpIRUxWRVRJQ0FHJSVCT0xERyIjNy0lJVRFWFRHNiU3JCQiK25tbW1tISM1JCIiISEiIi0lKV9UWVBFU0VURzYjLUklbXN1Ykc2Iy9JK21vZHVsZW5hbWVHNiJJLFR5cGVzZXR0aW5nR0koX3N5c2xpYkc2IjYmLUkjbWlHNiMvSSttb2R1bGVuYW1lRzYiSSxUeXBlc2V0dGluZ0dJKF9zeXNsaWJHNiI2NlEiUjYiLyUnZmFtaWx5R1EqSGVsdmV0aWNhNiIvJSVzaXplR1EjMTI2Ii8lJWJvbGRHUSV0cnVlNiIvJSdpdGFsaWNHUSV0cnVlNiIvJSp1bmRlcmxpbmVHUSZmYWxzZTYiLyUqc3Vic2NyaXB0R1EmZmFsc2U2Ii8lLHN1cGVyc2NyaXB0R1EmZmFsc2U2Ii8lK2ZvcmVncm91bmRHUShbMCwwLDBdNiIvJStiYWNrZ3JvdW5kR1EuWzI1NSwyNTUsMjU1XTYiLyUnb3BhcXVlR1EmZmFsc2U2Ii8lK2V4ZWN1dGFibGVHUSZmYWxzZTYiLyUpcmVhZG9ubHlHUSZmYWxzZTYiLyUpY29tcG9zZWRHUSZmYWxzZTYiLyUqY29udmVydGVkR1EmZmFsc2U2Ii8lK2ltc2VsZWN0ZWRHUSZmYWxzZTYiLyUscGxhY2Vob2xkZXJHUSZmYWxzZTYiLyU2c2VsZWN0aW9uLXBsYWNlaG9sZGVyR1EmZmFsc2U2Ii8lLG1hdGh2YXJpYW50R1EsYm9sZC1pdGFsaWM2Ii8lK2ZvbnR3ZWlnaHRHUSVib2xkNiItSSVtcm93RzYjL0krbW9kdWxlbmFtZUc2IkksVHlwZXNldHRpbmdHSShfc3lzbGliRzYiNjYtSSNtbkc2Iy9JK21vZHVsZW5hbWVHNiJJLFR5cGVzZXR0aW5nR0koX3N5c2xpYkc2IjY2USIzNiIvJSdmYW1pbHlHUSpIZWx2ZXRpY2E2Ii8lJXNpemVHUSMxMjYiLyUlYm9sZEdRJXRydWU2Ii8lJ2l0YWxpY0dRJmZhbHNlNiIvJSp1bmRlcmxpbmVHUSZmYWxzZTYiLyUqc3Vic2NyaXB0R1EmZmFsc2U2Ii8lLHN1cGVyc2NyaXB0R1EmZmFsc2U2Ii8lK2ZvcmVncm91bmRHUShbMCwwLDBdNiIvJStiYWNrZ3JvdW5kR1EuWzI1NSwyNTUsMjU1XTYiLyUnb3BhcXVlR1EmZmFsc2U2Ii8lK2V4ZWN1dGFibGVHUSZmYWxzZTYiLyUpcmVhZG9ubHlHUSZmYWxzZTYiLyUpY29tcG9zZWRHUSZmYWxzZTYiLyUqY29udmVydGVkR1EmZmFsc2U2Ii8lK2ltc2VsZWN0ZWRHUSZmYWxzZTYiLyUscGxhY2Vob2xkZXJHUSZmYWxzZTYiLyU2c2VsZWN0aW9uLXBsYWNlaG9sZGVyR1EmZmFsc2U2Ii8lLG1hdGh2YXJpYW50R1ElYm9sZDYiLyUrZm9udHdlaWdodEdRJWJvbGQ2Ii8lJ2ZhbWlseUdRMFRpbWVzfk5ld35Sb21hbjYiLyUlc2l6ZUdRIzEyNiIvJSVib2xkR1EldHJ1ZTYiLyUnaXRhbGljR1EmZmFsc2U2Ii8lKnVuZGVybGluZUdRJmZhbHNlNiIvJSpzdWJzY3JpcHRHUSZmYWxzZTYiLyUsc3VwZXJzY3JpcHRHUSZmYWxzZTYiLyUrZm9yZWdyb3VuZEdRKFswLDAsMF02Ii8lK2JhY2tncm91bmRHUS5bMjU1LDI1NSwyNTVdNiIvJSdvcGFxdWVHUSZmYWxzZTYiLyUrZXhlY3V0YWJsZUdRJmZhbHNlNiIvJSlyZWFkb25seUdRJmZhbHNlNiIvJSljb21wb3NlZEdRJmZhbHNlNiIvJSpjb252ZXJ0ZWRHUSZmYWxzZTYiLyUraW1zZWxlY3RlZEdRJmZhbHNlNiIvJSxwbGFjZWhvbGRlckdRJmZhbHNlNiIvJTZzZWxlY3Rpb24tcGxhY2Vob2xkZXJHUSZmYWxzZTYiLyUsbWF0aHZhcmlhbnRHUSVib2xkNiIvJStmb250d2VpZ2h0R1ElYm9sZDYiLyUvc3Vic2NyaXB0c2hpZnRHUSIwNiIvJSxwbGFjZWhvbGRlckdRJmZhbHNlNiItJSVGT05URzYlJSpIRUxWRVRJQ0FHJSVCT0xERyIjNy0lJVRFWFRHNiU3JCQiIzUhIiIkIiIhISIiLSUpX1RZUEVTRVRHNiMtSSVtc3ViRzYjL0krbW9kdWxlbmFtZUc2IkksVHlwZXNldHRpbmdHSShfc3lzbGliRzYiNiYtSSNtaUc2Iy9JK21vZHVsZW5hbWVHNiJJLFR5cGVzZXR0aW5nR0koX3N5c2xpYkc2IjY2USJSNiIvJSdmYW1pbHlHUSpIZWx2ZXRpY2E2Ii8lJXNpemVHUSMxMjYiLyUlYm9sZEdRJXRydWU2Ii8lJ2l0YWxpY0dRJXRydWU2Ii8lKnVuZGVybGluZUdRJmZhbHNlNiIvJSpzdWJzY3JpcHRHUSZmYWxzZTYiLyUsc3VwZXJzY3JpcHRHUSZmYWxzZTYiLyUrZm9yZWdyb3VuZEdRKFswLDAsMF02Ii8lK2JhY2tncm91bmRHUS5bMjU1LDI1NSwyNTVdNiIvJSdvcGFxdWVHUSZmYWxzZTYiLyUrZXhlY3V0YWJsZUdRJmZhbHNlNiIvJSlyZWFkb25seUdRJmZhbHNlNiIvJSljb21wb3NlZEdRJmZhbHNlNiIvJSpjb252ZXJ0ZWRHUSZmYWxzZTYiLyUraW1zZWxlY3RlZEdRJmZhbHNlNiIvJSxwbGFjZWhvbGRlckdRJmZhbHNlNiIvJTZzZWxlY3Rpb24tcGxhY2Vob2xkZXJHUSZmYWxzZTYiLyUsbWF0aHZhcmlhbnRHUSxib2xkLWl0YWxpYzYiLyUrZm9udHdlaWdodEdRJWJvbGQ2Ii1JJW1yb3dHNiMvSSttb2R1bGVuYW1lRzYiSSxUeXBlc2V0dGluZ0dJKF9zeXNsaWJHNiI2Ni1JI21uRzYjL0krbW9kdWxlbmFtZUc2IkksVHlwZXNldHRpbmdHSShfc3lzbGliRzYiNjZRIjQ2Ii8lJ2ZhbWlseUdRKkhlbHZldGljYTYiLyUlc2l6ZUdRIzEyNiIvJSVib2xkR1EldHJ1ZTYiLyUnaXRhbGljR1EmZmFsc2U2Ii8lKnVuZGVybGluZUdRJmZhbHNlNiIvJSpzdWJzY3JpcHRHUSZmYWxzZTYiLyUsc3VwZXJzY3JpcHRHUSZmYWxzZTYiLyUrZm9yZWdyb3VuZEdRKFswLDAsMF02Ii8lK2JhY2tncm91bmRHUS5bMjU1LDI1NSwyNTVdNiIvJSdvcGFxdWVHUSZmYWxzZTYiLyUrZXhlY3V0YWJsZUdRJmZhbHNlNiIvJSlyZWFkb25seUdRJmZhbHNlNiIvJSljb21wb3NlZEdRJmZhbHNlNiIvJSpjb252ZXJ0ZWRHUSZmYWxzZTYiLyUraW1zZWxlY3RlZEdRJmZhbHNlNiIvJSxwbGFjZWhvbGRlckdRJmZhbHNlNiIvJTZzZWxlY3Rpb24tcGxhY2Vob2xkZXJHUSZmYWxzZTYiLyUsbWF0aHZhcmlhbnRHUSVib2xkNiIvJStmb250d2VpZ2h0R1ElYm9sZDYiLyUnZmFtaWx5R1EwVGltZXN+TmV3flJvbWFuNiIvJSVzaXplR1EjMTI2Ii8lJWJvbGRHUSV0cnVlNiIvJSdpdGFsaWNHUSZmYWxzZTYiLyUqdW5kZXJsaW5lR1EmZmFsc2U2Ii8lKnN1YnNjcmlwdEdRJmZhbHNlNiIvJSxzdXBlcnNjcmlwdEdRJmZhbHNlNiIvJStmb3JlZ3JvdW5kR1EoWzAsMCwwXTYiLyUrYmFja2dyb3VuZEdRLlsyNTUsMjU1LDI1NV02Ii8lJ29wYXF1ZUdRJmZhbHNlNiIvJStleGVjdXRhYmxlR1EmZmFsc2U2Ii8lKXJlYWRvbmx5R1EmZmFsc2U2Ii8lKWNvbXBvc2VkR1EmZmFsc2U2Ii8lKmNvbnZlcnRlZEdRJmZhbHNlNiIvJStpbXNlbGVjdGVkR1EmZmFsc2U2Ii8lLHBsYWNlaG9sZGVyR1EmZmFsc2U2Ii8lNnNlbGVjdGlvbi1wbGFjZWhvbGRlckdRJmZhbHNlNiIvJSxtYXRodmFyaWFudEdRJWJvbGQ2Ii8lK2ZvbnR3ZWlnaHRHUSVib2xkNiIvJS9zdWJzY3JpcHRzaGlmdEdRIjA2Ii8lLHBsYWNlaG9sZGVyR1EmZmFsc2U2Ii0lJUZPTlRHNiUlKkhFTFZFVElDQUclJUJPTERHIiM3LSUpUE9MWUdPTlNHNig3JDckJCIiISEiIiQiIzUhIiI3JCQiIiEhIiIkIiIhISIiNyQ3JCQiIiEhIiIkIiIlISIiNyQkIispSF0hWzYhIzYkIionUTt4VSEiKjckNyQkIiIhISIiJCIiJSEiIjckJCErKUhdIVs2ISM2JCIqJ1E7eFUhIiotJSZDT0xPUkc2JiUkUkdCRyQiIiEhIiIkIiIhISIiJCIjNSEiIi0lKlRISUNLTkVTU0c2IyIiIy0lJlNUWUxFRzYjJSVMSU5FRy0lKVBPTFlHT05TRzYoNyQ3JCQiIiYhIiIkIiM1ISIiNyQkIitMTExMTCEjNSQiIiEhIiI3JDckJCIiJSEiIiQiIiUhIiI3JCQiK1UlMyllVCEjNSQiKzwqPVhEJSEjNTckNyQkIiIlISIiJCIiJSEiIjckJCIrdUNLS1IhIzUkIit5bEUjSCUhIzUtJSZDT0xPUkc2JiUkUkdCRyQiIiEhIiIkIiIhISIiJCIjNSEiIi0lKlRISUNLTkVTU0c2IyIiIy0lJlNUWUxFRzYjJSVMSU5FRy0lKVBPTFlHT05TRzYoNyQ3JCQiIiYhIiIkIiM1ISIiNyQkIitubW1tbSEjNSQiIiEhIiI3JDckJCIiJyEiIiQiIiUhIiI3JCQiK0V2bm5nISM1JCIreWxFI0glISM1NyQ3JCQiIichIiIkIiIlISIiNyQkIitlOj5UZSEjNSQiKzwqPVhEJSEjNS0lJkNPTE9SRzYmJSRSR0JHJCIiISEiIiQiIiEhIiIkIiM1ISIiLSUqVEhJQ0tORVNTRzYjIiIjLSUmU1RZTEVHNiMlJUxJTkVHLSUpUE9MWUdPTlNHNig3JDckJCIjNSEiIiQiIzUhIiI3JCQiK25tbW1tISM1JCIiISEiIjckNyQkIiIpISIiJCIiJSEiIjckJCIrQTBjJz4pISM1JCIrKD1PbUElISM1NyQ3JCQiIikhIiIkIiIlISIiNyQkIislSEwoeXohIzUkIitqX0MqSCUhIzUtJSZDT0xPUkc2JiUkUkdCRyQiIiEhIiIkIiIhISIiJCIjNSEiIi0lKlRISUNLTkVTU0c2IyIiIy0lJlNUWUxFRzYjJSVMSU5FRy0lKVBPTFlHT05TRzYoNyQ3JCQiIzUhIiIkIiM1ISIiNyQkIiM1ISIiJCIiISEiIjckNyQkIiM1ISIiJCIiJSEiIjckJCIrLjBbNjUhIiokIionUTt4VSEiKjckNyQkIiM1ISIiJCIiJSEiIjckJCIqKFw+JikpKiEiKiQiKidRO3hVISIqLSUmQ09MT1JHNiYlJFJHQkckIiIhISIiJCIiISEiIiQiIzUhIiItJSpUSElDS05FU1NHNiMiIiMtJSZTVFlMRUc2IyUlTElORUctJSlQT0xZR09OU0c2KDckNyQkIiIhISIiJCIiISEiIjckJCIiISEiIiQiIzUhIiI3JDckJCIiISEiIiQiIichIiI3JCQhKylIXSFbNiEjNiQiKjlPR3MmISIqNyQ3JCQiIiEhIiIkIiInISIiNyQkIispSF0hWzYhIzYkIio5T0dzJiEiKi0lJkNPTE9SRzYmJSRSR0JHJCIiISEiIiQiIiEhIiIkIiM1ISIiLSUqVEhJQ0tORVNTRzYjIiIjLSUmU1RZTEVHNiMlJUxJTkVHLSUpUE9MWUdPTlNHNig3JDckJCIiISEiIiQiIiEhIiI3JCQiIiYhIiIkIiM1ISIiNyQ3JCQiIiIhIiIkIiIjISIiNyQkIitNIlFPdCghIzYkIit5JVJNIT0hIzU3JDckJCIiIiEiIiQiIiMhIiI3JCQiKiVITCh5KiEjNSQiK1Badis8ISM1LSUmQ09MT1JHNiYlJFJHQkckIiIhISIiJCIiISEiIiQiIzUhIiItJSpUSElDS05FU1NHNiMiIiMtJSZTVFlMRUc2IyUlTElORUctJSlQT0xZR09OU0c2KDckNyQkIitMTExMTCEjNSQiIiEhIiI3JCQiIiEhIiIkIiM1ISIiNyQ3JCQiK21tbW1FISM1JCIiIyEiIjckJCIqJyoqUlhFISIqJCIrUFp2KzwhIzU3JDckJCIrbW1tbUUhIzUkIiIjISIiNyQkIispPUZLJ0chIzUkIis4UU90PCEjNS0lJkNPTE9SRzYmJSRSR0JHJCIiISEiIiQiIiEhIiIkIiM1ISIiLSUqVEhJQ0tORVNTRzYjIiIjLSUmU1RZTEVHNiMlJUxJTkVHLSUpUE9MWUdPTlNHNig3JDckJCIrTExMTEwhIzUkIiIhISIiNyQkIiImISIiJCIjNSEiIjckNyQkIitMTExMViEjNSQiIichIiI3JCQiKyIqW191VCEjNSQiKyQzIltYZCEjNTckNyQkIitMTExMViEjNSQiIichIiI3JCQiK2YzLCxXISM1JCIrQU10MmQhIzUtJSZDT0xPUkc2JiUkUkdCRyQiIiEhIiIkIiIhISIiJCIjNSEiIi0lKlRISUNLTkVTU0c2IyIiIy0lJlNUWUxFRzYjJSVMSU5FRy0lKVBPTFlHT05TRzYoNyQ3JCQiK25tbW1tISM1JCIiISEiIjckJCIiJiEiIiQiIzUhIiI3JDckJCIrbm1tbWMhIzUkIiInISIiNyQkIitUIiopKilmJiEjNSQiK0FNdDJkISM1NyQ3JCQiK25tbW1jISM1JCIiJyEiIjckJCIrNF5aRGUhIzUkIiskMyJbWGQhIzUtJSZDT0xPUkc2JiUkUkdCRyQiIiEhIiIkIiIhISIiJCIjNSEiIi0lKlRISUNLTkVTU0c2IyIiIy0lJlNUWUxFRzYjJSVMSU5FRy0lKVBPTFlHT05TRzYoNyQ3JCQiK25tbW1tISM1JCIiISEiIjckJCIjNSEiIiQiIzUhIiI3JDckJCIrbm1tbScpISM1JCIiJyEiIjckJCIrV2g1cSUpISM1JCIrOFFPdGQhIzU3JDckJCIrbm1tbScpISM1JCIiJyEiIjckJCIrdEwkem8pISM1JCIrUFp2K2QhIzUtJSZDT0xPUkc2JiUkUkdCRyQiIiEhIiIkIiIhISIiJCIjNSEiIi0lKlRISUNLTkVTU0c2IyIiIy0lJlNUWUxFRzYjJSVMSU5FRy0lKVBPTFlHT05TRzYoNyQ3JCQiIzUhIiIkIiIhISIiNyQkIiImISIiJCIjNSEiIjckNyQkIiIqISIiJCIiIyEiIjckJCIrMW5FQCEqISM1JCIrUFp2KzwhIzU3JDckJCIiKiEiIiQiIiMhIiI3JCQiKyg9T21BKiEjNSQiK3klUk0hPSEjNS0lJkNPTE9SRzYmJSRSR0JHJCIiISEiIiQiIiEhIiIkIiM1ISIiLSUqVEhJQ0tORVNTRzYjIiIjLSUmU1RZTEVHNiMlJUxJTkVHLSUpUE9MWUdPTlNHNig3JDckJCIjNSEiIiQiIiEhIiI3JCQiIzUhIiIkIiM1ISIiNyQ3JCQiIzUhIiIkIiInISIiNyQkIiooXD4mKSkqISIqJCIqOU9HcyYhIio3JDckJCIjNSEiIiQiIichIiI3JCQiKy4wWzY1ISIqJCIqOU9HcyYhIiotJSZDT0xPUkc2JiUkUkdCRyQiIiEhIiIkIiIhISIiJCIjNSEiIi0lKlRISUNLTkVTU0c2IyIiIy0lJlNUWUxFRzYjJSVMSU5FRy0lJVRFWFRHNic3JCQiI3EhIiUkIiIlISIiLSUpX1RZUEVTRVRHNiMtSSVtcm93RzYjL0krbW9kdWxlbmFtZUc2IkksVHlwZXNldHRpbmdHSShfc3lzbGliRzYiNjUtSSNtc0c2Iy9JK21vZHVsZW5hbWVHNiJJLFR5cGVzZXR0aW5nR0koX3N5c2xpYkc2IjYjUSIxNiIvJSdmYW1pbHlHUSpIZWx2ZXRpY2E2Ii8lJXNpemVHUSMxMTYiLyUlYm9sZEdRJmZhbHNlNiIvJSdpdGFsaWNHUSZmYWxzZTYiLyUqdW5kZXJsaW5lR1EmZmFsc2U2Ii8lKnN1YnNjcmlwdEdRJmZhbHNlNiIvJSxzdXBlcnNjcmlwdEdRJmZhbHNlNiIvJStmb3JlZ3JvdW5kR1EoWzAsMCwwXTYiLyUrYmFja2dyb3VuZEdRLlsyNTUsMjU1LDI1NV02Ii8lJ29wYXF1ZUdRJmZhbHNlNiIvJStleGVjdXRhYmxlR1EmZmFsc2U2Ii8lKXJlYWRvbmx5R1EmZmFsc2U2Ii8lKWNvbXBvc2VkR1EmZmFsc2U2Ii8lKmNvbnZlcnRlZEdRJmZhbHNlNiIvJStpbXNlbGVjdGVkR1EmZmFsc2U2Ii8lLHBsYWNlaG9sZGVyR1EmZmFsc2U2Ii8lNnNlbGVjdGlvbi1wbGFjZWhvbGRlckdRJmZhbHNlNiIvJSxtYXRodmFyaWFudEdRJ25vcm1hbDYiLSUlRk9OVEc2JCUqSEVMVkVUSUNBRyIjNiUrQUxJR05SSUdIVEclK0FMSUdOQkVMT1dHLSUlVEVYVEc2JzckJCIrYGF4KTMlISM1JCIrIjQvXylSISM1LSUpX1RZUEVTRVRHNiMtSSVtcm93RzYjL0krbW9kdWxlbmFtZUc2IkksVHlwZXNldHRpbmdHSShfc3lzbGliRzYiNjUtSSNtc0c2Iy9JK21vZHVsZW5hbWVHNiJJLFR5cGVzZXR0aW5nR0koX3N5c2xpYkc2IjYjUSIxNiIvJSdmYW1pbHlHUSpIZWx2ZXRpY2E2Ii8lJXNpemVHUSMxMTYiLyUlYm9sZEdRJmZhbHNlNiIvJSdpdGFsaWNHUSZmYWxzZTYiLyUqdW5kZXJsaW5lR1EmZmFsc2U2Ii8lKnN1YnNjcmlwdEdRJmZhbHNlNiIvJSxzdXBlcnNjcmlwdEdRJmZhbHNlNiIvJStmb3JlZ3JvdW5kR1EoWzAsMCwwXTYiLyUrYmFja2dyb3VuZEdRLlsyNTUsMjU1LDI1NV02Ii8lJ29wYXF1ZUdRJmZhbHNlNiIvJStleGVjdXRhYmxlR1EmZmFsc2U2Ii8lKXJlYWRvbmx5R1EmZmFsc2U2Ii8lKWNvbXBvc2VkR1EmZmFsc2U2Ii8lKmNvbnZlcnRlZEdRJmZhbHNlNiIvJStpbXNlbGVjdGVkR1EmZmFsc2U2Ii8lLHBsYWNlaG9sZGVyR1EmZmFsc2U2Ii8lNnNlbGVjdGlvbi1wbGFjZWhvbGRlckdRJmZhbHNlNiIvJSxtYXRodmFyaWFudEdRJ25vcm1hbDYiLSUlRk9OVEc2JCUqSEVMVkVUSUNBRyIjNiUrQUxJR05SSUdIVEclK0FMSUdOQkVMT1dHLSUlVEVYVEc2JzckJCIreXlzPmchIzUkIiopekcuUyEiKi0lKV9UWVBFU0VURzYjLUklbXJvd0c2Iy9JK21vZHVsZW5hbWVHNiJJLFR5cGVzZXR0aW5nR0koX3N5c2xpYkc2IjY1LUkjbXNHNiMvSSttb2R1bGVuYW1lRzYiSSxUeXBlc2V0dGluZ0dJKF9zeXNsaWJHNiI2I1EiMTYiLyUnZmFtaWx5R1EqSGVsdmV0aWNhNiIvJSVzaXplR1EjMTE2Ii8lJWJvbGRHUSZmYWxzZTYiLyUnaXRhbGljR1EmZmFsc2U2Ii8lKnVuZGVybGluZUdRJmZhbHNlNiIvJSpzdWJzY3JpcHRHUSZmYWxzZTYiLyUsc3VwZXJzY3JpcHRHUSZmYWxzZTYiLyUrZm9yZWdyb3VuZEdRKFswLDAsMF02Ii8lK2JhY2tncm91bmRHUS5bMjU1LDI1NSwyNTVdNiIvJSdvcGFxdWVHUSZmYWxzZTYiLyUrZXhlY3V0YWJsZUdRJmZhbHNlNiIvJSlyZWFkb25seUdRJmZhbHNlNiIvJSljb21wb3NlZEdRJmZhbHNlNiIvJSpjb252ZXJ0ZWRHUSZmYWxzZTYiLyUraW1zZWxlY3RlZEdRJmZhbHNlNiIvJSxwbGFjZWhvbGRlckdRJmZhbHNlNiIvJTZzZWxlY3Rpb24tcGxhY2Vob2xkZXJHUSZmYWxzZTYiLyUsbWF0aHZhcmlhbnRHUSdub3JtYWw2Ii0lJUZPTlRHNiQlKkhFTFZFVElDQUciIzYlK0FMSUdOUklHSFRHJStBTElHTkFCT1ZFRy0lJVRFWFRHNic3JCQiKyhcIlEmMykhIzUkIissJlI6KFIhIzUtJSlfVFlQRVNFVEc2Iy1JJW1yb3dHNiMvSSttb2R1bGVuYW1lRzYiSSxUeXBlc2V0dGluZ0dJKF9zeXNsaWJHNiI2NS1JI21zRzYjL0krbW9kdWxlbmFtZUc2IkksVHlwZXNldHRpbmdHSShfc3lzbGliRzYiNiNRIjE2Ii8lJ2ZhbWlseUdRKkhlbHZldGljYTYiLyUlc2l6ZUdRIzExNiIvJSVib2xkR1EmZmFsc2U2Ii8lJ2l0YWxpY0dRJmZhbHNlNiIvJSp1bmRlcmxpbmVHUSZmYWxzZTYiLyUqc3Vic2NyaXB0R1EmZmFsc2U2Ii8lLHN1cGVyc2NyaXB0R1EmZmFsc2U2Ii8lK2ZvcmVncm91bmRHUShbMCwwLDBdNiIvJStiYWNrZ3JvdW5kR1EuWzI1NSwyNTUsMjU1XTYiLyUnb3BhcXVlR1EmZmFsc2U2Ii8lK2V4ZWN1dGFibGVHUSZmYWxzZTYiLyUpcmVhZG9ubHlHUSZmYWxzZTYiLyUpY29tcG9zZWRHUSZmYWxzZTYiLyUqY29udmVydGVkR1EmZmFsc2U2Ii8lK2ltc2VsZWN0ZWRHUSZmYWxzZTYiLyUscGxhY2Vob2xkZXJHUSZmYWxzZTYiLyU2c2VsZWN0aW9uLXBsYWNlaG9sZGVyR1EmZmFsc2U2Ii8lLG1hdGh2YXJpYW50R1Enbm9ybWFsNiItJSVGT05URzYkJSpIRUxWRVRJQ0FHIiM2JStBTElHTlJJR0hURyUrQUxJR05CRUxPV0ctJSVURVhURzYnNyQkIiUyNSEiJCQiIiUhIiItJSlfVFlQRVNFVEc2Iy1JJW1yb3dHNiMvSSttb2R1bGVuYW1lRzYiSSxUeXBlc2V0dGluZ0dJKF9zeXNsaWJHNiI2NS1JI21zRzYjL0krbW9kdWxlbmFtZUc2IkksVHlwZXNldHRpbmdHSShfc3lzbGliRzYiNiNRIjE2Ii8lJ2ZhbWlseUdRKkhlbHZldGljYTYiLyUlc2l6ZUdRIzExNiIvJSVib2xkR1EmZmFsc2U2Ii8lJ2l0YWxpY0dRJmZhbHNlNiIvJSp1bmRlcmxpbmVHUSZmYWxzZTYiLyUqc3Vic2NyaXB0R1EmZmFsc2U2Ii8lLHN1cGVyc2NyaXB0R1EmZmFsc2U2Ii8lK2ZvcmVncm91bmRHUShbMCwwLDBdNiIvJStiYWNrZ3JvdW5kR1EuWzI1NSwyNTUsMjU1XTYiLyUnb3BhcXVlR1EmZmFsc2U2Ii8lK2V4ZWN1dGFibGVHUSZmYWxzZTYiLyUpcmVhZG9ubHlHUSZmYWxzZTYiLyUpY29tcG9zZWRHUSZmYWxzZTYiLyUqY29udmVydGVkR1EmZmFsc2U2Ii8lK2ltc2VsZWN0ZWRHUSZmYWxzZTYiLyUscGxhY2Vob2xkZXJHUSZmYWxzZTYiLyU2c2VsZWN0aW9uLXBsYWNlaG9sZGVyR1EmZmFsc2U2Ii8lLG1hdGh2YXJpYW50R1Enbm9ybWFsNiItJSVGT05URzYkJSpIRUxWRVRJQ0FHIiM2JStBTElHTlJJR0hURyUrQUxJR05CRUxPV0ctJSVURVhURzYnNyQkIiNxISIlJCIiJyEiIi0lKV9UWVBFU0VURzYjLUklbXJvd0c2Iy9JK21vZHVsZW5hbWVHNiJJLFR5cGVzZXR0aW5nR0koX3N5c2xpYkc2IjY1LUkjbXNHNiMvSSttb2R1bGVuYW1lRzYiSSxUeXBlc2V0dGluZ0dJKF9zeXNsaWJHNiI2I1EjLTE2Ii8lJ2ZhbWlseUdRKkhlbHZldGljYTYiLyUlc2l6ZUdRIzExNiIvJSVib2xkR1EmZmFsc2U2Ii8lJ2l0YWxpY0dRJmZhbHNlNiIvJSp1bmRlcmxpbmVHUSZmYWxzZTYiLyUqc3Vic2NyaXB0R1EmZmFsc2U2Ii8lLHN1cGVyc2NyaXB0R1EmZmFsc2U2Ii8lK2ZvcmVncm91bmRHUShbMCwwLDBdNiIvJStiYWNrZ3JvdW5kR1EuWzI1NSwyNTUsMjU1XTYiLyUnb3BhcXVlR1EmZmFsc2U2Ii8lK2V4ZWN1dGFibGVHUSZmYWxzZTYiLyUpcmVhZG9ubHlHUSZmYWxzZTYiLyUpY29tcG9zZWRHUSZmYWxzZTYiLyUqY29udmVydGVkR1EmZmFsc2U2Ii8lK2ltc2VsZWN0ZWRHUSZmYWxzZTYiLyUscGxhY2Vob2xkZXJHUSZmYWxzZTYiLyU2c2VsZWN0aW9uLXBsYWNlaG9sZGVyR1EmZmFsc2U2Ii8lLG1hdGh2YXJpYW50R1Enbm9ybWFsNiItJSVGT05URzYkJSpIRUxWRVRJQ0FHIiM2JStBTElHTlJJR0hURyUrQUxJR05CRUxPV0ctJSVURVhURzYnNyQkIitaJSlcITMkISM1JCIrdzJ2ZmYhIzUtJSlfVFlQRVNFVEc2Iy1JJW1yb3dHNiMvSSttb2R1bGVuYW1lRzYiSSxUeXBlc2V0dGluZ0dJKF9zeXNsaWJHNiI2NS1JI21zRzYjL0krbW9kdWxlbmFtZUc2IkksVHlwZXNldHRpbmdHSShfc3lzbGliRzYiNiNRIjE2Ii8lJ2ZhbWlseUdRKkhlbHZldGljYTYiLyUlc2l6ZUdRIzExNiIvJSVib2xkR1EmZmFsc2U2Ii8lJ2l0YWxpY0dRJmZhbHNlNiIvJSp1bmRlcmxpbmVHUSZmYWxzZTYiLyUqc3Vic2NyaXB0R1EmZmFsc2U2Ii8lLHN1cGVyc2NyaXB0R1EmZmFsc2U2Ii8lK2ZvcmVncm91bmRHUShbMCwwLDBdNiIvJStiYWNrZ3JvdW5kR1EuWzI1NSwyNTUsMjU1XTYiLyUnb3BhcXVlR1EmZmFsc2U2Ii8lK2V4ZWN1dGFibGVHUSZmYWxzZTYiLyUpcmVhZG9ubHlHUSZmYWxzZTYiLyUpY29tcG9zZWRHUSZmYWxzZTYiLyUqY29udmVydGVkR1EmZmFsc2U2Ii8lK2ltc2VsZWN0ZWRHUSZmYWxzZTYiLyUscGxhY2Vob2xkZXJHUSZmYWxzZTYiLyU2c2VsZWN0aW9uLXBsYWNlaG9sZGVyR1EmZmFsc2U2Ii8lLG1hdGh2YXJpYW50R1Enbm9ybWFsNiItJSVGT05URzYkJSpIRUxWRVRJQ0FHIiM2JStBTElHTlJJR0hURyUrQUxJR05CRUxPV0ctJSVURVhURzYnNyQkIisqKnBJXzghIzUkIitiWEsxZyEjNS0lKV9UWVBFU0VURzYjLUklbXJvd0c2Iy9JK21vZHVsZW5hbWVHNiJJLFR5cGVzZXR0aW5nR0koX3N5c2xpYkc2IjY1LUkjbXNHNiMvSSttb2R1bGVuYW1lRzYiSSxUeXBlc2V0dGluZ0dJKF9zeXNsaWJHNiI2I1EiMTYiLyUnZmFtaWx5R1EqSGVsdmV0aWNhNiIvJSVzaXplR1EjMTE2Ii8lJWJvbGRHUSZmYWxzZTYiLyUnaXRhbGljR1EmZmFsc2U2Ii8lKnVuZGVybGluZUdRJmZhbHNlNiIvJSpzdWJzY3JpcHRHUSZmYWxzZTYiLyUsc3VwZXJzY3JpcHRHUSZmYWxzZTYiLyUrZm9yZWdyb3VuZEdRKFswLDAsMF02Ii8lK2JhY2tncm91bmRHUS5bMjU1LDI1NSwyNTVdNiIvJSdvcGFxdWVHUSZmYWxzZTYiLyUrZXhlY3V0YWJsZUdRJmZhbHNlNiIvJSlyZWFkb25seUdRJmZhbHNlNiIvJSljb21wb3NlZEdRJmZhbHNlNiIvJSpjb252ZXJ0ZWRHUSZmYWxzZTYiLyUraW1zZWxlY3RlZEdRJmZhbHNlNiIvJSxwbGFjZWhvbGRlckdRJmZhbHNlNiIvJTZzZWxlY3Rpb24tcGxhY2Vob2xkZXJHUSZmYWxzZTYiLyUsbWF0aHZhcmlhbnRHUSdub3JtYWw2Ii0lJUZPTlRHNiQlKkhFTFZFVElDQUciIzYlK0FMSUdOUklHSFRHJStBTElHTkFCT1ZFRy0lJVRFWFRHNic3JCQiKyd5M0BVJSEjNSQiKyI0L18pZiEjNS0lKV9UWVBFU0VURzYjLUklbXJvd0c2Iy9JK21vZHVsZW5hbWVHNiJJLFR5cGVzZXR0aW5nR0koX3N5c2xpYkc2IjY1LUkjbXNHNiMvSSttb2R1bGVuYW1lRzYiSSxUeXBlc2V0dGluZ0dJKF9zeXNsaWJHNiI2I1EjLTE2Ii8lJ2ZhbWlseUdRKkhlbHZldGljYTYiLyUlc2l6ZUdRIzExNiIvJSVib2xkR1EmZmFsc2U2Ii8lJ2l0YWxpY0dRJmZhbHNlNiIvJSp1bmRlcmxpbmVHUSZmYWxzZTYiLyUqc3Vic2NyaXB0R1EmZmFsc2U2Ii8lLHN1cGVyc2NyaXB0R1EmZmFsc2U2Ii8lK2ZvcmVncm91bmRHUShbMCwwLDBdNiIvJStiYWNrZ3JvdW5kR1EuWzI1NSwyNTUsMjU1XTYiLyUnb3BhcXVlR1EmZmFsc2U2Ii8lK2V4ZWN1dGFibGVHUSZmYWxzZTYiLyUpcmVhZG9ubHlHUSZmYWxzZTYiLyUpY29tcG9zZWRHUSZmYWxzZTYiLyUqY29udmVydGVkR1EmZmFsc2U2Ii8lK2ltc2VsZWN0ZWRHUSZmYWxzZTYiLyUscGxhY2Vob2xkZXJHUSZmYWxzZTYiLyU2c2VsZWN0aW9uLXBsYWNlaG9sZGVyR1EmZmFsc2U2Ii8lLG1hdGh2YXJpYW50R1Enbm9ybWFsNiItJSVGT05URzYkJSpIRUxWRVRJQ0FHIiM2JStBTElHTlJJR0hURyUrQUxJR05CRUxPV0ctJSVURVhURzYnNyQkIitYWFInbyYhIzUkIiopekcuZyEiKi0lKV9UWVBFU0VURzYjLUklbXJvd0c2Iy9JK21vZHVsZW5hbWVHNiJJLFR5cGVzZXR0aW5nR0koX3N5c2xpYkc2IjY1LUkjbXNHNiMvSSttb2R1bGVuYW1lRzYiSSxUeXBlc2V0dGluZ0dJKF9zeXNsaWJHNiI2I1EjLTE2Ii8lJ2ZhbWlseUdRKkhlbHZldGljYTYiLyUlc2l6ZUdRIzExNiIvJSVib2xkR1EmZmFsc2U2Ii8lJ2l0YWxpY0dRJmZhbHNlNiIvJSp1bmRlcmxpbmVHUSZmYWxzZTYiLyUqc3Vic2NyaXB0R1EmZmFsc2U2Ii8lLHN1cGVyc2NyaXB0R1EmZmFsc2U2Ii8lK2ZvcmVncm91bmRHUShbMCwwLDBdNiIvJStiYWNrZ3JvdW5kR1EuWzI1NSwyNTUsMjU1XTYiLyUnb3BhcXVlR1EmZmFsc2U2Ii8lK2V4ZWN1dGFibGVHUSZmYWxzZTYiLyUpcmVhZG9ubHlHUSZmYWxzZTYiLyUpY29tcG9zZWRHUSZmYWxzZTYiLyUqY29udmVydGVkR1EmZmFsc2U2Ii8lK2ltc2VsZWN0ZWRHUSZmYWxzZTYiLyUscGxhY2Vob2xkZXJHUSZmYWxzZTYiLyU2c2VsZWN0aW9uLXBsYWNlaG9sZGVyR1EmZmFsc2U2Ii8lLG1hdGh2YXJpYW50R1Enbm9ybWFsNiItJSVGT05URzYkJSpIRUxWRVRJQ0FHIiM2JStBTElHTlJJR0hURyUrQUxJR05BQk9WRUctJSVURVhURzYnNyQkIitrIls/dikhIzUkIissJlI6KGYhIzUtJSlfVFlQRVNFVEc2Iy1JJW1yb3dHNiMvSSttb2R1bGVuYW1lRzYiSSxUeXBlc2V0dGluZ0dJKF9zeXNsaWJHNiI2NS1JI21zRzYjL0krbW9kdWxlbmFtZUc2IkksVHlwZXNldHRpbmdHSShfc3lzbGliRzYiNiNRIjE2Ii8lJ2ZhbWlseUdRKkhlbHZldGljYTYiLyUlc2l6ZUdRIzExNiIvJSVib2xkR1EmZmFsc2U2Ii8lJ2l0YWxpY0dRJmZhbHNlNiIvJSp1bmRlcmxpbmVHUSZmYWxzZTYiLyUqc3Vic2NyaXB0R1EmZmFsc2U2Ii8lLHN1cGVyc2NyaXB0R1EmZmFsc2U2Ii8lK2ZvcmVncm91bmRHUShbMCwwLDBdNiIvJStiYWNrZ3JvdW5kR1EuWzI1NSwyNTUsMjU1XTYiLyUnb3BhcXVlR1EmZmFsc2U2Ii8lK2V4ZWN1dGFibGVHUSZmYWxzZTYiLyUpcmVhZG9ubHlHUSZmYWxzZTYiLyUpY29tcG9zZWRHUSZmYWxzZTYiLyUqY29udmVydGVkR1EmZmFsc2U2Ii8lK2ltc2VsZWN0ZWRHUSZmYWxzZTYiLyUscGxhY2Vob2xkZXJHUSZmYWxzZTYiLyU2c2VsZWN0aW9uLXBsYWNlaG9sZGVyR1EmZmFsc2U2Ii8lLG1hdGh2YXJpYW50R1Enbm9ybWFsNiItJSVGT05URzYkJSpIRUxWRVRJQ0FHIiM2JStBTElHTlJJR0hURyUrQUxJR05CRUxPV0ctJSVURVhURzYnNyQkIitXJikpeSwoISM1JCIrc1UlKjNnISM1LSUpX1RZUEVTRVRHNiMtSSVtcm93RzYjL0krbW9kdWxlbmFtZUc2IkksVHlwZXNldHRpbmdHSShfc3lzbGliRzYiNjUtSSNtc0c2Iy9JK21vZHVsZW5hbWVHNiJJLFR5cGVzZXR0aW5nR0koX3N5c2xpYkc2IjYjUSIxNiIvJSdmYW1pbHlHUSpIZWx2ZXRpY2E2Ii8lJXNpemVHUSMxMTYiLyUlYm9sZEdRJmZhbHNlNiIvJSdpdGFsaWNHUSZmYWxzZTYiLyUqdW5kZXJsaW5lR1EmZmFsc2U2Ii8lKnN1YnNjcmlwdEdRJmZhbHNlNiIvJSxzdXBlcnNjcmlwdEdRJmZhbHNlNiIvJStmb3JlZ3JvdW5kR1EoWzAsMCwwXTYiLyUrYmFja2dyb3VuZEdRLlsyNTUsMjU1LDI1NV02Ii8lJ29wYXF1ZUdRJmZhbHNlNiIvJStleGVjdXRhYmxlR1EmZmFsc2U2Ii8lKXJlYWRvbmx5R1EmZmFsc2U2Ii8lKWNvbXBvc2VkR1EmZmFsc2U2Ii8lKmNvbnZlcnRlZEdRJmZhbHNlNiIvJStpbXNlbGVjdGVkR1EmZmFsc2U2Ii8lLHBsYWNlaG9sZGVyR1EmZmFsc2U2Ii8lNnNlbGVjdGlvbi1wbGFjZWhvbGRlckdRJmZhbHNlNiIvJSxtYXRodmFyaWFudEdRJ25vcm1hbDYiLSUlRk9OVEc2JCUqSEVMVkVUSUNBRyIjNiUrQUxJR05SSUdIVEclK0FMSUdOQUJPVkVHLSUlVEVYVEc2JzckJCIlMjUhIiQkIiInISIiLSUpX1RZUEVTRVRHNiMtSSVtcm93RzYjL0krbW9kdWxlbmFtZUc2IkksVHlwZXNldHRpbmdHSShfc3lzbGliRzYiNjUtSSNtc0c2Iy9JK21vZHVsZW5hbWVHNiJJLFR5cGVzZXR0aW5nR0koX3N5c2xpYkc2IjYjUSMtMTYiLyUnZmFtaWx5R1EqSGVsdmV0aWNhNiIvJSVzaXplR1EjMTE2Ii8lJWJvbGRHUSZmYWxzZTYiLyUnaXRhbGljR1EmZmFsc2U2Ii8lKnVuZGVybGluZUdRJmZhbHNlNiIvJSpzdWJzY3JpcHRHUSZmYWxzZTYiLyUsc3VwZXJzY3JpcHRHUSZmYWxzZTYiLyUrZm9yZWdyb3VuZEdRKFswLDAsMF02Ii8lK2JhY2tncm91bmRHUS5bMjU1LDI1NSwyNTVdNiIvJSdvcGFxdWVHUSZmYWxzZTYiLyUrZXhlY3V0YWJsZUdRJmZhbHNlNiIvJSlyZWFkb25seUdRJmZhbHNlNiIvJSljb21wb3NlZEdRJmZhbHNlNiIvJSpjb252ZXJ0ZWRHUSZmYWxzZTYiLyUraW1zZWxlY3RlZEdRJmZhbHNlNiIvJSxwbGFjZWhvbGRlckdRJmZhbHNlNiIvJTZzZWxlY3Rpb24tcGxhY2Vob2xkZXJHUSZmYWxzZTYiLyUsbWF0aHZhcmlhbnRHUSdub3JtYWw2Ii0lJUZPTlRHNiQlKkhFTFZFVElDQUciIzYlK0FMSUdOUklHSFRHJStBTElHTkJFTE9XRy0mJSZfQVhJU0c2IyIiIjYnLSUrX0dSSURMSU5FU0c2Jy0lJkNPTE9SRzYmJSRSR0JHJCIiISEiIiQiIiEhIiIkIiIhISIiLSUqTElORVNUWUxFRzYjIiIhLSUqVEhJQ0tORVNTRzYjIiIhLSUtVFJBTlNQQVJFTkNZRzYjJCIiISEiIi0lKV9WSVNJQkxFRzYjIiIhLSUmQ09MT1JHNiYlJFJHQkckIiIhISIiJCIiISEiIiQiIiEhIiItJSpMSU5FU1RZTEVHNiMiIiEtJSpUSElDS05FU1NHNiMiIiEtJS1UUkFOU1BBUkVOQ1lHNiMkIiIhISIiLSYlJl9BWElTRzYjIiIjNictJStfR1JJRExJTkVTRzYnLSUmQ09MT1JHNiYlJFJHQkckIiIhISIiJCIiISEiIiQiIiEhIiItJSpMSU5FU1RZTEVHNiMiIiEtJSpUSElDS05FU1NHNiMiIiEtJS1UUkFOU1BBUkVOQ1lHNiMkIiIhISIiLSUpX1ZJU0lCTEVHNiMiIiEtJSZDT0xPUkc2JiUkUkdCRyQiIiEhIiIkIiIhISIiJCIiISEiIi0lKkxJTkVTVFlMRUc2IyIiIS0lKlRISUNLTkVTU0c2IyIiIS0lLVRSQU5TUEFSRU5DWUc2IyQiIiEhIiItJSpBWEVTU1RZTEVHNiMlJU5PTkVHLSUoU0NBTElOR0c2IyUsQ09OU1RSQUlORURHLSUpX1ZJU0lCTEVHNiMiIiItJSVST09URzYnLSUpQk9VTkRTX1hHNiMkIiNdISIiLSUpQk9VTkRTX1lHNiMkIiRJIyEiIi0lLUJPVU5EU19XSURUSEc2IyQiJStSISIiLSUuQk9VTkRTX0hFSUdIVEc2IyQiJVNOISIiLSUpQ0hJTERSRU5HNiItJStBTk5PVEFUSU9ORzYnLSUpQk9VTkRTX1hHNiMkIiIhISIiLSUpQk9VTkRTX1lHNiMkIiIhISIiLSUtQk9VTkRTX1dJRFRIRzYjJCIlK1MhIiItJS5CT1VORFNfSEVJR0hURzYjJCIlK1MhIiItJSlDSElMRFJFTkc2Ig==Ig==</Plot></Text-field>
</Output>
</Group>
<Group view="presentation" hide-input="false" hide-output="true" inline-output="false" labelreference="L8893" drawlabel="true">
<Input>
<Text-field style="Text" layout="Normal"></Text-field>
</Input>
</Group></Presentation-Block><Presentation-Block>
<Group view="presentation" hide-input="false" hide-output="true" inline-output="false" labelreference="L8891" drawlabel="true">
<Input>
<Text-field style="Text" layout="Normal">We can tell Maple to place the nodes at specific positions:</Text-field>
</Input>
</Group></Presentation-Block><Presentation-Block>
<Group view="presentation" hide-input="false" hide-output="true" inline-output="false" labelreference="L8892" drawlabel="true">
<Input>
<Text-field style="Text" layout="Normal"></Text-field>
</Input>
</Group></Presentation-Block><Presentation-Block>
<Group view="code" labelreference="L8880" drawlabel="true">
<Input>
<Text-field prompt="&gt; " style="Maple Input" layout="Normal"><Equation executable="true" style="2D Input" input-equation="vp := [[0, 0], [1, 0], [2, 0], [.5, .5], [.5, -.5], [1.5, .5], [1.5, -.5]]:" display="LUklbXJvd0c2Iy9JK21vZHVsZW5hbWVHNiJJLFR5cGVzZXR0aW5nR0koX3N5c2xpYkdGJzYoLUkjbWlHRiQ2JVEjdnBGJy8lJ2l0YWxpY0dRJXRydWVGJy8lLG1hdGh2YXJpYW50R1EnaXRhbGljRictSSNtb0dGJDYtUSomY29sb25lcTtGJy9GM1Enbm9ybWFsRicvJSZmZW5jZUdRJmZhbHNlRicvJSpzZXBhcmF0b3JHRj0vJSlzdHJldGNoeUdGPS8lKnN5bW1ldHJpY0dGPS8lKGxhcmdlb3BHRj0vJS5tb3ZhYmxlbGltaXRzR0Y9LyUnYWNjZW50R0Y9LyUnbHNwYWNlR1EsMC4yNzc3Nzc4ZW1GJy8lJ3JzcGFjZUdGTC1JKG1mZW5jZWRHRiQ2Ji1GIzYxLUZQNiYtRiM2Jy1JI21uR0YkNiRRIjBGJ0Y5LUY2Ni1RIixGJ0Y5RjsvRj9GMUZARkJGREZGRkgvRktRJjAuMGVtRicvRk5RLDAuMzMzMzMzM2VtRidGWC8lK2V4ZWN1dGFibGVHRj1GOUY5LyUlb3BlbkdRIltGJy8lJmNsb3NlR1EiXUYnRmZuLUZQNiYtRiM2Jy1GWTYkUSIxRidGOUZmbkZYRl5vRjlGOUZgb0Zjb0Zmbi1GUDYmLUYjNictRlk2JFEiMkYnRjlGZm5GWEZeb0Y5RjlGYG9GY29GZm4tRlA2Ji1GIzYnLUZZNiRRJDAuNUYnRjlGZm5GaHBGXm9GOUY5RmBvRmNvRmZuLUZQNiYtRiM2KEZocEZmbi1GNjYtUSomdW1pbnVzMDtGJ0Y5RjtGPkZARkJGREZGRkgvRktRLDAuMjIyMjIyMmVtRicvRk5GY3FGaHBGXm9GOUY5RmBvRmNvRmZuLUZQNiYtRiM2Ji1GWTYkUSQxLjVGJ0Y5RmZuRmhwRjlGOUZgb0Zjb0Zmbi1GUDYmLUYjNidGaXFGZm5GX3FGaHBGOUY5RmBvRmNvRl5vRjlGOUZgb0Zjby1GNjYtUSI6RidGOUY7Rj5GQEZCRkRGRkZIRkpGTUZeb0Y5">QyQ+SSN2cEc2IjcpNyQiIiFGKDckIiIiRig3JCIiI0YoNyQkIiImISIiRi43JEYuJCEiJkYwNyQkIiM6RjBGLjckRjVGMkYw</Equation></Text-field>
</Input>
</Group>
<Group view="code" labelreference="L8885" drawlabel="true">
<Input>
<Text-field prompt="&gt; " style="Maple Input" layout="Normal"><Equation executable="true" style="2D Input" input-equation="SetVertexPositions(G, vp):" display="LUklbXJvd0c2Iy9JK21vZHVsZW5hbWVHNiJJLFR5cGVzZXR0aW5nR0koX3N5c2xpYkdGJzYnLUkjbWlHRiQ2JVEzU2V0VmVydGV4UG9zaXRpb25zRicvJSdpdGFsaWNHUSV0cnVlRicvJSxtYXRodmFyaWFudEdRJ2l0YWxpY0YnLUkobWZlbmNlZEdGJDYkLUYjNictRiw2JVEiR0YnRi9GMi1JI21vR0YkNi1RIixGJy9GM1Enbm9ybWFsRicvJSZmZW5jZUdRJmZhbHNlRicvJSpzZXBhcmF0b3JHRjEvJSlzdHJldGNoeUdGRS8lKnN5bW1ldHJpY0dGRS8lKGxhcmdlb3BHRkUvJS5tb3ZhYmxlbGltaXRzR0ZFLyUnYWNjZW50R0ZFLyUnbHNwYWNlR1EmMC4wZW1GJy8lJ3JzcGFjZUdRLDAuMzMzMzMzM2VtRictRiw2JVEjdnBGJ0YvRjIvJStleGVjdXRhYmxlR0ZFRkFGQS1GPjYtUSI6RidGQUZDL0ZHRkVGSEZKRkxGTkZQL0ZTUSwwLjI3Nzc3NzhlbUYnL0ZWRlxvRmVuRkE=">QyQtSTNTZXRWZXJ0ZXhQb3NpdGlvbnNHNiI2JEkiR0dGJUkjdnBHRiUhIiI=</Equation></Text-field>
</Input>
</Group>
<Group view="code" labelreference="L8883" drawlabel="true">
<Input>
<Text-field prompt="&gt; " style="Maple Input" layout="Normal"><Equation executable="true" style="2D Input" input-equation="DrawGraph(G)" display="LUklbXJvd0c2Iy9JK21vZHVsZW5hbWVHNiJJLFR5cGVzZXR0aW5nR0koX3N5c2xpYkdGJzYmLUkjbWlHRiQ2JVEqRHJhd0dyYXBoRicvJSdpdGFsaWNHUSV0cnVlRicvJSxtYXRodmFyaWFudEdRJ2l0YWxpY0YnLUkobWZlbmNlZEdGJDYkLUYjNiUtRiw2JVEiR0YnRi9GMi8lK2V4ZWN1dGFibGVHUSZmYWxzZUYnL0YzUSdub3JtYWxGJ0ZARj1GQA==">LUkqRHJhd0dyYXBoRzYiNiNJIkdHRiQ=</Equation></Text-field>
</Input>
<Output>
<Text-field style="Maple Plot" layout="Maple Plot"><Plot height="400.0" type="two-dimensional" width="400.0" plot-scale="1.0" plot-xtrans="0.0" plot-ytrans="0.0" gridlinevisibility="1" legendvisibility="false">NkstJSlQT0xZR09OU0c2KzcmNyQkIiV1OyEiJSQiJGUmISIlNyQkIiV1OyEiJSQhJGUmISIlNyQkISV1OyEiJSQhJGUmISIlNyQkISV1OyEiJSQiJGUmISIlNyY3JCQiJnU7IiEiJSQiJGUmISIlNyQkIiZ1OyIhIiUkISRlJiEiJTckJCIlRSQpISIlJCEkZSYhIiU3JCQiJUUkKSEiJSQiJGUmISIlNyY3JCQiJnU7IyEiJSQiJGUmISIlNyQkIiZ1OyMhIiUkISRlJiEiJTckJCImRSQ9ISIlJCEkZSYhIiU3JCQiJkUkPSEiJSQiJGUmISIlNyY3JCQiJXVtISIlJCIlZWIhIiU3JCQiJXVtISIlJCIlVVchIiU3JCQiJUVMISIlJCIlVVchIiU3JCQiJUVMISIlJCIlZWIhIiU3JjckJCIldW0hIiUkISVVVyEiJTckJCIldW0hIiUkISVlYiEiJTckJCIlRUwhIiUkISVlYiEiJTckJCIlRUwhIiUkISVVVyEiJTcmNyQkIiZ1bSIhIiUkIiVlYiEiJTckJCImdW0iISIlJCIlVVchIiU3JCQiJkVMIiEiJSQiJVVXISIlNyQkIiZFTCIhIiUkIiVlYiEiJTcmNyQkIiZ1bSIhIiUkISVVVyEiJTckJCImdW0iISIlJCElZWIhIiU3JCQiJkVMIiEiJSQhJWViISIlNyQkIiZFTCIhIiUkISVVVyEiJS0lJkNPTE9SRzY4JSRSR0JHJCIjNSEiIiQiIzUhIiIkIiIjISIiJCIjNSEiIiQiIzUhIiIkIiIjISIiJCIjNSEiIiQiIzUhIiIkIiIjISIiJCIjNSEiIiQiIzUhIiIkIiIjISIiJCIjNSEiIiQiIzUhIiIkIiIjISIiJCIjNSEiIiQiIzUhIiIkIiIjISIiJCIjNSEiIiQiIzUhIiIkIiIjISIiLSUmU1RZTEVHNiMlLFBBVENITk9HUklERy0lJVRFWFRHNiU3JCQiIiEhIiIkIiIhISIiLSUpX1RZUEVTRVRHNiMtSSVtc3ViRzYjL0krbW9kdWxlbmFtZUc2IkksVHlwZXNldHRpbmdHSShfc3lzbGliRzYiNiYtSSNtaUc2Iy9JK21vZHVsZW5hbWVHNiJJLFR5cGVzZXR0aW5nR0koX3N5c2xpYkc2IjY2USJYNiIvJSdmYW1pbHlHUSpIZWx2ZXRpY2E2Ii8lJXNpemVHUSMxMjYiLyUlYm9sZEdRJXRydWU2Ii8lJ2l0YWxpY0dRJXRydWU2Ii8lKnVuZGVybGluZUdRJmZhbHNlNiIvJSpzdWJzY3JpcHRHUSZmYWxzZTYiLyUsc3VwZXJzY3JpcHRHUSZmYWxzZTYiLyUrZm9yZWdyb3VuZEdRKFswLDAsMF02Ii8lK2JhY2tncm91bmRHUS5bMjU1LDI1NSwyNTVdNiIvJSdvcGFxdWVHUSZmYWxzZTYiLyUrZXhlY3V0YWJsZUdRJmZhbHNlNiIvJSlyZWFkb25seUdRJmZhbHNlNiIvJSljb21wb3NlZEdRJmZhbHNlNiIvJSpjb252ZXJ0ZWRHUSZmYWxzZTYiLyUraW1zZWxlY3RlZEdRJmZhbHNlNiIvJSxwbGFjZWhvbGRlckdRJmZhbHNlNiIvJTZzZWxlY3Rpb24tcGxhY2Vob2xkZXJHUSZmYWxzZTYiLyUsbWF0aHZhcmlhbnRHUSxib2xkLWl0YWxpYzYiLyUrZm9udHdlaWdodEdRJWJvbGQ2Ii1JJW1yb3dHNiMvSSttb2R1bGVuYW1lRzYiSSxUeXBlc2V0dGluZ0dJKF9zeXNsaWJHNiI2Ni1JI21pRzYjL0krbW9kdWxlbmFtZUc2IkksVHlwZXNldHRpbmdHSShfc3lzbGliRzYiNjZRJGN5dDYiLyUnZmFtaWx5R1EqSGVsdmV0aWNhNiIvJSVzaXplR1EjMTI2Ii8lJWJvbGRHUSV0cnVlNiIvJSdpdGFsaWNHUSV0cnVlNiIvJSp1bmRlcmxpbmVHUSZmYWxzZTYiLyUqc3Vic2NyaXB0R1EmZmFsc2U2Ii8lLHN1cGVyc2NyaXB0R1EmZmFsc2U2Ii8lK2ZvcmVncm91bmRHUShbMCwwLDBdNiIvJStiYWNrZ3JvdW5kR1EuWzI1NSwyNTUsMjU1XTYiLyUnb3BhcXVlR1EmZmFsc2U2Ii8lK2V4ZWN1dGFibGVHUSZmYWxzZTYiLyUpcmVhZG9ubHlHUSZmYWxzZTYiLyUpY29tcG9zZWRHUSZmYWxzZTYiLyUqY29udmVydGVkR1EmZmFsc2U2Ii8lK2ltc2VsZWN0ZWRHUSZmYWxzZTYiLyUscGxhY2Vob2xkZXJHUSZmYWxzZTYiLyU2c2VsZWN0aW9uLXBsYWNlaG9sZGVyR1EmZmFsc2U2Ii8lLG1hdGh2YXJpYW50R1EsYm9sZC1pdGFsaWM2Ii8lK2ZvbnR3ZWlnaHRHUSVib2xkNiIvJSdmYW1pbHlHUTBUaW1lc35OZXd+Um9tYW42Ii8lJXNpemVHUSMxMjYiLyUlYm9sZEdRJXRydWU2Ii8lJ2l0YWxpY0dRJmZhbHNlNiIvJSp1bmRlcmxpbmVHUSZmYWxzZTYiLyUqc3Vic2NyaXB0R1EmZmFsc2U2Ii8lLHN1cGVyc2NyaXB0R1EmZmFsc2U2Ii8lK2ZvcmVncm91bmRHUShbMCwwLDBdNiIvJStiYWNrZ3JvdW5kR1EuWzI1NSwyNTUsMjU1XTYiLyUnb3BhcXVlR1EmZmFsc2U2Ii8lK2V4ZWN1dGFibGVHUSZmYWxzZTYiLyUpcmVhZG9ubHlHUSZmYWxzZTYiLyUpY29tcG9zZWRHUSZmYWxzZTYiLyUqY29udmVydGVkR1EmZmFsc2U2Ii8lK2ltc2VsZWN0ZWRHUSZmYWxzZTYiLyUscGxhY2Vob2xkZXJHUSZmYWxzZTYiLyU2c2VsZWN0aW9uLXBsYWNlaG9sZGVyR1EmZmFsc2U2Ii8lLG1hdGh2YXJpYW50R1ElYm9sZDYiLyUrZm9udHdlaWdodEdRJWJvbGQ2Ii8lL3N1YnNjcmlwdHNoaWZ0R1EiMDYiLyUscGxhY2Vob2xkZXJHUSZmYWxzZTYiLSUlRk9OVEc2JSUqSEVMVkVUSUNBRyUlQk9MREciIzctJSVURVhURzYlNyQkIiM1ISIiJCIiISEiIi0lKV9UWVBFU0VURzYjLUklbXN1Ykc2Iy9JK21vZHVsZW5hbWVHNiJJLFR5cGVzZXR0aW5nR0koX3N5c2xpYkc2IjYmLUkjbWlHNiMvSSttb2R1bGVuYW1lRzYiSSxUeXBlc2V0dGluZ0dJKF9zeXNsaWJHNiI2NlEiWDYiLyUnZmFtaWx5R1EqSGVsdmV0aWNhNiIvJSVzaXplR1EjMTI2Ii8lJWJvbGRHUSV0cnVlNiIvJSdpdGFsaWNHUSV0cnVlNiIvJSp1bmRlcmxpbmVHUSZmYWxzZTYiLyUqc3Vic2NyaXB0R1EmZmFsc2U2Ii8lLHN1cGVyc2NyaXB0R1EmZmFsc2U2Ii8lK2ZvcmVncm91bmRHUShbMCwwLDBdNiIvJStiYWNrZ3JvdW5kR1EuWzI1NSwyNTUsMjU1XTYiLyUnb3BhcXVlR1EmZmFsc2U2Ii8lK2V4ZWN1dGFibGVHUSZmYWxzZTYiLyUpcmVhZG9ubHlHUSZmYWxzZTYiLyUpY29tcG9zZWRHUSZmYWxzZTYiLyUqY29udmVydGVkR1EmZmFsc2U2Ii8lK2ltc2VsZWN0ZWRHUSZmYWxzZTYiLyUscGxhY2Vob2xkZXJHUSZmYWxzZTYiLyU2c2VsZWN0aW9uLXBsYWNlaG9sZGVyR1EmZmFsc2U2Ii8lLG1hdGh2YXJpYW50R1EsYm9sZC1pdGFsaWM2Ii8lK2ZvbnR3ZWlnaHRHUSVib2xkNiItSSVtcm93RzYjL0krbW9kdWxlbmFtZUc2IkksVHlwZXNldHRpbmdHSShfc3lzbGliRzYiNjYtSSNtaUc2Iy9JK21vZHVsZW5hbWVHNiJJLFR5cGVzZXR0aW5nR0koX3N5c2xpYkc2IjY2USRudWM2Ii8lJ2ZhbWlseUdRKkhlbHZldGljYTYiLyUlc2l6ZUdRIzEyNiIvJSVib2xkR1EldHJ1ZTYiLyUnaXRhbGljR1EldHJ1ZTYiLyUqdW5kZXJsaW5lR1EmZmFsc2U2Ii8lKnN1YnNjcmlwdEdRJmZhbHNlNiIvJSxzdXBlcnNjcmlwdEdRJmZhbHNlNiIvJStmb3JlZ3JvdW5kR1EoWzAsMCwwXTYiLyUrYmFja2dyb3VuZEdRLlsyNTUsMjU1LDI1NV02Ii8lJ29wYXF1ZUdRJmZhbHNlNiIvJStleGVjdXRhYmxlR1EmZmFsc2U2Ii8lKXJlYWRvbmx5R1EmZmFsc2U2Ii8lKWNvbXBvc2VkR1EmZmFsc2U2Ii8lKmNvbnZlcnRlZEdRJmZhbHNlNiIvJStpbXNlbGVjdGVkR1EmZmFsc2U2Ii8lLHBsYWNlaG9sZGVyR1EmZmFsc2U2Ii8lNnNlbGVjdGlvbi1wbGFjZWhvbGRlckdRJmZhbHNlNiIvJSxtYXRodmFyaWFudEdRLGJvbGQtaXRhbGljNiIvJStmb250d2VpZ2h0R1ElYm9sZDYiLyUnZmFtaWx5R1EwVGltZXN+TmV3flJvbWFuNiIvJSVzaXplR1EjMTI2Ii8lJWJvbGRHUSV0cnVlNiIvJSdpdGFsaWNHUSZmYWxzZTYiLyUqdW5kZXJsaW5lR1EmZmFsc2U2Ii8lKnN1YnNjcmlwdEdRJmZhbHNlNiIvJSxzdXBlcnNjcmlwdEdRJmZhbHNlNiIvJStmb3JlZ3JvdW5kR1EoWzAsMCwwXTYiLyUrYmFja2dyb3VuZEdRLlsyNTUsMjU1LDI1NV02Ii8lJ29wYXF1ZUdRJmZhbHNlNiIvJStleGVjdXRhYmxlR1EmZmFsc2U2Ii8lKXJlYWRvbmx5R1EmZmFsc2U2Ii8lKWNvbXBvc2VkR1EmZmFsc2U2Ii8lKmNvbnZlcnRlZEdRJmZhbHNlNiIvJStpbXNlbGVjdGVkR1EmZmFsc2U2Ii8lLHBsYWNlaG9sZGVyR1EmZmFsc2U2Ii8lNnNlbGVjdGlvbi1wbGFjZWhvbGRlckdRJmZhbHNlNiIvJSxtYXRodmFyaWFudEdRJWJvbGQ2Ii8lK2ZvbnR3ZWlnaHRHUSVib2xkNiIvJS9zdWJzY3JpcHRzaGlmdEdRIjA2Ii8lLHBsYWNlaG9sZGVyR1EmZmFsc2U2Ii0lJUZPTlRHNiUlKkhFTFZFVElDQUclJUJPTERHIiM3LSUlVEVYVEc2JTckJCIjPyEiIiQiIiEhIiItJSlfVFlQRVNFVEc2Iy1JJW1zdWJHNiMvSSttb2R1bGVuYW1lRzYiSSxUeXBlc2V0dGluZ0dJKF9zeXNsaWJHNiI2Ji1JI21pRzYjL0krbW9kdWxlbmFtZUc2IkksVHlwZXNldHRpbmdHSShfc3lzbGliRzYiNjZRI1hQNiIvJSdmYW1pbHlHUSpIZWx2ZXRpY2E2Ii8lJXNpemVHUSMxMjYiLyUlYm9sZEdRJXRydWU2Ii8lJ2l0YWxpY0dRJXRydWU2Ii8lKnVuZGVybGluZUdRJmZhbHNlNiIvJSpzdWJzY3JpcHRHUSZmYWxzZTYiLyUsc3VwZXJzY3JpcHRHUSZmYWxzZTYiLyUrZm9yZWdyb3VuZEdRKFswLDAsMF02Ii8lK2JhY2tncm91bmRHUS5bMjU1LDI1NSwyNTVdNiIvJSdvcGFxdWVHUSZmYWxzZTYiLyUrZXhlY3V0YWJsZUdRJmZhbHNlNiIvJSlyZWFkb25seUdRJmZhbHNlNiIvJSljb21wb3NlZEdRJmZhbHNlNiIvJSpjb252ZXJ0ZWRHUSZmYWxzZTYiLyUraW1zZWxlY3RlZEdRJmZhbHNlNiIvJSxwbGFjZWhvbGRlckdRJmZhbHNlNiIvJTZzZWxlY3Rpb24tcGxhY2Vob2xkZXJHUSZmYWxzZTYiLyUsbWF0aHZhcmlhbnRHUSxib2xkLWl0YWxpYzYiLyUrZm9udHdlaWdodEdRJWJvbGQ2Ii1JJW1yb3dHNiMvSSttb2R1bGVuYW1lRzYiSSxUeXBlc2V0dGluZ0dJKF9zeXNsaWJHNiI2Ni1JI21pRzYjL0krbW9kdWxlbmFtZUc2IkksVHlwZXNldHRpbmdHSShfc3lzbGliRzYiNjZRJG51YzYiLyUnZmFtaWx5R1EqSGVsdmV0aWNhNiIvJSVzaXplR1EjMTI2Ii8lJWJvbGRHUSV0cnVlNiIvJSdpdGFsaWNHUSV0cnVlNiIvJSp1bmRlcmxpbmVHUSZmYWxzZTYiLyUqc3Vic2NyaXB0R1EmZmFsc2U2Ii8lLHN1cGVyc2NyaXB0R1EmZmFsc2U2Ii8lK2ZvcmVncm91bmRHUShbMCwwLDBdNiIvJStiYWNrZ3JvdW5kR1EuWzI1NSwyNTUsMjU1XTYiLyUnb3BhcXVlR1EmZmFsc2U2Ii8lK2V4ZWN1dGFibGVHUSZmYWxzZTYiLyUpcmVhZG9ubHlHUSZmYWxzZTYiLyUpY29tcG9zZWRHUSZmYWxzZTYiLyUqY29udmVydGVkR1EmZmFsc2U2Ii8lK2ltc2VsZWN0ZWRHUSZmYWxzZTYiLyUscGxhY2Vob2xkZXJHUSZmYWxzZTYiLyU2c2VsZWN0aW9uLXBsYWNlaG9sZGVyR1EmZmFsc2U2Ii8lLG1hdGh2YXJpYW50R1EsYm9sZC1pdGFsaWM2Ii8lK2ZvbnR3ZWlnaHRHUSVib2xkNiIvJSdmYW1pbHlHUTBUaW1lc35OZXd+Um9tYW42Ii8lJXNpemVHUSMxMjYiLyUlYm9sZEdRJXRydWU2Ii8lJ2l0YWxpY0dRJmZhbHNlNiIvJSp1bmRlcmxpbmVHUSZmYWxzZTYiLyUqc3Vic2NyaXB0R1EmZmFsc2U2Ii8lLHN1cGVyc2NyaXB0R1EmZmFsc2U2Ii8lK2ZvcmVncm91bmRHUShbMCwwLDBdNiIvJStiYWNrZ3JvdW5kR1EuWzI1NSwyNTUsMjU1XTYiLyUnb3BhcXVlR1EmZmFsc2U2Ii8lK2V4ZWN1dGFibGVHUSZmYWxzZTYiLyUpcmVhZG9ubHlHUSZmYWxzZTYiLyUpY29tcG9zZWRHUSZmYWxzZTYiLyUqY29udmVydGVkR1EmZmFsc2U2Ii8lK2ltc2VsZWN0ZWRHUSZmYWxzZTYiLyUscGxhY2Vob2xkZXJHUSZmYWxzZTYiLyU2c2VsZWN0aW9uLXBsYWNlaG9sZGVyR1EmZmFsc2U2Ii8lLG1hdGh2YXJpYW50R1ElYm9sZDYiLyUrZm9udHdlaWdodEdRJWJvbGQ2Ii8lL3N1YnNjcmlwdHNoaWZ0R1EiMDYiLyUscGxhY2Vob2xkZXJHUSZmYWxzZTYiLSUlRk9OVEc2JSUqSEVMVkVUSUNBRyUlQk9MREciIzctJSVURVhURzYlNyQkIiImISIiJCIiJiEiIi0lKV9UWVBFU0VURzYjLUklbXN1Ykc2Iy9JK21vZHVsZW5hbWVHNiJJLFR5cGVzZXR0aW5nR0koX3N5c2xpYkc2IjYmLUkjbWlHNiMvSSttb2R1bGVuYW1lRzYiSSxUeXBlc2V0dGluZ0dJKF9zeXNsaWJHNiI2NlEiUjYiLyUnZmFtaWx5R1EqSGVsdmV0aWNhNiIvJSVzaXplR1EjMTI2Ii8lJWJvbGRHUSV0cnVlNiIvJSdpdGFsaWNHUSV0cnVlNiIvJSp1bmRlcmxpbmVHUSZmYWxzZTYiLyUqc3Vic2NyaXB0R1EmZmFsc2U2Ii8lLHN1cGVyc2NyaXB0R1EmZmFsc2U2Ii8lK2ZvcmVncm91bmRHUShbMCwwLDBdNiIvJStiYWNrZ3JvdW5kR1EuWzI1NSwyNTUsMjU1XTYiLyUnb3BhcXVlR1EmZmFsc2U2Ii8lK2V4ZWN1dGFibGVHUSZmYWxzZTYiLyUpcmVhZG9ubHlHUSZmYWxzZTYiLyUpY29tcG9zZWRHUSZmYWxzZTYiLyUqY29udmVydGVkR1EmZmFsc2U2Ii8lK2ltc2VsZWN0ZWRHUSZmYWxzZTYiLyUscGxhY2Vob2xkZXJHUSZmYWxzZTYiLyU2c2VsZWN0aW9uLXBsYWNlaG9sZGVyR1EmZmFsc2U2Ii8lLG1hdGh2YXJpYW50R1EsYm9sZC1pdGFsaWM2Ii8lK2ZvbnR3ZWlnaHRHUSVib2xkNiItSSVtcm93RzYjL0krbW9kdWxlbmFtZUc2IkksVHlwZXNldHRpbmdHSShfc3lzbGliRzYiNjYtSSNtbkc2Iy9JK21vZHVsZW5hbWVHNiJJLFR5cGVzZXR0aW5nR0koX3N5c2xpYkc2IjY2USIxNiIvJSdmYW1pbHlHUSpIZWx2ZXRpY2E2Ii8lJXNpemVHUSMxMjYiLyUlYm9sZEdRJXRydWU2Ii8lJ2l0YWxpY0dRJmZhbHNlNiIvJSp1bmRlcmxpbmVHUSZmYWxzZTYiLyUqc3Vic2NyaXB0R1EmZmFsc2U2Ii8lLHN1cGVyc2NyaXB0R1EmZmFsc2U2Ii8lK2ZvcmVncm91bmRHUShbMCwwLDBdNiIvJStiYWNrZ3JvdW5kR1EuWzI1NSwyNTUsMjU1XTYiLyUnb3BhcXVlR1EmZmFsc2U2Ii8lK2V4ZWN1dGFibGVHUSZmYWxzZTYiLyUpcmVhZG9ubHlHUSZmYWxzZTYiLyUpY29tcG9zZWRHUSZmYWxzZTYiLyUqY29udmVydGVkR1EmZmFsc2U2Ii8lK2ltc2VsZWN0ZWRHUSZmYWxzZTYiLyUscGxhY2Vob2xkZXJHUSZmYWxzZTYiLyU2c2VsZWN0aW9uLXBsYWNlaG9sZGVyR1EmZmFsc2U2Ii8lLG1hdGh2YXJpYW50R1ElYm9sZDYiLyUrZm9udHdlaWdodEdRJWJvbGQ2Ii8lJ2ZhbWlseUdRMFRpbWVzfk5ld35Sb21hbjYiLyUlc2l6ZUdRIzEyNiIvJSVib2xkR1EldHJ1ZTYiLyUnaXRhbGljR1EmZmFsc2U2Ii8lKnVuZGVybGluZUdRJmZhbHNlNiIvJSpzdWJzY3JpcHRHUSZmYWxzZTYiLyUsc3VwZXJzY3JpcHRHUSZmYWxzZTYiLyUrZm9yZWdyb3VuZEdRKFswLDAsMF02Ii8lK2JhY2tncm91bmRHUS5bMjU1LDI1NSwyNTVdNiIvJSdvcGFxdWVHUSZmYWxzZTYiLyUrZXhlY3V0YWJsZUdRJmZhbHNlNiIvJSlyZWFkb25seUdRJmZhbHNlNiIvJSljb21wb3NlZEdRJmZhbHNlNiIvJSpjb252ZXJ0ZWRHUSZmYWxzZTYiLyUraW1zZWxlY3RlZEdRJmZhbHNlNiIvJSxwbGFjZWhvbGRlckdRJmZhbHNlNiIvJTZzZWxlY3Rpb24tcGxhY2Vob2xkZXJHUSZmYWxzZTYiLyUsbWF0aHZhcmlhbnRHUSVib2xkNiIvJStmb250d2VpZ2h0R1ElYm9sZDYiLyUvc3Vic2NyaXB0c2hpZnRHUSIwNiIvJSxwbGFjZWhvbGRlckdRJmZhbHNlNiItJSVGT05URzYlJSpIRUxWRVRJQ0FHJSVCT0xERyIjNy0lJVRFWFRHNiU3JCQiIiYhIiIkISImISIiLSUpX1RZUEVTRVRHNiMtSSVtc3ViRzYjL0krbW9kdWxlbmFtZUc2IkksVHlwZXNldHRpbmdHSShfc3lzbGliRzYiNiYtSSNtaUc2Iy9JK21vZHVsZW5hbWVHNiJJLFR5cGVzZXR0aW5nR0koX3N5c2xpYkc2IjY2USJSNiIvJSdmYW1pbHlHUSpIZWx2ZXRpY2E2Ii8lJXNpemVHUSMxMjYiLyUlYm9sZEdRJXRydWU2Ii8lJ2l0YWxpY0dRJXRydWU2Ii8lKnVuZGVybGluZUdRJmZhbHNlNiIvJSpzdWJzY3JpcHRHUSZmYWxzZTYiLyUsc3VwZXJzY3JpcHRHUSZmYWxzZTYiLyUrZm9yZWdyb3VuZEdRKFswLDAsMF02Ii8lK2JhY2tncm91bmRHUS5bMjU1LDI1NSwyNTVdNiIvJSdvcGFxdWVHUSZmYWxzZTYiLyUrZXhlY3V0YWJsZUdRJmZhbHNlNiIvJSlyZWFkb25seUdRJmZhbHNlNiIvJSljb21wb3NlZEdRJmZhbHNlNiIvJSpjb252ZXJ0ZWRHUSZmYWxzZTYiLyUraW1zZWxlY3RlZEdRJmZhbHNlNiIvJSxwbGFjZWhvbGRlckdRJmZhbHNlNiIvJTZzZWxlY3Rpb24tcGxhY2Vob2xkZXJHUSZmYWxzZTYiLyUsbWF0aHZhcmlhbnRHUSxib2xkLWl0YWxpYzYiLyUrZm9udHdlaWdodEdRJWJvbGQ2Ii1JJW1yb3dHNiMvSSttb2R1bGVuYW1lRzYiSSxUeXBlc2V0dGluZ0dJKF9zeXNsaWJHNiI2Ni1JI21uRzYjL0krbW9kdWxlbmFtZUc2IkksVHlwZXNldHRpbmdHSShfc3lzbGliRzYiNjZRIjI2Ii8lJ2ZhbWlseUdRKkhlbHZldGljYTYiLyUlc2l6ZUdRIzEyNiIvJSVib2xkR1EldHJ1ZTYiLyUnaXRhbGljR1EmZmFsc2U2Ii8lKnVuZGVybGluZUdRJmZhbHNlNiIvJSpzdWJzY3JpcHRHUSZmYWxzZTYiLyUsc3VwZXJzY3JpcHRHUSZmYWxzZTYiLyUrZm9yZWdyb3VuZEdRKFswLDAsMF02Ii8lK2JhY2tncm91bmRHUS5bMjU1LDI1NSwyNTVdNiIvJSdvcGFxdWVHUSZmYWxzZTYiLyUrZXhlY3V0YWJsZUdRJmZhbHNlNiIvJSlyZWFkb25seUdRJmZhbHNlNiIvJSljb21wb3NlZEdRJmZhbHNlNiIvJSpjb252ZXJ0ZWRHUSZmYWxzZTYiLyUraW1zZWxlY3RlZEdRJmZhbHNlNiIvJSxwbGFjZWhvbGRlckdRJmZhbHNlNiIvJTZzZWxlY3Rpb24tcGxhY2Vob2xkZXJHUSZmYWxzZTYiLyUsbWF0aHZhcmlhbnRHUSVib2xkNiIvJStmb250d2VpZ2h0R1ElYm9sZDYiLyUnZmFtaWx5R1EwVGltZXN+TmV3flJvbWFuNiIvJSVzaXplR1EjMTI2Ii8lJWJvbGRHUSV0cnVlNiIvJSdpdGFsaWNHUSZmYWxzZTYiLyUqdW5kZXJsaW5lR1EmZmFsc2U2Ii8lKnN1YnNjcmlwdEdRJmZhbHNlNiIvJSxzdXBlcnNjcmlwdEdRJmZhbHNlNiIvJStmb3JlZ3JvdW5kR1EoWzAsMCwwXTYiLyUrYmFja2dyb3VuZEdRLlsyNTUsMjU1LDI1NV02Ii8lJ29wYXF1ZUdRJmZhbHNlNiIvJStleGVjdXRhYmxlR1EmZmFsc2U2Ii8lKXJlYWRvbmx5R1EmZmFsc2U2Ii8lKWNvbXBvc2VkR1EmZmFsc2U2Ii8lKmNvbnZlcnRlZEdRJmZhbHNlNiIvJStpbXNlbGVjdGVkR1EmZmFsc2U2Ii8lLHBsYWNlaG9sZGVyR1EmZmFsc2U2Ii8lNnNlbGVjdGlvbi1wbGFjZWhvbGRlckdRJmZhbHNlNiIvJSxtYXRodmFyaWFudEdRJWJvbGQ2Ii8lK2ZvbnR3ZWlnaHRHUSVib2xkNiIvJS9zdWJzY3JpcHRzaGlmdEdRIjA2Ii8lLHBsYWNlaG9sZGVyR1EmZmFsc2U2Ii0lJUZPTlRHNiUlKkhFTFZFVElDQUclJUJPTERHIiM3LSUlVEVYVEc2JTckJCIjOiEiIiQiIiYhIiItJSlfVFlQRVNFVEc2Iy1JJW1zdWJHNiMvSSttb2R1bGVuYW1lRzYiSSxUeXBlc2V0dGluZ0dJKF9zeXNsaWJHNiI2Ji1JI21pRzYjL0krbW9kdWxlbmFtZUc2IkksVHlwZXNldHRpbmdHSShfc3lzbGliRzYiNjZRIlI2Ii8lJ2ZhbWlseUdRKkhlbHZldGljYTYiLyUlc2l6ZUdRIzEyNiIvJSVib2xkR1EldHJ1ZTYiLyUnaXRhbGljR1EldHJ1ZTYiLyUqdW5kZXJsaW5lR1EmZmFsc2U2Ii8lKnN1YnNjcmlwdEdRJmZhbHNlNiIvJSxzdXBlcnNjcmlwdEdRJmZhbHNlNiIvJStmb3JlZ3JvdW5kR1EoWzAsMCwwXTYiLyUrYmFja2dyb3VuZEdRLlsyNTUsMjU1LDI1NV02Ii8lJ29wYXF1ZUdRJmZhbHNlNiIvJStleGVjdXRhYmxlR1EmZmFsc2U2Ii8lKXJlYWRvbmx5R1EmZmFsc2U2Ii8lKWNvbXBvc2VkR1EmZmFsc2U2Ii8lKmNvbnZlcnRlZEdRJmZhbHNlNiIvJStpbXNlbGVjdGVkR1EmZmFsc2U2Ii8lLHBsYWNlaG9sZGVyR1EmZmFsc2U2Ii8lNnNlbGVjdGlvbi1wbGFjZWhvbGRlckdRJmZhbHNlNiIvJSxtYXRodmFyaWFudEdRLGJvbGQtaXRhbGljNiIvJStmb250d2VpZ2h0R1ElYm9sZDYiLUklbXJvd0c2Iy9JK21vZHVsZW5hbWVHNiJJLFR5cGVzZXR0aW5nR0koX3N5c2xpYkc2IjY2LUkjbW5HNiMvSSttb2R1bGVuYW1lRzYiSSxUeXBlc2V0dGluZ0dJKF9zeXNsaWJHNiI2NlEiMzYiLyUnZmFtaWx5R1EqSGVsdmV0aWNhNiIvJSVzaXplR1EjMTI2Ii8lJWJvbGRHUSV0cnVlNiIvJSdpdGFsaWNHUSZmYWxzZTYiLyUqdW5kZXJsaW5lR1EmZmFsc2U2Ii8lKnN1YnNjcmlwdEdRJmZhbHNlNiIvJSxzdXBlcnNjcmlwdEdRJmZhbHNlNiIvJStmb3JlZ3JvdW5kR1EoWzAsMCwwXTYiLyUrYmFja2dyb3VuZEdRLlsyNTUsMjU1LDI1NV02Ii8lJ29wYXF1ZUdRJmZhbHNlNiIvJStleGVjdXRhYmxlR1EmZmFsc2U2Ii8lKXJlYWRvbmx5R1EmZmFsc2U2Ii8lKWNvbXBvc2VkR1EmZmFsc2U2Ii8lKmNvbnZlcnRlZEdRJmZhbHNlNiIvJStpbXNlbGVjdGVkR1EmZmFsc2U2Ii8lLHBsYWNlaG9sZGVyR1EmZmFsc2U2Ii8lNnNlbGVjdGlvbi1wbGFjZWhvbGRlckdRJmZhbHNlNiIvJSxtYXRodmFyaWFudEdRJWJvbGQ2Ii8lK2ZvbnR3ZWlnaHRHUSVib2xkNiIvJSdmYW1pbHlHUTBUaW1lc35OZXd+Um9tYW42Ii8lJXNpemVHUSMxMjYiLyUlYm9sZEdRJXRydWU2Ii8lJ2l0YWxpY0dRJmZhbHNlNiIvJSp1bmRlcmxpbmVHUSZmYWxzZTYiLyUqc3Vic2NyaXB0R1EmZmFsc2U2Ii8lLHN1cGVyc2NyaXB0R1EmZmFsc2U2Ii8lK2ZvcmVncm91bmRHUShbMCwwLDBdNiIvJStiYWNrZ3JvdW5kR1EuWzI1NSwyNTUsMjU1XTYiLyUnb3BhcXVlR1EmZmFsc2U2Ii8lK2V4ZWN1dGFibGVHUSZmYWxzZTYiLyUpcmVhZG9ubHlHUSZmYWxzZTYiLyUpY29tcG9zZWRHUSZmYWxzZTYiLyUqY29udmVydGVkR1EmZmFsc2U2Ii8lK2ltc2VsZWN0ZWRHUSZmYWxzZTYiLyUscGxhY2Vob2xkZXJHUSZmYWxzZTYiLyU2c2VsZWN0aW9uLXBsYWNlaG9sZGVyR1EmZmFsc2U2Ii8lLG1hdGh2YXJpYW50R1ElYm9sZDYiLyUrZm9udHdlaWdodEdRJWJvbGQ2Ii8lL3N1YnNjcmlwdHNoaWZ0R1EiMDYiLyUscGxhY2Vob2xkZXJHUSZmYWxzZTYiLSUlRk9OVEc2JSUqSEVMVkVUSUNBRyUlQk9MREciIzctJSVURVhURzYlNyQkIiM6ISIiJCEiJiEiIi0lKV9UWVBFU0VURzYjLUklbXN1Ykc2Iy9JK21vZHVsZW5hbWVHNiJJLFR5cGVzZXR0aW5nR0koX3N5c2xpYkc2IjYmLUkjbWlHNiMvSSttb2R1bGVuYW1lRzYiSSxUeXBlc2V0dGluZ0dJKF9zeXNsaWJHNiI2NlEiUjYiLyUnZmFtaWx5R1EqSGVsdmV0aWNhNiIvJSVzaXplR1EjMTI2Ii8lJWJvbGRHUSV0cnVlNiIvJSdpdGFsaWNHUSV0cnVlNiIvJSp1bmRlcmxpbmVHUSZmYWxzZTYiLyUqc3Vic2NyaXB0R1EmZmFsc2U2Ii8lLHN1cGVyc2NyaXB0R1EmZmFsc2U2Ii8lK2ZvcmVncm91bmRHUShbMCwwLDBdNiIvJStiYWNrZ3JvdW5kR1EuWzI1NSwyNTUsMjU1XTYiLyUnb3BhcXVlR1EmZmFsc2U2Ii8lK2V4ZWN1dGFibGVHUSZmYWxzZTYiLyUpcmVhZG9ubHlHUSZmYWxzZTYiLyUpY29tcG9zZWRHUSZmYWxzZTYiLyUqY29udmVydGVkR1EmZmFsc2U2Ii8lK2ltc2VsZWN0ZWRHUSZmYWxzZTYiLyUscGxhY2Vob2xkZXJHUSZmYWxzZTYiLyU2c2VsZWN0aW9uLXBsYWNlaG9sZGVyR1EmZmFsc2U2Ii8lLG1hdGh2YXJpYW50R1EsYm9sZC1pdGFsaWM2Ii8lK2ZvbnR3ZWlnaHRHUSVib2xkNiItSSVtcm93RzYjL0krbW9kdWxlbmFtZUc2IkksVHlwZXNldHRpbmdHSShfc3lzbGliRzYiNjYtSSNtbkc2Iy9JK21vZHVsZW5hbWVHNiJJLFR5cGVzZXR0aW5nR0koX3N5c2xpYkc2IjY2USI0NiIvJSdmYW1pbHlHUSpIZWx2ZXRpY2E2Ii8lJXNpemVHUSMxMjYiLyUlYm9sZEdRJXRydWU2Ii8lJ2l0YWxpY0dRJmZhbHNlNiIvJSp1bmRlcmxpbmVHUSZmYWxzZTYiLyUqc3Vic2NyaXB0R1EmZmFsc2U2Ii8lLHN1cGVyc2NyaXB0R1EmZmFsc2U2Ii8lK2ZvcmVncm91bmRHUShbMCwwLDBdNiIvJStiYWNrZ3JvdW5kR1EuWzI1NSwyNTUsMjU1XTYiLyUnb3BhcXVlR1EmZmFsc2U2Ii8lK2V4ZWN1dGFibGVHUSZmYWxzZTYiLyUpcmVhZG9ubHlHUSZmYWxzZTYiLyUpY29tcG9zZWRHUSZmYWxzZTYiLyUqY29udmVydGVkR1EmZmFsc2U2Ii8lK2ltc2VsZWN0ZWRHUSZmYWxzZTYiLyUscGxhY2Vob2xkZXJHUSZmYWxzZTYiLyU2c2VsZWN0aW9uLXBsYWNlaG9sZGVyR1EmZmFsc2U2Ii8lLG1hdGh2YXJpYW50R1ElYm9sZDYiLyUrZm9udHdlaWdodEdRJWJvbGQ2Ii8lJ2ZhbWlseUdRMFRpbWVzfk5ld35Sb21hbjYiLyUlc2l6ZUdRIzEyNiIvJSVib2xkR1EldHJ1ZTYiLyUnaXRhbGljR1EmZmFsc2U2Ii8lKnVuZGVybGluZUdRJmZhbHNlNiIvJSpzdWJzY3JpcHRHUSZmYWxzZTYiLyUsc3VwZXJzY3JpcHRHUSZmYWxzZTYiLyUrZm9yZWdyb3VuZEdRKFswLDAsMF02Ii8lK2JhY2tncm91bmRHUS5bMjU1LDI1NSwyNTVdNiIvJSdvcGFxdWVHUSZmYWxzZTYiLyUrZXhlY3V0YWJsZUdRJmZhbHNlNiIvJSlyZWFkb25seUdRJmZhbHNlNiIvJSljb21wb3NlZEdRJmZhbHNlNiIvJSpjb252ZXJ0ZWRHUSZmYWxzZTYiLyUraW1zZWxlY3RlZEdRJmZhbHNlNiIvJSxwbGFjZWhvbGRlckdRJmZhbHNlNiIvJTZzZWxlY3Rpb24tcGxhY2Vob2xkZXJHUSZmYWxzZTYiLyUsbWF0aHZhcmlhbnRHUSVib2xkNiIvJStmb250d2VpZ2h0R1ElYm9sZDYiLyUvc3Vic2NyaXB0c2hpZnRHUSIwNiIvJSxwbGFjZWhvbGRlckdRJmZhbHNlNiItJSVGT05URzYlJSpIRUxWRVRJQ0FHJSVCT0xERyIjNy0lKVBPTFlHT05TRzYoNyQ3JCQiIiEhIiIkIiIhISIiNyQkIiImISIiJCIiJiEiIjckNyQkIiIkISIiJCIiJCEiIjckJCIqR3NjVyMhIiokIitUKipRcUYhIzU3JDckJCIiJCEiIiQiIiQhIiI3JCQiK1QqKlFxRiEjNSQiKkdzY1cjISIqLSUmQ09MT1JHNiYlJFJHQkckIiIhISIiJCIiISEiIiQiIzUhIiItJSpUSElDS05FU1NHNiMiIiMtJSZTVFlMRUc2IyUlTElORUctJSlQT0xZR09OU0c2KDckNyQkIiM1ISIiJCIiISEiIjckJCIiJiEiIiQhIiYhIiI3JDckJCIiKCEiIiQhIiQhIiI3JCQiKnNGVmIoISIqJCErVCoqUXFGISM1NyQ3JCQiIighIiIkISIkISIiNyQkIitmK2hIcyEjNSQhKkdzY1cjISIqLSUmQ09MT1JHNiYlJFJHQkckIiIhISIiJCIiISEiIiQiIzUhIiItJSpUSElDS05FU1NHNiMiIiMtJSZTVFlMRUc2IyUlTElORUctJSlQT0xZR09OU0c2KDckNyQkIiM1ISIiJCIiISEiIjckJCIjOiEiIiQiIiYhIiI3JDckJCIjOCEiIiQiIiQhIiI3JCQiK0dzY1c3ISIqJCIrVCoqUXFGISM1NyQ3JCQiIzghIiIkIiIkISIiNyQkIislKipRcUYiISIqJCIqR3NjVyMhIiotJSZDT0xPUkc2JiUkUkdCRyQiIiEhIiIkIiIhISIiJCIjNSEiIi0lKlRISUNLTkVTU0c2IyIiIy0lJlNUWUxFRzYjJSVMSU5FRy0lKVBPTFlHT05TRzYoNyQ3JCQiIz8hIiIkIiIhISIiNyQkIiM6ISIiJCIiJiEiIjckNyQkIiM8ISIiJCIiJCEiIjckJCIrMTUnSHMiISIqJCIqR3NjVyMhIio3JDckJCIjPCEiIiQiIiQhIiI3JCQiK3NGVmI8ISIqJCIrVCoqUXFGISM1LSUmQ09MT1JHNiYlJFJHQkckIiIhISIiJCIiISEiIiQiIzUhIiItJSpUSElDS05FU1NHNiMiIiMtJSZTVFlMRUc2IyUlTElORUctJSlQT0xZR09OU0c2KDckNyQkIiM/ISIiJCIiISEiIjckJCIjOiEiIiQhIiYhIiI3JDckJCIjPCEiIiQhIiQhIiI3JCQiK3NGVmI8ISIqJCErVCoqUXFGISM1NyQ3JCQiIzwhIiIkISIkISIiNyQkIisxNSdIcyIhIiokISpHc2NXIyEiKi0lJkNPTE9SRzYmJSRSR0JHJCIiISEiIiQiIiEhIiIkIiM1ISIiLSUqVEhJQ0tORVNTRzYjIiIjLSUmU1RZTEVHNiMlJUxJTkVHLSUpUE9MWUdPTlNHNig3JDckJCIiJiEiIiQiIiYhIiI3JCQiIiEhIiIkIiIhISIiNyQ3JCQiIiMhIiIkIiIjISIiNyQkIipzRlZiIyEiKiQiK2YraEhBISM1NyQ3JCQiIiMhIiIkIiIjISIiNyQkIitmK2hIQSEjNSQiKnNGVmIjISIqLSUmQ09MT1JHNiYlJFJHQkckIiIhISIiJCIiISEiIiQiIzUhIiItJSpUSElDS05FU1NHNiMiIiMtJSZTVFlMRUc2IyUlTElORUctJSlQT0xZR09OU0c2KDckNyQkIiImISIiJCIiJiEiIjckJCIjNSEiIiQiIiEhIiI3JDckJCIiJyEiIiQiIiUhIiI3JCQiK1QqKlFxZCEjNSQiKnNGVmIlISIqNyQ3JCQiIichIiIkIiIlISIiNyQkIipHc2NXJiEiKiQiK2YraEhVISM1LSUmQ09MT1JHNiYlJFJHQkckIiIhISIiJCIiISEiIiQiIzUhIiItJSpUSElDS05FU1NHNiMiIiMtJSZTVFlMRUc2IyUlTElORUctJSlQT0xZR09OU0c2KDckNyQkIiImISIiJCEiJiEiIjckJCIiISEiIiQiIiEhIiI3JDckJCIiJSEiIiQhIiUhIiI3JCQiK2YraEhVISM1JCEqc0ZWYiUhIio3JDckJCIiJSEiIiQhIiUhIiI3JCQiKnNGVmIlISIqJCErZitoSFUhIzUtJSZDT0xPUkc2JiUkUkdCRyQiIiEhIiIkIiIhISIiJCIjNSEiIi0lKlRISUNLTkVTU0c2IyIiIy0lJlNUWUxFRzYjJSVMSU5FRy0lKVBPTFlHT05TRzYoNyQ3JCQiIiYhIiIkISImISIiNyQkIiM1ISIiJCIiISEiIjckNyQkIiIpISIiJCEiIyEiIjckJCIqR3NjVyghIiokIStmK2hIQSEjNTckNyQkIiIpISIiJCEiIyEiIjckJCIrVCoqUXF4ISM1JCEqc0ZWYiMhIiotJSZDT0xPUkc2JiUkUkdCRyQiIiEhIiIkIiIhISIiJCIjNSEiIi0lKlRISUNLTkVTU0c2IyIiIy0lJlNUWUxFRzYjJSVMSU5FRy0lKVBPTFlHT05TRzYoNyQ3JCQiIzohIiIkIiImISIiNyQkIiM1ISIiJCIiISEiIjckNyQkIiM3ISIiJCIiIyEiIjckJCIrc0ZWYjchIiokIitmK2hIQSEjNTckNyQkIiM3ISIiJCIiIyEiIjckJCIrMTUnSEEiISIqJCIqc0ZWYiMhIiotJSZDT0xPUkc2JiUkUkdCRyQiIiEhIiIkIiIhISIiJCIjNSEiIi0lKlRISUNLTkVTU0c2IyIiIy0lJlNUWUxFRzYjJSVMSU5FRy0lKVBPTFlHT05TRzYoNyQ3JCQiIzohIiIkIiImISIiNyQkIiM/ISIiJCIiISEiIjckNyQkIiM9ISIiJCIiIyEiIjckJCIrJSoqUXF4IiEiKiQiKnNGVmIjISIqNyQ3JCQiIz0hIiIkIiIjISIiNyQkIitHc2NXPCEiKiQiK2YraEhBISM1LSUmQ09MT1JHNiYlJFJHQkckIiIhISIiJCIiISEiIiQiIzUhIiItJSpUSElDS05FU1NHNiMiIiMtJSZTVFlMRUc2IyUlTElORUctJSlQT0xZR09OU0c2KDckNyQkIiM6ISIiJCEiJiEiIjckJCIjNSEiIiQiIiEhIiI3JDckJCIjOSEiIiQhIiUhIiI3JCQiKzE1J0hVIiEiKiQhKnNGVmIlISIqNyQ3JCQiIzkhIiIkISIlISIiNyQkIitzRlZiOSEiKiQhK2YraEhVISM1LSUmQ09MT1JHNiYlJFJHQkckIiIhISIiJCIiISEiIiQiIzUhIiItJSpUSElDS05FU1NHNiMiIiMtJSZTVFlMRUc2IyUlTElORUctJSlQT0xZR09OU0c2KDckNyQkIiM6ISIiJCEiJiEiIjckJCIjPyEiIiQiIiEhIiI3JDckJCIjPSEiIiQhIiMhIiI3JCQiK0dzY1c8ISIqJCErZitoSEEhIzU3JDckJCIjPSEiIiQhIiMhIiI3JCQiKyUqKlFxeCIhIiokISpzRlZiIyEiKi0lJkNPTE9SRzYmJSRSR0JHJCIiISEiIiQiIiEhIiIkIiM1ISIiLSUqVEhJQ0tORVNTRzYjIiIjLSUmU1RZTEVHNiMlJUxJTkVHLSUlVEVYVEc2JzckJCIrQCN6czckISM1JCIrejJzc0chIzUtJSlfVFlQRVNFVEc2Iy1JJW1yb3dHNiMvSSttb2R1bGVuYW1lRzYiSSxUeXBlc2V0dGluZ0dJKF9zeXNsaWJHNiI2NS1JI21zRzYjL0krbW9kdWxlbmFtZUc2IkksVHlwZXNldHRpbmdHSShfc3lzbGliRzYiNiNRIjE2Ii8lJ2ZhbWlseUdRKkhlbHZldGljYTYiLyUlc2l6ZUdRIzExNiIvJSVib2xkR1EmZmFsc2U2Ii8lJ2l0YWxpY0dRJmZhbHNlNiIvJSp1bmRlcmxpbmVHUSZmYWxzZTYiLyUqc3Vic2NyaXB0R1EmZmFsc2U2Ii8lLHN1cGVyc2NyaXB0R1EmZmFsc2U2Ii8lK2ZvcmVncm91bmRHUShbMCwwLDBdNiIvJStiYWNrZ3JvdW5kR1EuWzI1NSwyNTUsMjU1XTYiLyUnb3BhcXVlR1EmZmFsc2U2Ii8lK2V4ZWN1dGFibGVHUSZmYWxzZTYiLyUpcmVhZG9ubHlHUSZmYWxzZTYiLyUpY29tcG9zZWRHUSZmYWxzZTYiLyUqY29udmVydGVkR1EmZmFsc2U2Ii8lK2ltc2VsZWN0ZWRHUSZmYWxzZTYiLyUscGxhY2Vob2xkZXJHUSZmYWxzZTYiLyU2c2VsZWN0aW9uLXBsYWNlaG9sZGVyR1EmZmFsc2U2Ii8lLG1hdGh2YXJpYW50R1Enbm9ybWFsNiItJSVGT05URzYkJSpIRUxWRVRJQ0FHIiM2JStBTElHTlJJR0hURyUrQUxJR05CRUxPV0ctJSVURVhURzYnNyQkIitAI3pzNyghIzUkIStAI3pzNyQhIzUtJSlfVFlQRVNFVEc2Iy1JJW1yb3dHNiMvSSttb2R1bGVuYW1lRzYiSSxUeXBlc2V0dGluZ0dJKF9zeXNsaWJHNiI2NS1JI21zRzYjL0krbW9kdWxlbmFtZUc2IkksVHlwZXNldHRpbmdHSShfc3lzbGliRzYiNiNRIjE2Ii8lJ2ZhbWlseUdRKkhlbHZldGljYTYiLyUlc2l6ZUdRIzExNiIvJSVib2xkR1EmZmFsc2U2Ii8lJ2l0YWxpY0dRJmZhbHNlNiIvJSp1bmRlcmxpbmVHUSZmYWxzZTYiLyUqc3Vic2NyaXB0R1EmZmFsc2U2Ii8lLHN1cGVyc2NyaXB0R1EmZmFsc2U2Ii8lK2ZvcmVncm91bmRHUShbMCwwLDBdNiIvJStiYWNrZ3JvdW5kR1EuWzI1NSwyNTUsMjU1XTYiLyUnb3BhcXVlR1EmZmFsc2U2Ii8lK2V4ZWN1dGFibGVHUSZmYWxzZTYiLyUpcmVhZG9ubHlHUSZmYWxzZTYiLyUpY29tcG9zZWRHUSZmYWxzZTYiLyUqY29udmVydGVkR1EmZmFsc2U2Ii8lK2ltc2VsZWN0ZWRHUSZmYWxzZTYiLyUscGxhY2Vob2xkZXJHUSZmYWxzZTYiLyU2c2VsZWN0aW9uLXBsYWNlaG9sZGVyR1EmZmFsc2U2Ii8lLG1hdGh2YXJpYW50R1Enbm9ybWFsNiItJSVGT05URzYkJSpIRUxWRVRJQ0FHIiM2JStBTElHTlJJR0hURyUrQUxJR05CRUxPV0ctJSVURVhURzYnNyQkIitBenM3OCEiKiQiK3oyc3NHISM1LSUpX1RZUEVTRVRHNiMtSSVtcm93RzYjL0krbW9kdWxlbmFtZUc2IkksVHlwZXNldHRpbmdHSShfc3lzbGliRzYiNjUtSSNtc0c2Iy9JK21vZHVsZW5hbWVHNiJJLFR5cGVzZXR0aW5nR0koX3N5c2xpYkc2IjYjUSIxNiIvJSdmYW1pbHlHUSpIZWx2ZXRpY2E2Ii8lJXNpemVHUSMxMTYiLyUlYm9sZEdRJmZhbHNlNiIvJSdpdGFsaWNHUSZmYWxzZTYiLyUqdW5kZXJsaW5lR1EmZmFsc2U2Ii8lKnN1YnNjcmlwdEdRJmZhbHNlNiIvJSxzdXBlcnNjcmlwdEdRJmZhbHNlNiIvJStmb3JlZ3JvdW5kR1EoWzAsMCwwXTYiLyUrYmFja2dyb3VuZEdRLlsyNTUsMjU1LDI1NV02Ii8lJ29wYXF1ZUdRJmZhbHNlNiIvJStleGVjdXRhYmxlR1EmZmFsc2U2Ii8lKXJlYWRvbmx5R1EmZmFsc2U2Ii8lKWNvbXBvc2VkR1EmZmFsc2U2Ii8lKmNvbnZlcnRlZEdRJmZhbHNlNiIvJStpbXNlbGVjdGVkR1EmZmFsc2U2Ii8lLHBsYWNlaG9sZGVyR1EmZmFsc2U2Ii8lNnNlbGVjdGlvbi1wbGFjZWhvbGRlckdRJmZhbHNlNiIvJSxtYXRodmFyaWFudEdRJ25vcm1hbDYiLSUlRk9OVEc2JCUqSEVMVkVUSUNBRyIjNiUrQUxJR05SSUdIVEclK0FMSUdOQkVMT1dHLSUlVEVYVEc2JzckJCIrRiVHR3EiISIqJCIrclVHR0khIzUtJSlfVFlQRVNFVEc2Iy1JJW1yb3dHNiMvSSttb2R1bGVuYW1lRzYiSSxUeXBlc2V0dGluZ0dJKF9zeXNsaWJHNiI2NS1JI21zRzYjL0krbW9kdWxlbmFtZUc2IkksVHlwZXNldHRpbmdHSShfc3lzbGliRzYiNiNRIjE2Ii8lJ2ZhbWlseUdRKkhlbHZldGljYTYiLyUlc2l6ZUdRIzExNiIvJSVib2xkR1EmZmFsc2U2Ii8lJ2l0YWxpY0dRJmZhbHNlNiIvJSp1bmRlcmxpbmVHUSZmYWxzZTYiLyUqc3Vic2NyaXB0R1EmZmFsc2U2Ii8lLHN1cGVyc2NyaXB0R1EmZmFsc2U2Ii8lK2ZvcmVncm91bmRHUShbMCwwLDBdNiIvJStiYWNrZ3JvdW5kR1EuWzI1NSwyNTUsMjU1XTYiLyUnb3BhcXVlR1EmZmFsc2U2Ii8lK2V4ZWN1dGFibGVHUSZmYWxzZTYiLyUpcmVhZG9ubHlHUSZmYWxzZTYiLyUpY29tcG9zZWRHUSZmYWxzZTYiLyUqY29udmVydGVkR1EmZmFsc2U2Ii8lK2ltc2VsZWN0ZWRHUSZmYWxzZTYiLyUscGxhY2Vob2xkZXJHUSZmYWxzZTYiLyU2c2VsZWN0aW9uLXBsYWNlaG9sZGVyR1EmZmFsc2U2Ii8lLG1hdGh2YXJpYW50R1Enbm9ybWFsNiItJSVGT05URzYkJSpIRUxWRVRJQ0FHIiM2JStBTElHTlJJR0hURyUrQUxJR05BQk9WRUctJSVURVhURzYnNyQkIitBenM3PCEiKiQhK0AjenM3JCEjNS0lKV9UWVBFU0VURzYjLUklbXJvd0c2Iy9JK21vZHVsZW5hbWVHNiJJLFR5cGVzZXR0aW5nR0koX3N5c2xpYkc2IjY1LUkjbXNHNiMvSSttb2R1bGVuYW1lRzYiSSxUeXBlc2V0dGluZ0dJKF9zeXNsaWJHNiI2I1EiMTYiLyUnZmFtaWx5R1EqSGVsdmV0aWNhNiIvJSVzaXplR1EjMTE2Ii8lJWJvbGRHUSZmYWxzZTYiLyUnaXRhbGljR1EmZmFsc2U2Ii8lKnVuZGVybGluZUdRJmZhbHNlNiIvJSpzdWJzY3JpcHRHUSZmYWxzZTYiLyUsc3VwZXJzY3JpcHRHUSZmYWxzZTYiLyUrZm9yZWdyb3VuZEdRKFswLDAsMF02Ii8lK2JhY2tncm91bmRHUS5bMjU1LDI1NSwyNTVdNiIvJSdvcGFxdWVHUSZmYWxzZTYiLyUrZXhlY3V0YWJsZUdRJmZhbHNlNiIvJSlyZWFkb25seUdRJmZhbHNlNiIvJSljb21wb3NlZEdRJmZhbHNlNiIvJSpjb252ZXJ0ZWRHUSZmYWxzZTYiLyUraW1zZWxlY3RlZEdRJmZhbHNlNiIvJSxwbGFjZWhvbGRlckdRJmZhbHNlNiIvJTZzZWxlY3Rpb24tcGxhY2Vob2xkZXJHUSZmYWxzZTYiLyUsbWF0aHZhcmlhbnRHUSdub3JtYWw2Ii0lJUZPTlRHNiQlKkhFTFZFVElDQUciIzYlK0FMSUdOUklHSFRHJStBTElHTkJFTE9XRy0lJVRFWFRHNic3JCQiK0AjenM3IyEjNSQiK3oyc3M9ISM1LSUpX1RZUEVTRVRHNiMtSSVtcm93RzYjL0krbW9kdWxlbmFtZUc2IkksVHlwZXNldHRpbmdHSShfc3lzbGliRzYiNjUtSSNtc0c2Iy9JK21vZHVsZW5hbWVHNiJJLFR5cGVzZXR0aW5nR0koX3N5c2xpYkc2IjYjUSMtMTYiLyUnZmFtaWx5R1EqSGVsdmV0aWNhNiIvJSVzaXplR1EjMTE2Ii8lJWJvbGRHUSZmYWxzZTYiLyUnaXRhbGljR1EmZmFsc2U2Ii8lKnVuZGVybGluZUdRJmZhbHNlNiIvJSpzdWJzY3JpcHRHUSZmYWxzZTYiLyUsc3VwZXJzY3JpcHRHUSZmYWxzZTYiLyUrZm9yZWdyb3VuZEdRKFswLDAsMF02Ii8lK2JhY2tncm91bmRHUS5bMjU1LDI1NSwyNTVdNiIvJSdvcGFxdWVHUSZmYWxzZTYiLyUrZXhlY3V0YWJsZUdRJmZhbHNlNiIvJSlyZWFkb25seUdRJmZhbHNlNiIvJSljb21wb3NlZEdRJmZhbHNlNiIvJSpjb252ZXJ0ZWRHUSZmYWxzZTYiLyUraW1zZWxlY3RlZEdRJmZhbHNlNiIvJSxwbGFjZWhvbGRlckdRJmZhbHNlNiIvJTZzZWxlY3Rpb24tcGxhY2Vob2xkZXJHUSZmYWxzZTYiLyUsbWF0aHZhcmlhbnRHUSdub3JtYWw2Ii0lJUZPTlRHNiQlKkhFTFZFVElDQUciIzYlK0FMSUdOUklHSFRHJStBTElHTkJFTE9XRy0lJVRFWFRHNic3JCQiK3JVR0chKSEjNSQiK3JVR0c/ISM1LSUpX1RZUEVTRVRHNiMtSSVtcm93RzYjL0krbW9kdWxlbmFtZUc2IkksVHlwZXNldHRpbmdHSShfc3lzbGliRzYiNjUtSSNtc0c2Iy9JK21vZHVsZW5hbWVHNiJJLFR5cGVzZXR0aW5nR0koX3N5c2xpYkc2IjYjUSIxNiIvJSdmYW1pbHlHUSpIZWx2ZXRpY2E2Ii8lJXNpemVHUSMxMTYiLyUlYm9sZEdRJmZhbHNlNiIvJSdpdGFsaWNHUSZmYWxzZTYiLyUqdW5kZXJsaW5lR1EmZmFsc2U2Ii8lKnN1YnNjcmlwdEdRJmZhbHNlNiIvJSxzdXBlcnNjcmlwdEdRJmZhbHNlNiIvJStmb3JlZ3JvdW5kR1EoWzAsMCwwXTYiLyUrYmFja2dyb3VuZEdRLlsyNTUsMjU1LDI1NV02Ii8lJ29wYXF1ZUdRJmZhbHNlNiIvJStleGVjdXRhYmxlR1EmZmFsc2U2Ii8lKXJlYWRvbmx5R1EmZmFsc2U2Ii8lKWNvbXBvc2VkR1EmZmFsc2U2Ii8lKmNvbnZlcnRlZEdRJmZhbHNlNiIvJStpbXNlbGVjdGVkR1EmZmFsc2U2Ii8lLHBsYWNlaG9sZGVyR1EmZmFsc2U2Ii8lNnNlbGVjdGlvbi1wbGFjZWhvbGRlckdRJmZhbHNlNiIvJSxtYXRodmFyaWFudEdRJ25vcm1hbDYiLSUlRk9OVEc2JCUqSEVMVkVUSUNBRyIjNiUrQUxJR05SSUdIVEclK0FMSUdOQUJPVkVHLSUlVEVYVEc2JzckJCIrclVHRz8hIzUkIStIZHJyPiEjNS0lKV9UWVBFU0VURzYjLUklbXJvd0c2Iy9JK21vZHVsZW5hbWVHNiJJLFR5cGVzZXR0aW5nR0koX3N5c2xpYkc2IjY1LUkjbXNHNiMvSSttb2R1bGVuYW1lRzYiSSxUeXBlc2V0dGluZ0dJKF9zeXNsaWJHNiI2I1EiMTYiLyUnZmFtaWx5R1EqSGVsdmV0aWNhNiIvJSVzaXplR1EjMTE2Ii8lJWJvbGRHUSZmYWxzZTYiLyUnaXRhbGljR1EmZmFsc2U2Ii8lKnVuZGVybGluZUdRJmZhbHNlNiIvJSpzdWJzY3JpcHRHUSZmYWxzZTYiLyUsc3VwZXJzY3JpcHRHUSZmYWxzZTYiLyUrZm9yZWdyb3VuZEdRKFswLDAsMF02Ii8lK2JhY2tncm91bmRHUS5bMjU1LDI1NSwyNTVdNiIvJSdvcGFxdWVHUSZmYWxzZTYiLyUrZXhlY3V0YWJsZUdRJmZhbHNlNiIvJSlyZWFkb25seUdRJmZhbHNlNiIvJSljb21wb3NlZEdRJmZhbHNlNiIvJSpjb252ZXJ0ZWRHUSZmYWxzZTYiLyUraW1zZWxlY3RlZEdRJmZhbHNlNiIvJSxwbGFjZWhvbGRlckdRJmZhbHNlNiIvJTZzZWxlY3Rpb24tcGxhY2Vob2xkZXJHUSZmYWxzZTYiLyUsbWF0aHZhcmlhbnRHUSdub3JtYWw2Ii0lJUZPTlRHNiQlKkhFTFZFVElDQUciIzYlK0FMSUdOUklHSFRHJStBTElHTkFCT1ZFRy0lJVRFWFRHNic3JCQiK0AjenM3KSEjNSQhK0AjenM3IyEjNS0lKV9UWVBFU0VURzYjLUklbXJvd0c2Iy9JK21vZHVsZW5hbWVHNiJJLFR5cGVzZXR0aW5nR0koX3N5c2xpYkc2IjY1LUkjbXNHNiMvSSttb2R1bGVuYW1lRzYiSSxUeXBlc2V0dGluZ0dJKF9zeXNsaWJHNiI2I1EjLTE2Ii8lJ2ZhbWlseUdRKkhlbHZldGljYTYiLyUlc2l6ZUdRIzExNiIvJSVib2xkR1EmZmFsc2U2Ii8lJ2l0YWxpY0dRJmZhbHNlNiIvJSp1bmRlcmxpbmVHUSZmYWxzZTYiLyUqc3Vic2NyaXB0R1EmZmFsc2U2Ii8lLHN1cGVyc2NyaXB0R1EmZmFsc2U2Ii8lK2ZvcmVncm91bmRHUShbMCwwLDBdNiIvJStiYWNrZ3JvdW5kR1EuWzI1NSwyNTUsMjU1XTYiLyUnb3BhcXVlR1EmZmFsc2U2Ii8lK2V4ZWN1dGFibGVHUSZmYWxzZTYiLyUpcmVhZG9ubHlHUSZmYWxzZTYiLyUpY29tcG9zZWRHUSZmYWxzZTYiLyUqY29udmVydGVkR1EmZmFsc2U2Ii8lK2ltc2VsZWN0ZWRHUSZmYWxzZTYiLyUscGxhY2Vob2xkZXJHUSZmYWxzZTYiLyU2c2VsZWN0aW9uLXBsYWNlaG9sZGVyR1EmZmFsc2U2Ii8lLG1hdGh2YXJpYW50R1Enbm9ybWFsNiItJSVGT05URzYkJSpIRUxWRVRJQ0FHIiM2JStBTElHTlJJR0hURyUrQUxJR05CRUxPV0ctJSVURVhURzYnNyQkIitBenM3NyEiKiQiK3oyc3M9ISM1LSUpX1RZUEVTRVRHNiMtSSVtcm93RzYjL0krbW9kdWxlbmFtZUc2IkksVHlwZXNldHRpbmdHSShfc3lzbGliRzYiNjUtSSNtc0c2Iy9JK21vZHVsZW5hbWVHNiJJLFR5cGVzZXR0aW5nR0koX3N5c2xpYkc2IjYjUSMtMTYiLyUnZmFtaWx5R1EqSGVsdmV0aWNhNiIvJSVzaXplR1EjMTE2Ii8lJWJvbGRHUSZmYWxzZTYiLyUnaXRhbGljR1EmZmFsc2U2Ii8lKnVuZGVybGluZUdRJmZhbHNlNiIvJSpzdWJzY3JpcHRHUSZmYWxzZTYiLyUsc3VwZXJzY3JpcHRHUSZmYWxzZTYiLyUrZm9yZWdyb3VuZEdRKFswLDAsMF02Ii8lK2JhY2tncm91bmRHUS5bMjU1LDI1NSwyNTVdNiIvJSdvcGFxdWVHUSZmYWxzZTYiLyUrZXhlY3V0YWJsZUdRJmZhbHNlNiIvJSlyZWFkb25seUdRJmZhbHNlNiIvJSljb21wb3NlZEdRJmZhbHNlNiIvJSpjb252ZXJ0ZWRHUSZmYWxzZTYiLyUraW1zZWxlY3RlZEdRJmZhbHNlNiIvJSxwbGFjZWhvbGRlckdRJmZhbHNlNiIvJTZzZWxlY3Rpb24tcGxhY2Vob2xkZXJHUSZmYWxzZTYiLyUsbWF0aHZhcmlhbnRHUSdub3JtYWw2Ii0lJUZPTlRHNiQlKkhFTFZFVElDQUciIzYlK0FMSUdOUklHSFRHJStBTElHTkJFTE9XRy0lJVRFWFRHNic3JCQiK0YlR0chPSEiKiQiK3JVR0c/ISM1LSUpX1RZUEVTRVRHNiMtSSVtcm93RzYjL0krbW9kdWxlbmFtZUc2IkksVHlwZXNldHRpbmdHSShfc3lzbGliRzYiNjUtSSNtc0c2Iy9JK21vZHVsZW5hbWVHNiJJLFR5cGVzZXR0aW5nR0koX3N5c2xpYkc2IjYjUSIxNiIvJSdmYW1pbHlHUSpIZWx2ZXRpY2E2Ii8lJXNpemVHUSMxMTYiLyUlYm9sZEdRJmZhbHNlNiIvJSdpdGFsaWNHUSZmYWxzZTYiLyUqdW5kZXJsaW5lR1EmZmFsc2U2Ii8lKnN1YnNjcmlwdEdRJmZhbHNlNiIvJSxzdXBlcnNjcmlwdEdRJmZhbHNlNiIvJStmb3JlZ3JvdW5kR1EoWzAsMCwwXTYiLyUrYmFja2dyb3VuZEdRLlsyNTUsMjU1LDI1NV02Ii8lJ29wYXF1ZUdRJmZhbHNlNiIvJStleGVjdXRhYmxlR1EmZmFsc2U2Ii8lKXJlYWRvbmx5R1EmZmFsc2U2Ii8lKWNvbXBvc2VkR1EmZmFsc2U2Ii8lKmNvbnZlcnRlZEdRJmZhbHNlNiIvJStpbXNlbGVjdGVkR1EmZmFsc2U2Ii8lLHBsYWNlaG9sZGVyR1EmZmFsc2U2Ii8lNnNlbGVjdGlvbi1wbGFjZWhvbGRlckdRJmZhbHNlNiIvJSxtYXRodmFyaWFudEdRJ25vcm1hbDYiLSUlRk9OVEc2JCUqSEVMVkVUSUNBRyIjNiUrQUxJR05SSUdIVEclK0FMSUdOQUJPVkVHLSUlVEVYVEc2JzckJCIrRiVHRz8iISIqJCErSGRycj4hIzUtJSlfVFlQRVNFVEc2Iy1JJW1yb3dHNiMvSSttb2R1bGVuYW1lRzYiSSxUeXBlc2V0dGluZ0dJKF9zeXNsaWJHNiI2NS1JI21zRzYjL0krbW9kdWxlbmFtZUc2IkksVHlwZXNldHRpbmdHSShfc3lzbGliRzYiNiNRIjE2Ii8lJ2ZhbWlseUdRKkhlbHZldGljYTYiLyUlc2l6ZUdRIzExNiIvJSVib2xkR1EmZmFsc2U2Ii8lJ2l0YWxpY0dRJmZhbHNlNiIvJSp1bmRlcmxpbmVHUSZmYWxzZTYiLyUqc3Vic2NyaXB0R1EmZmFsc2U2Ii8lLHN1cGVyc2NyaXB0R1EmZmFsc2U2Ii8lK2ZvcmVncm91bmRHUShbMCwwLDBdNiIvJStiYWNrZ3JvdW5kR1EuWzI1NSwyNTUsMjU1XTYiLyUnb3BhcXVlR1EmZmFsc2U2Ii8lK2V4ZWN1dGFibGVHUSZmYWxzZTYiLyUpcmVhZG9ubHlHUSZmYWxzZTYiLyUpY29tcG9zZWRHUSZmYWxzZTYiLyUqY29udmVydGVkR1EmZmFsc2U2Ii8lK2ltc2VsZWN0ZWRHUSZmYWxzZTYiLyUscGxhY2Vob2xkZXJHUSZmYWxzZTYiLyU2c2VsZWN0aW9uLXBsYWNlaG9sZGVyR1EmZmFsc2U2Ii8lLG1hdGh2YXJpYW50R1Enbm9ybWFsNiItJSVGT05URzYkJSpIRUxWRVRJQ0FHIiM2JStBTElHTlJJR0hURyUrQUxJR05BQk9WRUctJSVURVhURzYnNyQkIitBenM3PSEiKiQhK0AjenM3IyEjNS0lKV9UWVBFU0VURzYjLUklbXJvd0c2Iy9JK21vZHVsZW5hbWVHNiJJLFR5cGVzZXR0aW5nR0koX3N5c2xpYkc2IjY1LUkjbXNHNiMvSSttb2R1bGVuYW1lRzYiSSxUeXBlc2V0dGluZ0dJKF9zeXNsaWJHNiI2I1EjLTE2Ii8lJ2ZhbWlseUdRKkhlbHZldGljYTYiLyUlc2l6ZUdRIzExNiIvJSVib2xkR1EmZmFsc2U2Ii8lJ2l0YWxpY0dRJmZhbHNlNiIvJSp1bmRlcmxpbmVHUSZmYWxzZTYiLyUqc3Vic2NyaXB0R1EmZmFsc2U2Ii8lLHN1cGVyc2NyaXB0R1EmZmFsc2U2Ii8lK2ZvcmVncm91bmRHUShbMCwwLDBdNiIvJStiYWNrZ3JvdW5kR1EuWzI1NSwyNTUsMjU1XTYiLyUnb3BhcXVlR1EmZmFsc2U2Ii8lK2V4ZWN1dGFibGVHUSZmYWxzZTYiLyUpcmVhZG9ubHlHUSZmYWxzZTYiLyUpY29tcG9zZWRHUSZmYWxzZTYiLyUqY29udmVydGVkR1EmZmFsc2U2Ii8lK2ltc2VsZWN0ZWRHUSZmYWxzZTYiLyUscGxhY2Vob2xkZXJHUSZmYWxzZTYiLyU2c2VsZWN0aW9uLXBsYWNlaG9sZGVyR1EmZmFsc2U2Ii8lLG1hdGh2YXJpYW50R1Enbm9ybWFsNiItJSVGT05URzYkJSpIRUxWRVRJQ0FHIiM2JStBTElHTlJJR0hURyUrQUxJR05CRUxPV0ctJiUmX0FYSVNHNiMiIiI2Jy0lK19HUklETElORVNHNictJSZDT0xPUkc2JiUkUkdCRyQiIiEhIiIkIiIhISIiJCIiISEiIi0lKkxJTkVTVFlMRUc2IyIiIS0lKlRISUNLTkVTU0c2IyIiIS0lLVRSQU5TUEFSRU5DWUc2IyQiIiEhIiItJSlfVklTSUJMRUc2IyIiIS0lJkNPTE9SRzYmJSRSR0JHJCIiISEiIiQiIiEhIiIkIiIhISIiLSUqTElORVNUWUxFRzYjIiIhLSUqVEhJQ0tORVNTRzYjIiIhLSUtVFJBTlNQQVJFTkNZRzYjJCIiISEiIi0mJSZfQVhJU0c2IyIiIzYnLSUrX0dSSURMSU5FU0c2Jy0lJkNPTE9SRzYmJSRSR0JHJCIiISEiIiQiIiEhIiIkIiIhISIiLSUqTElORVNUWUxFRzYjIiIhLSUqVEhJQ0tORVNTRzYjIiIhLSUtVFJBTlNQQVJFTkNZRzYjJCIiISEiIi0lKV9WSVNJQkxFRzYjIiIhLSUmQ09MT1JHNiYlJFJHQkckIiIhISIiJCIiISEiIiQiIiEhIiItJSpMSU5FU1RZTEVHNiMiIiEtJSpUSElDS05FU1NHNiMiIiEtJS1UUkFOU1BBUkVOQ1lHNiMkIiIhISIiLSUqQVhFU1NUWUxFRzYjJSVOT05FRy0lKFNDQUxJTkdHNiMlLENPTlNUUkFJTkVERy0lKV9WSVNJQkxFRzYjIiIiLSUlUk9PVEc2Jy0lKUJPVU5EU19YRzYjJCIjXSEiIi0lKUJPVU5EU19ZRzYjJCIlcTUhIiItJS1CT1VORFNfV0lEVEhHNiMkIiUrUiEiIi0lLkJPVU5EU19IRUlHSFRHNiMkIiVnPSEiIi0lKUNISUxEUkVORzYiLSUrQU5OT1RBVElPTkc2Jy0lKUJPVU5EU19YRzYjJCIjXSEiIi0lKUJPVU5EU19ZRzYjJCIlcTUhIiItJS1CT1VORFNfV0lEVEhHNiMkIiUrUiEiIi0lLkJPVU5EU19IRUlHSFRHNiMkIiVnPSEiIi0lKUNISUxEUkVORzYiRzYi</Plot></Text-field>
</Output>
</Group></Presentation-Block><Presentation-Block>
<Group view="presentation" hide-input="false" hide-output="true" inline-output="false" labelreference="L8855" drawlabel="true">
<Input>
<Text-field style="Text" layout="Normal"></Text-field>
</Input>
</Group></Presentation-Block><Presentation-Block>
<Group view="presentation" hide-input="false" hide-output="true" inline-output="false" labelreference="L8995" drawlabel="true">
<Input>
<Text-field style="Text" layout="Normal"></Text-field>
</Input>
</Group></Presentation-Block><Presentation-Block>
<Group view="presentation" hide-input="false" hide-output="true" inline-output="false" labelreference="L8996" drawlabel="true">
<Input>
<Text-field style="Text" layout="Normal">Using the same network but with the  influence matrix <Equation executable="false" style="2D Math" input-equation="" display="LUklbXJvd0c2Iy9JK21vZHVsZW5hbWVHNiJJLFR5cGVzZXR0aW5nR0koX3N5c2xpYkdGJzYmLUklbXN1YkdGJDYlLUkjbWlHRiQ2JVEiWkYnLyUnaXRhbGljR1EldHJ1ZUYnLyUsbWF0aHZhcmlhbnRHUSdpdGFsaWNGJy1GIzYlLUkjbW5HRiQ2JFEiMkYnL0Y2USdub3JtYWxGJ0YyRjUvJS9zdWJzY3JpcHRzaGlmdEdRIjBGJy1JI21vR0YkNi1RIn5GJ0Y+LyUmZmVuY2VHUSZmYWxzZUYnLyUqc2VwYXJhdG9yR0ZJLyUpc3RyZXRjaHlHRkkvJSpzeW1tZXRyaWNHRkkvJShsYXJnZW9wR0ZJLyUubW92YWJsZWxpbWl0c0dGSS8lJ2FjY2VudEdGSS8lJ2xzcGFjZUdRJjAuMGVtRicvJSdyc3BhY2VHRlhGQ0Y+">LUklbXJvd0c2Iy9JK21vZHVsZW5hbWVHNiJJLFR5cGVzZXR0aW5nR0koX3N5c2xpYkdGJzYmLUklbXN1YkdGJDYlLUkjbWlHRiQ2JVEiWkYnLyUnaXRhbGljR1EldHJ1ZUYnLyUsbWF0aHZhcmlhbnRHUSdpdGFsaWNGJy1GIzYlLUkjbW5HRiQ2JFEiMkYnL0Y2USdub3JtYWxGJ0YyRjUvJS9zdWJzY3JpcHRzaGlmdEdRIjBGJy1JI21vR0YkNi1RIn5GJ0Y+LyUmZmVuY2VHUSZmYWxzZUYnLyUqc2VwYXJhdG9yR0ZJLyUpc3RyZXRjaHlHRkkvJSpzeW1tZXRyaWNHRkkvJShsYXJnZW9wR0ZJLyUubW92YWJsZWxpbWl0c0dGSS8lJ2FjY2VudEdGSS8lJ2xzcGFjZUdRJjAuMGVtRicvJSdyc3BhY2VHRlhGQ0Y+</Equation></Text-field>
</Input>
</Group>
<Group view="presentation" hide-input="false" hide-output="true" inline-output="false" labelreference="L7979" drawlabel="true">
<Input>
<Text-field style="Text" layout="Normal">in the main text, we compute the polynomial <Equation executable="false" style="2D Math" input-equation="" display="LUklbXJvd0c2Iy9JK21vZHVsZW5hbWVHNiJJLFR5cGVzZXR0aW5nR0koX3N5c2xpYkdGJzYkLUklbXN1YkdGJDYlLUkjbWlHRiQ2JVEicEYnLyUnaXRhbGljR1EldHJ1ZUYnLyUsbWF0aHZhcmlhbnRHUSdpdGFsaWNGJy1GIzYnLUYvNiVRIkFGJ0YyRjUtSSNtb0dGJDYtUSIsRicvRjZRJ25vcm1hbEYnLyUmZmVuY2VHUSZmYWxzZUYnLyUqc2VwYXJhdG9yR0Y0LyUpc3RyZXRjaHlHRkUvJSpzeW1tZXRyaWNHRkUvJShsYXJnZW9wR0ZFLyUubW92YWJsZWxpbWl0c0dGRS8lJ2FjY2VudEdGRS8lJ2xzcGFjZUdRJjAuMGVtRicvJSdyc3BhY2VHUSwwLjMzMzMzMzNlbUYnLUYvNiVRIlpGJ0YyRjVGMkY1LyUvc3Vic2NyaXB0c2hpZnRHUSIwRidGQQ==">LUklbXJvd0c2Iy9JK21vZHVsZW5hbWVHNiJJLFR5cGVzZXR0aW5nR0koX3N5c2xpYkdGJzYkLUklbXN1YkdGJDYlLUkjbWlHRiQ2JVEicEYnLyUnaXRhbGljR1EldHJ1ZUYnLyUsbWF0aHZhcmlhbnRHUSdpdGFsaWNGJy1GIzYnLUYvNiVRIkFGJ0YyRjUtSSNtb0dGJDYtUSIsRicvRjZRJ25vcm1hbEYnLyUmZmVuY2VHUSZmYWxzZUYnLyUqc2VwYXJhdG9yR0Y0LyUpc3RyZXRjaHlHRkUvJSpzeW1tZXRyaWNHRkUvJShsYXJnZW9wR0ZFLyUubW92YWJsZWxpbWl0c0dGRS8lJ2FjY2VudEdGRS8lJ2xzcGFjZUdRJjAuMGVtRicvJSdyc3BhY2VHUSwwLjMzMzMzMzNlbUYnLUYvNiVRIlpGJ0YyRjVGMkY1LyUvc3Vic2NyaXB0c2hpZnRHUSIwRidGQQ==</Equation></Text-field>
</Input>
</Group></Presentation-Block><Presentation-Block>
<Group view="presentation" hide-input="false" hide-output="true" inline-output="false" labelreference="L7953" drawlabel="true">
<Input>
<Text-field style="Text" layout="Normal"></Text-field>
</Input>
</Group></Presentation-Block><Presentation-Block>
<Group view="code" labelreference="L7964" drawlabel="true">
<Input>
<Text-field prompt="&gt; " style="Maple Input" layout="Normal"><Equation executable="true" style="2D Input" input-equation="A := Transpose(Matrix([[-1, 1, 0], [1, -1, 0], [0, -1, 1], [0, 1, -1]])):" display="LUklbXJvd0c2Iy9JK21vZHVsZW5hbWVHNiJJLFR5cGVzZXR0aW5nR0koX3N5c2xpYkdGJzYvLUkjbWlHRiQ2JVEiQUYnLyUnaXRhbGljR1EldHJ1ZUYnLyUsbWF0aHZhcmlhbnRHUSdpdGFsaWNGJy1JI21vR0YkNi1RKiZjb2xvbmVxO0YnL0YzUSdub3JtYWxGJy8lJmZlbmNlR1EmZmFsc2VGJy8lKnNlcGFyYXRvckdGPS8lKXN0cmV0Y2h5R0Y9LyUqc3ltbWV0cmljR0Y9LyUobGFyZ2VvcEdGPS8lLm1vdmFibGVsaW1pdHNHRj0vJSdhY2NlbnRHRj0vJSdsc3BhY2VHUSwwLjI3Nzc3NzhlbUYnLyUncnNwYWNlR0ZMLUYsNiVRKlRyYW5zcG9zZUYnRi9GMi1JKG1mZW5jZWRHRiQ2JC1GIzYmLUYsNiVRJ01hdHJpeEYnRi9GMi1GUzYkLUYjNiYtRlM2Ji1GIzYsLUZTNiYtRiM2Ky1GNjYtUSomdW1pbnVzMDtGJ0Y5RjtGPkZARkJGREZGRkgvRktRLDAuMjIyMjIyMmVtRicvRk5GZG8tSSNtbkdGJDYkUSIxRidGOS1GNjYtUSIsRidGOUY7L0Y/RjFGQEZCRkRGRkZIL0ZLUSYwLjBlbUYnL0ZOUSwwLjMzMzMzMzNlbUYnRmZvRmpvLUZnbzYkUSIwRidGOS8lK2V4ZWN1dGFibGVHRj0vJTBmb250X3N0eWxlX25hbWVHUSgyRH5NYXRoRidGOUY5LyUlb3BlbkdRIltGJy8lJmNsb3NlR1EiXUYnRmpvLUZTNiYtRiM2K0Zmb0Zqb0Zgb0Zmb0Zqb0ZicEZlcEZncEY5RjlGanBGXXFGam8tRlM2Ji1GIzYrRmJwRmpvRmBvRmZvRmpvRmZvRmVwRmdwRjlGOUZqcEZdcUZqby1GUzYmLUYjNitGYnBGam9GZm9Gam9GYG9GZm9GZXBGZ3BGOUY5RmpwRl1xRmVwRmdwRjlGOUZqcEZdcUZlcEZncEY5RjlGZXBGOUY5LUY2Ni1RIjpGJ0Y5RjtGPkZARkJGREZGRkhGSkZNLUknbXNwYWNlR0YkNiYvJSdoZWlnaHRHUSYwLjBleEYnLyUmd2lkdGhHRl9wLyUmZGVwdGhHRmRyLyUqbGluZWJyZWFrR1EobmV3bGluZUYnLUYsNiVRIlpGJ0YvRjJGNUZPLUZTNiQtRiM2JkZXLUZTNiQtRiM2Ji1GUzYmLUYjNiwtRlM2Ji1GIzYqLUklbXN1YkdGJDYlLUYsNiVRInpGJ0YvRjItRiM2J0Zmb0Zqb0Zmb0YvRjIvJS9zdWJzY3JpcHRzaGlmdEdGZHBGam9GYnBGam9GYnBGZXBGZ3BGOUY5RmpwRl1xRmpvLUZTNiYtRiM2KkZicEZqby1GYHQ2JUZidC1GIzYnLUZnbzYkUSIyRidGOUZqb0ZhdUYvRjJGZ3RGam9GYnBGZXBGZ3BGOUY5RmpwRl1xRmpvLUZTNiYtRiM2KkZicEZqby1GYHQ2JUZidC1GIzYnRmF1RmpvLUZnbzYkUSIzRidGOUYvRjJGZ3QtRmB0NiVGam8tRiM2JS1GLDYjUSFGJ0YvRjJGZ3RGYnBGZXBGZ3BGOUY5RmpwRl1xRmpvLUZTNiYtRiM2KkZicEZqb0ZicEZqby1GYHQ2JUZidC1GIzYnRlx2RmpvLUZnbzYkUSI0RidGOUYvRjJGZ3RGZXBGZ3BGOUY5RmpwRl1xRmVwRmdwRjlGOUZqcEZdcUZlcEZncEY5RjlGZXBGOUY5LUY2Ni1RIjtGJ0Y5RjtGXXBGQEZCRkRGRkZIRl5wRk1GZXBGOQ==">QyY+SSJBRzYiLUkqVHJhbnNwb3NlR0YlNiMtSSdNYXRyaXhHNiQlKnByb3RlY3RlZEdJKF9zeXNsaWJHRiU2IzcmNyUhIiIiIiIiIiE3JUYyRjFGMzclRjNGMUYyNyVGM0YyRjFGMT5JIlpHRiUtRic2Iy1GKjYjNyY3JSZJInpHRiU2JEYyRjJGM0YzNyVGMyZGQDYkIiIjRkVGMzclRjMmRkA2JEZFIiIkRjM3JUYzRjMmRkA2JEZJIiIlRjI=</Equation></Text-field>
</Input>
<Output>
<Text-field style="2D Output" layout="Maple Output"><Equation executable="false" style="2D Output" display="LUklbXJvd0c2Iy9JK21vZHVsZW5hbWVHNiJJLFR5cGVzZXR0aW5nR0koX3N5c2xpYkdGJzYoLUkjbWlHRiQ2JVEiWkYnLyUnaXRhbGljR1EldHJ1ZUYnLyUsbWF0aHZhcmlhbnRHUSdpdGFsaWNGJy1JI21vR0YkNi1RIzo9RicvRjNRJ25vcm1hbEYnLyUmZmVuY2VHUSZmYWxzZUYnLyUqc2VwYXJhdG9yR0Y9LyUpc3RyZXRjaHlHRj0vJSpzeW1tZXRyaWNHRj0vJShsYXJnZW9wR0Y9LyUubW92YWJsZWxpbWl0c0dGPS8lJ2FjY2VudEdGPS8lJ2xzcGFjZUdRLDAuMjc3Nzc3OGVtRicvJSdyc3BhY2VHRkwtSShtYWN0aW9uR0YkNiUtSShtZmVuY2VkR0YkNigtRiM2Ji1JJ210YWJsZUdGJDY3LUkkbXRyR0YkNiktSSRtdGRHRiQ2KC1JJW1zdWJHRiQ2JS1GLDYlUSJ6RidGL0YyLUYjNigtSSNtbkdGJDYkUSIxRidGOS1GNjYtUSIsRidGOUY7L0Y/RjFGQEZCRkRGRkZIL0ZLUSYwLjBlbUYnL0ZOUSwwLjMzMzMzMzNlbUYnRmJvLyUrZm9yZWdyb3VuZEdRKFswLDAsMF1GJy8lKXJlYWRvbmx5R0Y9RjkvJS9zdWJzY3JpcHRzaGlmdEdRIjBGJy8lKXJvd2FsaWduR1EhRicvJSxjb2x1bW5hbGlnbkdGaHAvJStncm91cGFsaWduR0ZocC8lKHJvd3NwYW5HRmVvLyUrY29sdW1uc3BhbkdGZW8tRmhuNigtRmNvNiRGZXBGOUZmcEZpcEZbcUZdcUZfcUZhcUZhcUZmcEZpcEZbcS1GZW42KUZhcS1GaG42KC1GW282JUZdby1GIzYoLUZjbzYkUSIyRidGOUZmb0ZdckZecEZhcEY5RmNwRmZwRmlwRltxRl1xRl9xLUZobjYoLUZbbzYlRl1vLUYjNihGXXJGZm8tRmNvNiRRIjNGJ0Y5Rl5wRmFwRjlGY3BGZnBGaXBGW3FGXXFGX3FGYXFGZnBGaXBGW3EtRmVuNilGYXFGYXFGYXEtRmhuNigtRltvNiVGXW8tRiM2KEZmckZmby1GY282JFEiNEYnRjlGXnBGYXBGOUZjcEZmcEZpcEZbcUZdcUZfcUZmcEZpcEZbcS8lJmFsaWduR1ElYXhpc0YnL0ZncFEpYmFzZWxpbmVGJy9GanBRJ2NlbnRlckYnL0ZccVEnfGZybGVmdHxockYnLyUvYWxpZ25tZW50c2NvcGVHRjEvJSxjb2x1bW53aWR0aEdRJWF1dG9GJy8lJndpZHRoR0ZhdC8lK3Jvd3NwYWNpbmdHUSYxLjBleEYnLyUuY29sdW1uc3BhY2luZ0dRJjAuOGVtRicvJSlyb3dsaW5lc0dRJW5vbmVGJy8lLGNvbHVtbmxpbmVzR0ZcdS8lJmZyYW1lR0ZcdS8lLWZyYW1lc3BhY2luZ0dRLDAuNGVtfjAuNWV4RicvJSplcXVhbHJvd3NHRj0vJS1lcXVhbGNvbHVtbnNHRj0vJS1kaXNwbGF5c3R5bGVHRj0vJSVzaWRlR1EmcmlnaHRGJy8lMG1pbmxhYmVsc3BhY2luZ0dGaXRGXnBGYXBGOUY5L0krbXNlbWFudGljc0dGJFEnTWF0cml4RicvJSVvcGVuR1EiW0YnLyUmY2xvc2VHUSJdRidGX3YvJSthY3Rpb250eXBlR1EucnRhYmxlYWRkcmVzc0YnLyUpcnRhYmxlaWRHUTUxODQ0Njc0NDA3ODI1NjgzMjUxMEYnRl5wRmFwRjk=">LUknTWF0cml4RzYkJSpwcm90ZWN0ZWRHSShfc3lzbGliRzYiNiMvSSQlaWRHRiciNTVEJG9EeVN1WSU9</Equation></Text-field>
</Output>
</Group>
<Group view="code" labelreference="L7954" drawlabel="true">
<Input>
<Text-field prompt="&gt; " style="Maple Input" layout="Normal"><Equation executable="true" style="2D Input" input-equation="computdet(A, Z)" display="LUklbXJvd0c2Iy9JK21vZHVsZW5hbWVHNiJJLFR5cGVzZXR0aW5nR0koX3N5c2xpYkdGJzYmLUkjbWlHRiQ2JVEqY29tcHV0ZGV0RicvJSdpdGFsaWNHUSV0cnVlRicvJSxtYXRodmFyaWFudEdRJ2l0YWxpY0YnLUkobWZlbmNlZEdGJDYkLUYjNictRiw2JVEiQUYnRi9GMi1JI21vR0YkNi1RIixGJy9GM1Enbm9ybWFsRicvJSZmZW5jZUdRJmZhbHNlRicvJSpzZXBhcmF0b3JHRjEvJSlzdHJldGNoeUdGRS8lKnN5bW1ldHJpY0dGRS8lKGxhcmdlb3BHRkUvJS5tb3ZhYmxlbGltaXRzR0ZFLyUnYWNjZW50R0ZFLyUnbHNwYWNlR1EmMC4wZW1GJy8lJ3JzcGFjZUdRLDAuMzMzMzMzM2VtRictRiw2JVEiWkYnRi9GMi8lK2V4ZWN1dGFibGVHRkVGQUZBRmVuRkE=">LUkqY29tcHV0ZGV0RzYiNiRJIkFHRiRJIlpHRiQ=</Equation></Text-field>
</Input>
<Output>
<Text-field style="2D Output" layout="Maple Output"><Equation executable="false" style="2D Output" display="LUklbXJvd0c2Iy9JK21vZHVsZW5hbWVHNiJJLFR5cGVzZXR0aW5nR0koX3N5c2xpYkdGJzYoLUYjNiYtSSVtc3ViR0YkNiUtSSNtaUdGJDYlUSJ6RicvJSdpdGFsaWNHUSV0cnVlRicvJSxtYXRodmFyaWFudEdRJ2l0YWxpY0YnLUYjNigtSSNtbkdGJDYkUSIxRicvRjhRJ25vcm1hbEYnLUkjbW9HRiQ2LVEiLEYnRkAvJSZmZW5jZUdRJmZhbHNlRicvJSpzZXBhcmF0b3JHRjYvJSlzdHJldGNoeUdGSC8lKnN5bW1ldHJpY0dGSC8lKGxhcmdlb3BHRkgvJS5tb3ZhYmxlbGltaXRzR0ZILyUnYWNjZW50R0ZILyUnbHNwYWNlR1EmMC4wZW1GJy8lJ3JzcGFjZUdRLDAuMzMzMzMzM2VtRidGPC8lK2ZvcmVncm91bmRHUShbMCwwLDBdRicvJSlyZWFkb25seUdGSEZALyUvc3Vic2NyaXB0c2hpZnRHUSIwRictRkM2LVExJkludmlzaWJsZVRpbWVzO0YnRkBGRi9GSkZIRktGTUZPRlFGU0ZVL0ZZRlctRi42JUYwLUYjNigtRj02JFEiMkYnRkBGQi1GPTYkUSIzRidGQEZlbkZobkZARmpuRkAtRkM2LVEiK0YnRkBGRkZgb0ZLRk1GT0ZRRlMvRlZRLDAuMjIyMjIyMmVtRicvRllGYHAtRiM2JkYtRl1vLUYuNiVGMC1GIzYoRmlvRkItRj02JFEiNEYnRkBGZW5GaG5GQEZqbkZARlxwLUYjNiYtRi42JUYwLUYjNihGZm9GQkZmb0ZlbkZobkZARmpuRl1vRmRwRkBGQA==">LCgqJiZJInpHNiI2JCIiIkYoRigmRiU2JCIiIyIiJEYoRigqJkYkRigmRiU2JEYsIiIlRihGKComJkYlNiRGK0YrRihGLkYoRig=</Equation></Text-field>
</Output>
</Group></Presentation-Block><Presentation-Block>
<Group view="presentation" hide-input="false" hide-output="true" inline-output="false" labelreference="L7971" drawlabel="true">
<Input>
<Text-field style="Text" layout="Normal"></Text-field>
</Input>
</Group></Presentation-Block><Presentation-Block>
<Group view="presentation" hide-input="false" hide-output="true" inline-output="false" labelreference="L8997" drawlabel="true">
<Input>
<Text-field style="Text" layout="Normal">In this case the network is injective and does not admit multistationarity. </Text-field>
</Input>
</Group></Presentation-Block><Presentation-Block>
<Group view="presentation" hide-input="false" hide-output="true" inline-output="false" labelreference="L8998" drawlabel="true">
<Input>
<Text-field style="Text" layout="Normal">We draw the signed DSR graph.</Text-field>
</Input>
</Group></Presentation-Block><Presentation-Block>
<Group view="presentation" hide-input="false" hide-output="true" inline-output="false" labelreference="L7982" drawlabel="true">
<Input>
<Text-field style="Text" layout="Normal"></Text-field>
</Input>
</Group>
<Group view="code" labelreference="L7951" drawlabel="true">
<Input>
<Text-field prompt="&gt; " style="Maple Input" layout="Normal"><Equation executable="true" style="2D Input" input-equation="G := createDSRgraphsigned(mylabels, A, Z):" display="LUklbXJvd0c2Iy9JK21vZHVsZW5hbWVHNiJJLFR5cGVzZXR0aW5nR0koX3N5c2xpYkdGJzYpLUkjbWlHRiQ2JVEiR0YnLyUnaXRhbGljR1EldHJ1ZUYnLyUsbWF0aHZhcmlhbnRHUSdpdGFsaWNGJy1JI21vR0YkNi1RKiZjb2xvbmVxO0YnL0YzUSdub3JtYWxGJy8lJmZlbmNlR1EmZmFsc2VGJy8lKnNlcGFyYXRvckdGPS8lKXN0cmV0Y2h5R0Y9LyUqc3ltbWV0cmljR0Y9LyUobGFyZ2VvcEdGPS8lLm1vdmFibGVsaW1pdHNHRj0vJSdhY2NlbnRHRj0vJSdsc3BhY2VHUSwwLjI3Nzc3NzhlbUYnLyUncnNwYWNlR0ZMLUYsNiVRNWNyZWF0ZURTUmdyYXBoc2lnbmVkRidGL0YyLUkobWZlbmNlZEdGJDYkLUYjNiktRiw2JVEpbXlsYWJlbHNGJ0YvRjItRjY2LVEiLEYnRjlGOy9GP0YxRkBGQkZERkZGSC9GS1EmMC4wZW1GJy9GTlEsMC4zMzMzMzMzZW1GJy1GLDYlUSJBRidGL0YyRlotRiw2JVEiWkYnRi9GMi8lK2V4ZWN1dGFibGVHRj1GOUY5LUY2Ni1RIjpGJ0Y5RjtGPkZARkJGREZGRkhGSkZNRmJvRjk=">QyQ+SSJHRzYiLUk1Y3JlYXRlRFNSZ3JhcGhzaWduZWRHRiU2JUkpbXlsYWJlbHNHRiVJIkFHRiVJIlpHRiUhIiI=</Equation></Text-field>
</Input>
</Group>
<Group view="code" labelreference="L7978" drawlabel="true">
<Input>
<Text-field prompt="&gt; " style="Maple Input" layout="Normal"><Equation executable="true" style="2D Input" input-equation="mylabels := [X[cyt], X[nuc], XP[nuc], seq(R[i], i = 1 .. 4)]" display="LUklbXJvd0c2Iy9JK21vZHVsZW5hbWVHNiJJLFR5cGVzZXR0aW5nR0koX3N5c2xpYkdGJzYoLUkjbWlHRiQ2JVEpbXlsYWJlbHNGJy8lJ2l0YWxpY0dRJXRydWVGJy8lLG1hdGh2YXJpYW50R1EnaXRhbGljRictSSNtb0dGJDYtUSomY29sb25lcTtGJy9GM1Enbm9ybWFsRicvJSZmZW5jZUdRJmZhbHNlRicvJSpzZXBhcmF0b3JHRj0vJSlzdHJldGNoeUdGPS8lKnN5bW1ldHJpY0dGPS8lKGxhcmdlb3BHRj0vJS5tb3ZhYmxlbGltaXRzR0Y9LyUnYWNjZW50R0Y9LyUnbHNwYWNlR1EsMC4yNzc3Nzc4ZW1GJy8lJ3JzcGFjZUdGTC1JKG1mZW5jZWRHRiQ2Ji1GIzYsLUklbXN1YkdGJDYlLUYsNiVRIlhGJ0YvRjItRiM2JC1GLDYlUSRjeXRGJ0YvRjJGOS8lL3N1YnNjcmlwdHNoaWZ0R1EiMEYnLUY2Ni1RIixGJ0Y5RjsvRj9GMUZARkJGREZGRkgvRktRJjAuMGVtRicvRk5RLDAuMzMzMzMzM2VtRictRlU2JUZXLUYjNiQtRiw2JVEkbnVjRidGL0YyRjlGaW5GXG8tRlU2JS1GLDYlUSNYUEYnRi9GMkZmb0ZpbkZcby1GIzYmLUYsNiNRIUYnLUYsNiVRJHNlcUYnRi9GMi1GUDYkLUYjNiotRlU2JS1GLDYlUSJSRidGL0YyLUYjNiQtRiw2JVEiaUYnRi9GMkY5RmluRlxvRmNxLUY2Ni1RIj1GJ0Y5RjtGPkZARkJGREZGRkhGSkZNLUkjbW5HRiQ2JFEiMUYnRjktRjY2LVEjLi5GJ0Y5RjtGPkZARkJGREZGRkgvRktRLDAuMjIyMjIyMmVtRicvRk5GYW8tRmpxNiRRIjRGJ0Y5RjlGOUY5RmJwLyUrZXhlY3V0YWJsZUdGPUY5RjkvJSVvcGVuR1EiW0YnLyUmY2xvc2VHUSJdRidGYnBGZnJGOQ==">PkkpbXlsYWJlbHNHNiI3JiZJIlhHRiQ2I0kkY3l0R0YkJkYnNiNJJG51Y0dGJCZJI1hQR0YkRistSSRzZXFHJSpwcm90ZWN0ZWRHNiQmSSJSR0YkNiNJImlHRiQvRjY7IiIiIiIl</Equation></Text-field>
</Input>
<Output>
<Text-field style="2D Output" layout="Maple Output"><Equation executable="false" style="2D Output" display="LUklbXJvd0c2Iy9JK21vZHVsZW5hbWVHNiJJLFR5cGVzZXR0aW5nR0koX3N5c2xpYkdGJzYoLUkjbWlHRiQ2JVEpbXlsYWJlbHNGJy8lJ2l0YWxpY0dRJXRydWVGJy8lLG1hdGh2YXJpYW50R1EnaXRhbGljRictSSNtb0dGJDYtUSM6PUYnL0YzUSdub3JtYWxGJy8lJmZlbmNlR1EmZmFsc2VGJy8lKnNlcGFyYXRvckdGPS8lKXN0cmV0Y2h5R0Y9LyUqc3ltbWV0cmljR0Y9LyUobGFyZ2VvcEdGPS8lLm1vdmFibGVsaW1pdHNHRj0vJSdhY2NlbnRHRj0vJSdsc3BhY2VHUSwwLjI3Nzc3NzhlbUYnLyUncnNwYWNlR0ZMLUkobWZlbmNlZEdGJDYmLUYjNjItSSVtc3ViR0YkNiUtRiw2JVEiWEYnRi9GMi1GIzYmLUYsNiVRJGN5dEYnRi9GMi8lK2ZvcmVncm91bmRHUShbMCwwLDBdRicvJSlyZWFkb25seUdGPUY5LyUvc3Vic2NyaXB0c2hpZnRHUSIwRictRjY2LVEiLEYnRjlGOy9GP0YxRkBGQkZERkZGSC9GS1EmMC4wZW1GJy9GTlEsMC4zMzMzMzMzZW1GJy1GVTYlRlctRiM2Ji1GLDYlUSRudWNGJ0YvRjJGaW5GXG9GOUZeb0Zhby1GVTYlLUYsNiVRI1hQRidGL0YyRltwRl5vRmFvLUZVNiUtRiw2JVEiUkYnRi9GMi1GIzYmLUkjbW5HRiQ2JFEiMUYnRjlGaW5GXG9GOUZeb0Zhby1GVTYlRmdwLUYjNiYtRl1xNiRRIjJGJ0Y5RmluRlxvRjlGXm9GYW8tRlU2JUZncC1GIzYmLUZdcTYkUSIzRidGOUZpbkZcb0Y5Rl5vRmFvLUZVNiVGZ3AtRiM2Ji1GXXE2JFEiNEYnRjlGaW5GXG9GOUZeb0ZpbkZcb0Y5RjkvJSVvcGVuR1EiW0YnLyUmY2xvc2VHUSJdRidGaW5GXG9GOQ==">NykmSSJYRzYiNiNJJGN5dEdGJSZGJDYjSSRudWNHRiUmSSNYUEdGJUYpJkkiUkdGJTYjIiIiJkYuNiMiIiMmRi42IyIiJCZGLjYjIiIl</Equation></Text-field>
</Output>
</Group>
<Group view="code" labelreference="L7948" drawlabel="true">
<Input>
<Text-field prompt="&gt; " style="Maple Input" layout="Normal"><Equation executable="true" style="2D Input" input-equation="vp := [[0, 0], [1, 0], [2, 0], [.5, .5], [.5, -.5], [1.5, .5], [1.5, -.5]]" display="LUklbXJvd0c2Iy9JK21vZHVsZW5hbWVHNiJJLFR5cGVzZXR0aW5nR0koX3N5c2xpYkdGJzYnLUkjbWlHRiQ2JVEjdnBGJy8lJ2l0YWxpY0dRJXRydWVGJy8lLG1hdGh2YXJpYW50R1EnaXRhbGljRictSSNtb0dGJDYtUSomY29sb25lcTtGJy9GM1Enbm9ybWFsRicvJSZmZW5jZUdRJmZhbHNlRicvJSpzZXBhcmF0b3JHRj0vJSlzdHJldGNoeUdGPS8lKnN5bW1ldHJpY0dGPS8lKGxhcmdlb3BHRj0vJS5tb3ZhYmxlbGltaXRzR0Y9LyUnYWNjZW50R0Y9LyUnbHNwYWNlR1EsMC4yNzc3Nzc4ZW1GJy8lJ3JzcGFjZUdGTC1JKG1mZW5jZWRHRiQ2Ji1GIzYxLUZQNiYtRiM2Jy1JI21uR0YkNiRRIjBGJ0Y5LUY2Ni1RIixGJ0Y5RjsvRj9GMUZARkJGREZGRkgvRktRJjAuMGVtRicvRk5RLDAuMzMzMzMzM2VtRidGWC8lK2V4ZWN1dGFibGVHRj1GOUY5LyUlb3BlbkdRIltGJy8lJmNsb3NlR1EiXUYnRmZuLUZQNiYtRiM2Jy1GWTYkUSIxRidGOUZmbkZYRl5vRjlGOUZgb0Zjb0Zmbi1GUDYmLUYjNictRlk2JFEiMkYnRjlGZm5GWEZeb0Y5RjlGYG9GY29GZm4tRlA2Ji1GIzYnLUZZNiRRJDAuNUYnRjlGZm5GaHBGXm9GOUY5RmBvRmNvRmZuLUZQNiYtRiM2KEZocEZmbi1GNjYtUSomdW1pbnVzMDtGJ0Y5RjtGPkZARkJGREZGRkgvRktRLDAuMjIyMjIyMmVtRicvRk5GY3FGaHBGXm9GOUY5RmBvRmNvRmZuLUZQNiYtRiM2Ji1GWTYkUSQxLjVGJ0Y5RmZuRmhwRjlGOUZgb0Zjb0Zmbi1GUDYmLUYjNidGaXFGZm5GX3FGaHBGOUY5RmBvRmNvRl5vRjlGOUZgb0Zjb0Zeb0Y5">PkkjdnBHNiI3KTckIiIhRic3JCIiIkYnNyQiIiNGJzckJCIiJiEiIkYtNyRGLSQhIiZGLzckJCIjOkYvRi03JEY0RjE=</Equation></Text-field>
</Input>
<Output>
<Text-field style="2D Output" layout="Maple Output"><Equation executable="false" style="2D Output" display="LUklbXJvd0c2Iy9JK21vZHVsZW5hbWVHNiJJLFR5cGVzZXR0aW5nR0koX3N5c2xpYkdGJzYoLUkjbWlHRiQ2JVEjdnBGJy8lJ2l0YWxpY0dRJXRydWVGJy8lLG1hdGh2YXJpYW50R1EnaXRhbGljRictSSNtb0dGJDYtUSM6PUYnL0YzUSdub3JtYWxGJy8lJmZlbmNlR1EmZmFsc2VGJy8lKnNlcGFyYXRvckdGPS8lKXN0cmV0Y2h5R0Y9LyUqc3ltbWV0cmljR0Y9LyUobGFyZ2VvcEdGPS8lLm1vdmFibGVsaW1pdHNHRj0vJSdhY2NlbnRHRj0vJSdsc3BhY2VHUSwwLjI3Nzc3NzhlbUYnLyUncnNwYWNlR0ZMLUkobWZlbmNlZEdGJDYmLUYjNjItRlA2Ji1GIzYoLUkjbW5HRiQ2JFEiMEYnRjktRjY2LVEiLEYnRjlGOy9GP0YxRkBGQkZERkZGSC9GS1EmMC4wZW1GJy9GTlEsMC4zMzMzMzMzZW1GJ0ZYLyUrZm9yZWdyb3VuZEdRKFswLDAsMF1GJy8lKXJlYWRvbmx5R0Y9RjlGOS8lJW9wZW5HUSJbRicvJSZjbG9zZUdRIl1GJ0Zmbi1GUDYmLUYjNigtRlk2JFEiMUYnRjlGZm5GWEZeb0Zhb0Y5RjlGY29GZm9GZm4tRlA2Ji1GIzYoLUZZNiRRIjJGJ0Y5RmZuRlhGXm9GYW9GOUY5RmNvRmZvRmZuLUZQNiYtRiM2KC1GWTYkUSQwLjVGJ0Y5RmZuRltxRl5vRmFvRjlGOUZjb0Zmb0Zmbi1GUDYmLUYjNihGW3FGZm4tRiM2JS1GNjYtUSomdW1pbnVzMDtGJ0Y5RjtGPkZARkJGREZGRkgvRktRLDAuMjIyMjIyMmVtRicvRk5GaHFGW3FGOUZeb0Zhb0Y5RjlGY29GZm9GZm4tRlA2Ji1GIzYoLUZZNiRRJDEuNUYnRjlGZm5GW3FGXm9GYW9GOUY5RmNvRmZvRmZuLUZQNiYtRiM2KEZeckZmbkZicUZeb0Zhb0Y5RjlGY29GZm9GXm9GYW9GOUY5RmNvRmZvRl5vRmFvRjk=">Nyk3JCIiIUYkNyQiIiJGJDckIiIjRiQ3JCQiIiYhIiJGKjckRiokISImRiw3JCQiIzpGLEYqNyRGMUYu</Equation></Text-field>
</Output>
</Group>
<Group view="code" labelreference="L7956" drawlabel="true">
<Input>
<Text-field prompt="&gt; " style="Maple Input" layout="Normal"><Equation executable="true" style="2D Input" input-equation="SetVertexPositions(G, vp):" display="LUklbXJvd0c2Iy9JK21vZHVsZW5hbWVHNiJJLFR5cGVzZXR0aW5nR0koX3N5c2xpYkdGJzYnLUkjbWlHRiQ2JVEzU2V0VmVydGV4UG9zaXRpb25zRicvJSdpdGFsaWNHUSV0cnVlRicvJSxtYXRodmFyaWFudEdRJ2l0YWxpY0YnLUkobWZlbmNlZEdGJDYkLUYjNictRiw2JVEiR0YnRi9GMi1JI21vR0YkNi1RIixGJy9GM1Enbm9ybWFsRicvJSZmZW5jZUdRJmZhbHNlRicvJSpzZXBhcmF0b3JHRjEvJSlzdHJldGNoeUdGRS8lKnN5bW1ldHJpY0dGRS8lKGxhcmdlb3BHRkUvJS5tb3ZhYmxlbGltaXRzR0ZFLyUnYWNjZW50R0ZFLyUnbHNwYWNlR1EmMC4wZW1GJy8lJ3JzcGFjZUdRLDAuMzMzMzMzM2VtRictRiw2JVEjdnBGJ0YvRjIvJStleGVjdXRhYmxlR0ZFRkFGQS1GPjYtUSI6RidGQUZDL0ZHRkVGSEZKRkxGTkZQL0ZTUSwwLjI3Nzc3NzhlbUYnL0ZWRlxvRmVuRkE=">QyQtSTNTZXRWZXJ0ZXhQb3NpdGlvbnNHNiI2JEkiR0dGJUkjdnBHRiUhIiI=</Equation></Text-field>
</Input>
</Group>
<Group view="code" labelreference="L7977" drawlabel="true">
<Input>
<Text-field prompt="&gt; " style="Maple Input" layout="Normal"><Equation executable="true" style="2D Input" input-equation="DrawGraph(G)" display="LUklbXJvd0c2Iy9JK21vZHVsZW5hbWVHNiJJLFR5cGVzZXR0aW5nR0koX3N5c2xpYkdGJzYmLUkjbWlHRiQ2JVEqRHJhd0dyYXBoRicvJSdpdGFsaWNHUSV0cnVlRicvJSxtYXRodmFyaWFudEdRJ2l0YWxpY0YnLUkobWZlbmNlZEdGJDYkLUYjNiUtRiw2JVEiR0YnRi9GMi8lK2V4ZWN1dGFibGVHUSZmYWxzZUYnL0YzUSdub3JtYWxGJ0ZARj1GQA==">LUkqRHJhd0dyYXBoRzYiNiNJIkdHRiQ=</Equation></Text-field>
</Input>
<Output>
<Text-field style="Maple Plot" layout="Maple Plot"><Plot height="400.0" type="two-dimensional" width="400.0" plot-scale="1.0" plot-xtrans="0.0" plot-ytrans="0.0" gridlinevisibility="1" legendvisibility="false">NkktJSlQT0xZR09OU0c2KzcmNyQkIiV1OyEiJSQiJGUmISIlNyQkIiV1OyEiJSQhJGUmISIlNyQkISV1OyEiJSQhJGUmISIlNyQkISV1OyEiJSQiJGUmISIlNyY3JCQiJnU7IiEiJSQiJGUmISIlNyQkIiZ1OyIhIiUkISRlJiEiJTckJCIlRSQpISIlJCEkZSYhIiU3JCQiJUUkKSEiJSQiJGUmISIlNyY3JCQiJnU7IyEiJSQiJGUmISIlNyQkIiZ1OyMhIiUkISRlJiEiJTckJCImRSQ9ISIlJCEkZSYhIiU3JCQiJkUkPSEiJSQiJGUmISIlNyY3JCQiJXVtISIlJCIlZWIhIiU3JCQiJXVtISIlJCIlVVchIiU3JCQiJUVMISIlJCIlVVchIiU3JCQiJUVMISIlJCIlZWIhIiU3JjckJCIldW0hIiUkISVVVyEiJTckJCIldW0hIiUkISVlYiEiJTckJCIlRUwhIiUkISVlYiEiJTckJCIlRUwhIiUkISVVVyEiJTcmNyQkIiZ1bSIhIiUkIiVlYiEiJTckJCImdW0iISIlJCIlVVchIiU3JCQiJkVMIiEiJSQiJVVXISIlNyQkIiZFTCIhIiUkIiVlYiEiJTcmNyQkIiZ1bSIhIiUkISVVVyEiJTckJCImdW0iISIlJCElZWIhIiU3JCQiJkVMIiEiJSQhJWViISIlNyQkIiZFTCIhIiUkISVVVyEiJS0lJkNPTE9SRzY4JSRSR0JHJCIjNSEiIiQiIzUhIiIkIiIjISIiJCIjNSEiIiQiIzUhIiIkIiIjISIiJCIjNSEiIiQiIzUhIiIkIiIjISIiJCIjNSEiIiQiIzUhIiIkIiIjISIiJCIjNSEiIiQiIzUhIiIkIiIjISIiJCIjNSEiIiQiIzUhIiIkIiIjISIiJCIjNSEiIiQiIzUhIiIkIiIjISIiLSUmU1RZTEVHNiMlLFBBVENITk9HUklERy0lJVRFWFRHNiU3JCQiIiEhIiIkIiIhISIiLSUpX1RZUEVTRVRHNiMtSSVtc3ViRzYjL0krbW9kdWxlbmFtZUc2IkksVHlwZXNldHRpbmdHSShfc3lzbGliRzYiNiYtSSNtaUc2Iy9JK21vZHVsZW5hbWVHNiJJLFR5cGVzZXR0aW5nR0koX3N5c2xpYkc2IjY2USJYNiIvJSdmYW1pbHlHUSpIZWx2ZXRpY2E2Ii8lJXNpemVHUSMxMjYiLyUlYm9sZEdRJXRydWU2Ii8lJ2l0YWxpY0dRJXRydWU2Ii8lKnVuZGVybGluZUdRJmZhbHNlNiIvJSpzdWJzY3JpcHRHUSZmYWxzZTYiLyUsc3VwZXJzY3JpcHRHUSZmYWxzZTYiLyUrZm9yZWdyb3VuZEdRKFswLDAsMF02Ii8lK2JhY2tncm91bmRHUS5bMjU1LDI1NSwyNTVdNiIvJSdvcGFxdWVHUSZmYWxzZTYiLyUrZXhlY3V0YWJsZUdRJmZhbHNlNiIvJSlyZWFkb25seUdRJmZhbHNlNiIvJSljb21wb3NlZEdRJmZhbHNlNiIvJSpjb252ZXJ0ZWRHUSZmYWxzZTYiLyUraW1zZWxlY3RlZEdRJmZhbHNlNiIvJSxwbGFjZWhvbGRlckdRJmZhbHNlNiIvJTZzZWxlY3Rpb24tcGxhY2Vob2xkZXJHUSZmYWxzZTYiLyUsbWF0aHZhcmlhbnRHUSxib2xkLWl0YWxpYzYiLyUrZm9udHdlaWdodEdRJWJvbGQ2Ii1JJW1yb3dHNiMvSSttb2R1bGVuYW1lRzYiSSxUeXBlc2V0dGluZ0dJKF9zeXNsaWJHNiI2Ni1JI21pRzYjL0krbW9kdWxlbmFtZUc2IkksVHlwZXNldHRpbmdHSShfc3lzbGliRzYiNjZRJGN5dDYiLyUnZmFtaWx5R1EqSGVsdmV0aWNhNiIvJSVzaXplR1EjMTI2Ii8lJWJvbGRHUSV0cnVlNiIvJSdpdGFsaWNHUSV0cnVlNiIvJSp1bmRlcmxpbmVHUSZmYWxzZTYiLyUqc3Vic2NyaXB0R1EmZmFsc2U2Ii8lLHN1cGVyc2NyaXB0R1EmZmFsc2U2Ii8lK2ZvcmVncm91bmRHUShbMCwwLDBdNiIvJStiYWNrZ3JvdW5kR1EuWzI1NSwyNTUsMjU1XTYiLyUnb3BhcXVlR1EmZmFsc2U2Ii8lK2V4ZWN1dGFibGVHUSZmYWxzZTYiLyUpcmVhZG9ubHlHUSZmYWxzZTYiLyUpY29tcG9zZWRHUSZmYWxzZTYiLyUqY29udmVydGVkR1EmZmFsc2U2Ii8lK2ltc2VsZWN0ZWRHUSZmYWxzZTYiLyUscGxhY2Vob2xkZXJHUSZmYWxzZTYiLyU2c2VsZWN0aW9uLXBsYWNlaG9sZGVyR1EmZmFsc2U2Ii8lLG1hdGh2YXJpYW50R1EsYm9sZC1pdGFsaWM2Ii8lK2ZvbnR3ZWlnaHRHUSVib2xkNiIvJSdmYW1pbHlHUTBUaW1lc35OZXd+Um9tYW42Ii8lJXNpemVHUSMxMjYiLyUlYm9sZEdRJXRydWU2Ii8lJ2l0YWxpY0dRJmZhbHNlNiIvJSp1bmRlcmxpbmVHUSZmYWxzZTYiLyUqc3Vic2NyaXB0R1EmZmFsc2U2Ii8lLHN1cGVyc2NyaXB0R1EmZmFsc2U2Ii8lK2ZvcmVncm91bmRHUShbMCwwLDBdNiIvJStiYWNrZ3JvdW5kR1EuWzI1NSwyNTUsMjU1XTYiLyUnb3BhcXVlR1EmZmFsc2U2Ii8lK2V4ZWN1dGFibGVHUSZmYWxzZTYiLyUpcmVhZG9ubHlHUSZmYWxzZTYiLyUpY29tcG9zZWRHUSZmYWxzZTYiLyUqY29udmVydGVkR1EmZmFsc2U2Ii8lK2ltc2VsZWN0ZWRHUSZmYWxzZTYiLyUscGxhY2Vob2xkZXJHUSZmYWxzZTYiLyU2c2VsZWN0aW9uLXBsYWNlaG9sZGVyR1EmZmFsc2U2Ii8lLG1hdGh2YXJpYW50R1ElYm9sZDYiLyUrZm9udHdlaWdodEdRJWJvbGQ2Ii8lL3N1YnNjcmlwdHNoaWZ0R1EiMDYiLyUscGxhY2Vob2xkZXJHUSZmYWxzZTYiLSUlRk9OVEc2JSUqSEVMVkVUSUNBRyUlQk9MREciIzctJSVURVhURzYlNyQkIiM1ISIiJCIiISEiIi0lKV9UWVBFU0VURzYjLUklbXN1Ykc2Iy9JK21vZHVsZW5hbWVHNiJJLFR5cGVzZXR0aW5nR0koX3N5c2xpYkc2IjYmLUkjbWlHNiMvSSttb2R1bGVuYW1lRzYiSSxUeXBlc2V0dGluZ0dJKF9zeXNsaWJHNiI2NlEiWDYiLyUnZmFtaWx5R1EqSGVsdmV0aWNhNiIvJSVzaXplR1EjMTI2Ii8lJWJvbGRHUSV0cnVlNiIvJSdpdGFsaWNHUSV0cnVlNiIvJSp1bmRlcmxpbmVHUSZmYWxzZTYiLyUqc3Vic2NyaXB0R1EmZmFsc2U2Ii8lLHN1cGVyc2NyaXB0R1EmZmFsc2U2Ii8lK2ZvcmVncm91bmRHUShbMCwwLDBdNiIvJStiYWNrZ3JvdW5kR1EuWzI1NSwyNTUsMjU1XTYiLyUnb3BhcXVlR1EmZmFsc2U2Ii8lK2V4ZWN1dGFibGVHUSZmYWxzZTYiLyUpcmVhZG9ubHlHUSZmYWxzZTYiLyUpY29tcG9zZWRHUSZmYWxzZTYiLyUqY29udmVydGVkR1EmZmFsc2U2Ii8lK2ltc2VsZWN0ZWRHUSZmYWxzZTYiLyUscGxhY2Vob2xkZXJHUSZmYWxzZTYiLyU2c2VsZWN0aW9uLXBsYWNlaG9sZGVyR1EmZmFsc2U2Ii8lLG1hdGh2YXJpYW50R1EsYm9sZC1pdGFsaWM2Ii8lK2ZvbnR3ZWlnaHRHUSVib2xkNiItSSVtcm93RzYjL0krbW9kdWxlbmFtZUc2IkksVHlwZXNldHRpbmdHSShfc3lzbGliRzYiNjYtSSNtaUc2Iy9JK21vZHVsZW5hbWVHNiJJLFR5cGVzZXR0aW5nR0koX3N5c2xpYkc2IjY2USRudWM2Ii8lJ2ZhbWlseUdRKkhlbHZldGljYTYiLyUlc2l6ZUdRIzEyNiIvJSVib2xkR1EldHJ1ZTYiLyUnaXRhbGljR1EldHJ1ZTYiLyUqdW5kZXJsaW5lR1EmZmFsc2U2Ii8lKnN1YnNjcmlwdEdRJmZhbHNlNiIvJSxzdXBlcnNjcmlwdEdRJmZhbHNlNiIvJStmb3JlZ3JvdW5kR1EoWzAsMCwwXTYiLyUrYmFja2dyb3VuZEdRLlsyNTUsMjU1LDI1NV02Ii8lJ29wYXF1ZUdRJmZhbHNlNiIvJStleGVjdXRhYmxlR1EmZmFsc2U2Ii8lKXJlYWRvbmx5R1EmZmFsc2U2Ii8lKWNvbXBvc2VkR1EmZmFsc2U2Ii8lKmNvbnZlcnRlZEdRJmZhbHNlNiIvJStpbXNlbGVjdGVkR1EmZmFsc2U2Ii8lLHBsYWNlaG9sZGVyR1EmZmFsc2U2Ii8lNnNlbGVjdGlvbi1wbGFjZWhvbGRlckdRJmZhbHNlNiIvJSxtYXRodmFyaWFudEdRLGJvbGQtaXRhbGljNiIvJStmb250d2VpZ2h0R1ElYm9sZDYiLyUnZmFtaWx5R1EwVGltZXN+TmV3flJvbWFuNiIvJSVzaXplR1EjMTI2Ii8lJWJvbGRHUSV0cnVlNiIvJSdpdGFsaWNHUSZmYWxzZTYiLyUqdW5kZXJsaW5lR1EmZmFsc2U2Ii8lKnN1YnNjcmlwdEdRJmZhbHNlNiIvJSxzdXBlcnNjcmlwdEdRJmZhbHNlNiIvJStmb3JlZ3JvdW5kR1EoWzAsMCwwXTYiLyUrYmFja2dyb3VuZEdRLlsyNTUsMjU1LDI1NV02Ii8lJ29wYXF1ZUdRJmZhbHNlNiIvJStleGVjdXRhYmxlR1EmZmFsc2U2Ii8lKXJlYWRvbmx5R1EmZmFsc2U2Ii8lKWNvbXBvc2VkR1EmZmFsc2U2Ii8lKmNvbnZlcnRlZEdRJmZhbHNlNiIvJStpbXNlbGVjdGVkR1EmZmFsc2U2Ii8lLHBsYWNlaG9sZGVyR1EmZmFsc2U2Ii8lNnNlbGVjdGlvbi1wbGFjZWhvbGRlckdRJmZhbHNlNiIvJSxtYXRodmFyaWFudEdRJWJvbGQ2Ii8lK2ZvbnR3ZWlnaHRHUSVib2xkNiIvJS9zdWJzY3JpcHRzaGlmdEdRIjA2Ii8lLHBsYWNlaG9sZGVyR1EmZmFsc2U2Ii0lJUZPTlRHNiUlKkhFTFZFVElDQUclJUJPTERHIiM3LSUlVEVYVEc2JTckJCIjPyEiIiQiIiEhIiItJSlfVFlQRVNFVEc2Iy1JJW1zdWJHNiMvSSttb2R1bGVuYW1lRzYiSSxUeXBlc2V0dGluZ0dJKF9zeXNsaWJHNiI2Ji1JI21pRzYjL0krbW9kdWxlbmFtZUc2IkksVHlwZXNldHRpbmdHSShfc3lzbGliRzYiNjZRI1hQNiIvJSdmYW1pbHlHUSpIZWx2ZXRpY2E2Ii8lJXNpemVHUSMxMjYiLyUlYm9sZEdRJXRydWU2Ii8lJ2l0YWxpY0dRJXRydWU2Ii8lKnVuZGVybGluZUdRJmZhbHNlNiIvJSpzdWJzY3JpcHRHUSZmYWxzZTYiLyUsc3VwZXJzY3JpcHRHUSZmYWxzZTYiLyUrZm9yZWdyb3VuZEdRKFswLDAsMF02Ii8lK2JhY2tncm91bmRHUS5bMjU1LDI1NSwyNTVdNiIvJSdvcGFxdWVHUSZmYWxzZTYiLyUrZXhlY3V0YWJsZUdRJmZhbHNlNiIvJSlyZWFkb25seUdRJmZhbHNlNiIvJSljb21wb3NlZEdRJmZhbHNlNiIvJSpjb252ZXJ0ZWRHUSZmYWxzZTYiLyUraW1zZWxlY3RlZEdRJmZhbHNlNiIvJSxwbGFjZWhvbGRlckdRJmZhbHNlNiIvJTZzZWxlY3Rpb24tcGxhY2Vob2xkZXJHUSZmYWxzZTYiLyUsbWF0aHZhcmlhbnRHUSxib2xkLWl0YWxpYzYiLyUrZm9udHdlaWdodEdRJWJvbGQ2Ii1JJW1yb3dHNiMvSSttb2R1bGVuYW1lRzYiSSxUeXBlc2V0dGluZ0dJKF9zeXNsaWJHNiI2Ni1JI21pRzYjL0krbW9kdWxlbmFtZUc2IkksVHlwZXNldHRpbmdHSShfc3lzbGliRzYiNjZRJG51YzYiLyUnZmFtaWx5R1EqSGVsdmV0aWNhNiIvJSVzaXplR1EjMTI2Ii8lJWJvbGRHUSV0cnVlNiIvJSdpdGFsaWNHUSV0cnVlNiIvJSp1bmRlcmxpbmVHUSZmYWxzZTYiLyUqc3Vic2NyaXB0R1EmZmFsc2U2Ii8lLHN1cGVyc2NyaXB0R1EmZmFsc2U2Ii8lK2ZvcmVncm91bmRHUShbMCwwLDBdNiIvJStiYWNrZ3JvdW5kR1EuWzI1NSwyNTUsMjU1XTYiLyUnb3BhcXVlR1EmZmFsc2U2Ii8lK2V4ZWN1dGFibGVHUSZmYWxzZTYiLyUpcmVhZG9ubHlHUSZmYWxzZTYiLyUpY29tcG9zZWRHUSZmYWxzZTYiLyUqY29udmVydGVkR1EmZmFsc2U2Ii8lK2ltc2VsZWN0ZWRHUSZmYWxzZTYiLyUscGxhY2Vob2xkZXJHUSZmYWxzZTYiLyU2c2VsZWN0aW9uLXBsYWNlaG9sZGVyR1EmZmFsc2U2Ii8lLG1hdGh2YXJpYW50R1EsYm9sZC1pdGFsaWM2Ii8lK2ZvbnR3ZWlnaHRHUSVib2xkNiIvJSdmYW1pbHlHUTBUaW1lc35OZXd+Um9tYW42Ii8lJXNpemVHUSMxMjYiLyUlYm9sZEdRJXRydWU2Ii8lJ2l0YWxpY0dRJmZhbHNlNiIvJSp1bmRlcmxpbmVHUSZmYWxzZTYiLyUqc3Vic2NyaXB0R1EmZmFsc2U2Ii8lLHN1cGVyc2NyaXB0R1EmZmFsc2U2Ii8lK2ZvcmVncm91bmRHUShbMCwwLDBdNiIvJStiYWNrZ3JvdW5kR1EuWzI1NSwyNTUsMjU1XTYiLyUnb3BhcXVlR1EmZmFsc2U2Ii8lK2V4ZWN1dGFibGVHUSZmYWxzZTYiLyUpcmVhZG9ubHlHUSZmYWxzZTYiLyUpY29tcG9zZWRHUSZmYWxzZTYiLyUqY29udmVydGVkR1EmZmFsc2U2Ii8lK2ltc2VsZWN0ZWRHUSZmYWxzZTYiLyUscGxhY2Vob2xkZXJHUSZmYWxzZTYiLyU2c2VsZWN0aW9uLXBsYWNlaG9sZGVyR1EmZmFsc2U2Ii8lLG1hdGh2YXJpYW50R1ElYm9sZDYiLyUrZm9udHdlaWdodEdRJWJvbGQ2Ii8lL3N1YnNjcmlwdHNoaWZ0R1EiMDYiLyUscGxhY2Vob2xkZXJHUSZmYWxzZTYiLSUlRk9OVEc2JSUqSEVMVkVUSUNBRyUlQk9MREciIzctJSVURVhURzYlNyQkIiImISIiJCIiJiEiIi0lKV9UWVBFU0VURzYjLUklbXN1Ykc2Iy9JK21vZHVsZW5hbWVHNiJJLFR5cGVzZXR0aW5nR0koX3N5c2xpYkc2IjYmLUkjbWlHNiMvSSttb2R1bGVuYW1lRzYiSSxUeXBlc2V0dGluZ0dJKF9zeXNsaWJHNiI2NlEiUjYiLyUnZmFtaWx5R1EqSGVsdmV0aWNhNiIvJSVzaXplR1EjMTI2Ii8lJWJvbGRHUSV0cnVlNiIvJSdpdGFsaWNHUSV0cnVlNiIvJSp1bmRlcmxpbmVHUSZmYWxzZTYiLyUqc3Vic2NyaXB0R1EmZmFsc2U2Ii8lLHN1cGVyc2NyaXB0R1EmZmFsc2U2Ii8lK2ZvcmVncm91bmRHUShbMCwwLDBdNiIvJStiYWNrZ3JvdW5kR1EuWzI1NSwyNTUsMjU1XTYiLyUnb3BhcXVlR1EmZmFsc2U2Ii8lK2V4ZWN1dGFibGVHUSZmYWxzZTYiLyUpcmVhZG9ubHlHUSZmYWxzZTYiLyUpY29tcG9zZWRHUSZmYWxzZTYiLyUqY29udmVydGVkR1EmZmFsc2U2Ii8lK2ltc2VsZWN0ZWRHUSZmYWxzZTYiLyUscGxhY2Vob2xkZXJHUSZmYWxzZTYiLyU2c2VsZWN0aW9uLXBsYWNlaG9sZGVyR1EmZmFsc2U2Ii8lLG1hdGh2YXJpYW50R1EsYm9sZC1pdGFsaWM2Ii8lK2ZvbnR3ZWlnaHRHUSVib2xkNiItSSVtcm93RzYjL0krbW9kdWxlbmFtZUc2IkksVHlwZXNldHRpbmdHSShfc3lzbGliRzYiNjYtSSNtbkc2Iy9JK21vZHVsZW5hbWVHNiJJLFR5cGVzZXR0aW5nR0koX3N5c2xpYkc2IjY2USIxNiIvJSdmYW1pbHlHUSpIZWx2ZXRpY2E2Ii8lJXNpemVHUSMxMjYiLyUlYm9sZEdRJXRydWU2Ii8lJ2l0YWxpY0dRJmZhbHNlNiIvJSp1bmRlcmxpbmVHUSZmYWxzZTYiLyUqc3Vic2NyaXB0R1EmZmFsc2U2Ii8lLHN1cGVyc2NyaXB0R1EmZmFsc2U2Ii8lK2ZvcmVncm91bmRHUShbMCwwLDBdNiIvJStiYWNrZ3JvdW5kR1EuWzI1NSwyNTUsMjU1XTYiLyUnb3BhcXVlR1EmZmFsc2U2Ii8lK2V4ZWN1dGFibGVHUSZmYWxzZTYiLyUpcmVhZG9ubHlHUSZmYWxzZTYiLyUpY29tcG9zZWRHUSZmYWxzZTYiLyUqY29udmVydGVkR1EmZmFsc2U2Ii8lK2ltc2VsZWN0ZWRHUSZmYWxzZTYiLyUscGxhY2Vob2xkZXJHUSZmYWxzZTYiLyU2c2VsZWN0aW9uLXBsYWNlaG9sZGVyR1EmZmFsc2U2Ii8lLG1hdGh2YXJpYW50R1ElYm9sZDYiLyUrZm9udHdlaWdodEdRJWJvbGQ2Ii8lJ2ZhbWlseUdRMFRpbWVzfk5ld35Sb21hbjYiLyUlc2l6ZUdRIzEyNiIvJSVib2xkR1EldHJ1ZTYiLyUnaXRhbGljR1EmZmFsc2U2Ii8lKnVuZGVybGluZUdRJmZhbHNlNiIvJSpzdWJzY3JpcHRHUSZmYWxzZTYiLyUsc3VwZXJzY3JpcHRHUSZmYWxzZTYiLyUrZm9yZWdyb3VuZEdRKFswLDAsMF02Ii8lK2JhY2tncm91bmRHUS5bMjU1LDI1NSwyNTVdNiIvJSdvcGFxdWVHUSZmYWxzZTYiLyUrZXhlY3V0YWJsZUdRJmZhbHNlNiIvJSlyZWFkb25seUdRJmZhbHNlNiIvJSljb21wb3NlZEdRJmZhbHNlNiIvJSpjb252ZXJ0ZWRHUSZmYWxzZTYiLyUraW1zZWxlY3RlZEdRJmZhbHNlNiIvJSxwbGFjZWhvbGRlckdRJmZhbHNlNiIvJTZzZWxlY3Rpb24tcGxhY2Vob2xkZXJHUSZmYWxzZTYiLyUsbWF0aHZhcmlhbnRHUSVib2xkNiIvJStmb250d2VpZ2h0R1ElYm9sZDYiLyUvc3Vic2NyaXB0c2hpZnRHUSIwNiIvJSxwbGFjZWhvbGRlckdRJmZhbHNlNiItJSVGT05URzYlJSpIRUxWRVRJQ0FHJSVCT0xERyIjNy0lJVRFWFRHNiU3JCQiIiYhIiIkISImISIiLSUpX1RZUEVTRVRHNiMtSSVtc3ViRzYjL0krbW9kdWxlbmFtZUc2IkksVHlwZXNldHRpbmdHSShfc3lzbGliRzYiNiYtSSNtaUc2Iy9JK21vZHVsZW5hbWVHNiJJLFR5cGVzZXR0aW5nR0koX3N5c2xpYkc2IjY2USJSNiIvJSdmYW1pbHlHUSpIZWx2ZXRpY2E2Ii8lJXNpemVHUSMxMjYiLyUlYm9sZEdRJXRydWU2Ii8lJ2l0YWxpY0dRJXRydWU2Ii8lKnVuZGVybGluZUdRJmZhbHNlNiIvJSpzdWJzY3JpcHRHUSZmYWxzZTYiLyUsc3VwZXJzY3JpcHRHUSZmYWxzZTYiLyUrZm9yZWdyb3VuZEdRKFswLDAsMF02Ii8lK2JhY2tncm91bmRHUS5bMjU1LDI1NSwyNTVdNiIvJSdvcGFxdWVHUSZmYWxzZTYiLyUrZXhlY3V0YWJsZUdRJmZhbHNlNiIvJSlyZWFkb25seUdRJmZhbHNlNiIvJSljb21wb3NlZEdRJmZhbHNlNiIvJSpjb252ZXJ0ZWRHUSZmYWxzZTYiLyUraW1zZWxlY3RlZEdRJmZhbHNlNiIvJSxwbGFjZWhvbGRlckdRJmZhbHNlNiIvJTZzZWxlY3Rpb24tcGxhY2Vob2xkZXJHUSZmYWxzZTYiLyUsbWF0aHZhcmlhbnRHUSxib2xkLWl0YWxpYzYiLyUrZm9udHdlaWdodEdRJWJvbGQ2Ii1JJW1yb3dHNiMvSSttb2R1bGVuYW1lRzYiSSxUeXBlc2V0dGluZ0dJKF9zeXNsaWJHNiI2Ni1JI21uRzYjL0krbW9kdWxlbmFtZUc2IkksVHlwZXNldHRpbmdHSShfc3lzbGliRzYiNjZRIjI2Ii8lJ2ZhbWlseUdRKkhlbHZldGljYTYiLyUlc2l6ZUdRIzEyNiIvJSVib2xkR1EldHJ1ZTYiLyUnaXRhbGljR1EmZmFsc2U2Ii8lKnVuZGVybGluZUdRJmZhbHNlNiIvJSpzdWJzY3JpcHRHUSZmYWxzZTYiLyUsc3VwZXJzY3JpcHRHUSZmYWxzZTYiLyUrZm9yZWdyb3VuZEdRKFswLDAsMF02Ii8lK2JhY2tncm91bmRHUS5bMjU1LDI1NSwyNTVdNiIvJSdvcGFxdWVHUSZmYWxzZTYiLyUrZXhlY3V0YWJsZUdRJmZhbHNlNiIvJSlyZWFkb25seUdRJmZhbHNlNiIvJSljb21wb3NlZEdRJmZhbHNlNiIvJSpjb252ZXJ0ZWRHUSZmYWxzZTYiLyUraW1zZWxlY3RlZEdRJmZhbHNlNiIvJSxwbGFjZWhvbGRlckdRJmZhbHNlNiIvJTZzZWxlY3Rpb24tcGxhY2Vob2xkZXJHUSZmYWxzZTYiLyUsbWF0aHZhcmlhbnRHUSVib2xkNiIvJStmb250d2VpZ2h0R1ElYm9sZDYiLyUnZmFtaWx5R1EwVGltZXN+TmV3flJvbWFuNiIvJSVzaXplR1EjMTI2Ii8lJWJvbGRHUSV0cnVlNiIvJSdpdGFsaWNHUSZmYWxzZTYiLyUqdW5kZXJsaW5lR1EmZmFsc2U2Ii8lKnN1YnNjcmlwdEdRJmZhbHNlNiIvJSxzdXBlcnNjcmlwdEdRJmZhbHNlNiIvJStmb3JlZ3JvdW5kR1EoWzAsMCwwXTYiLyUrYmFja2dyb3VuZEdRLlsyNTUsMjU1LDI1NV02Ii8lJ29wYXF1ZUdRJmZhbHNlNiIvJStleGVjdXRhYmxlR1EmZmFsc2U2Ii8lKXJlYWRvbmx5R1EmZmFsc2U2Ii8lKWNvbXBvc2VkR1EmZmFsc2U2Ii8lKmNvbnZlcnRlZEdRJmZhbHNlNiIvJStpbXNlbGVjdGVkR1EmZmFsc2U2Ii8lLHBsYWNlaG9sZGVyR1EmZmFsc2U2Ii8lNnNlbGVjdGlvbi1wbGFjZWhvbGRlckdRJmZhbHNlNiIvJSxtYXRodmFyaWFudEdRJWJvbGQ2Ii8lK2ZvbnR3ZWlnaHRHUSVib2xkNiIvJS9zdWJzY3JpcHRzaGlmdEdRIjA2Ii8lLHBsYWNlaG9sZGVyR1EmZmFsc2U2Ii0lJUZPTlRHNiUlKkhFTFZFVElDQUclJUJPTERHIiM3LSUlVEVYVEc2JTckJCIjOiEiIiQiIiYhIiItJSlfVFlQRVNFVEc2Iy1JJW1zdWJHNiMvSSttb2R1bGVuYW1lRzYiSSxUeXBlc2V0dGluZ0dJKF9zeXNsaWJHNiI2Ji1JI21pRzYjL0krbW9kdWxlbmFtZUc2IkksVHlwZXNldHRpbmdHSShfc3lzbGliRzYiNjZRIlI2Ii8lJ2ZhbWlseUdRKkhlbHZldGljYTYiLyUlc2l6ZUdRIzEyNiIvJSVib2xkR1EldHJ1ZTYiLyUnaXRhbGljR1EldHJ1ZTYiLyUqdW5kZXJsaW5lR1EmZmFsc2U2Ii8lKnN1YnNjcmlwdEdRJmZhbHNlNiIvJSxzdXBlcnNjcmlwdEdRJmZhbHNlNiIvJStmb3JlZ3JvdW5kR1EoWzAsMCwwXTYiLyUrYmFja2dyb3VuZEdRLlsyNTUsMjU1LDI1NV02Ii8lJ29wYXF1ZUdRJmZhbHNlNiIvJStleGVjdXRhYmxlR1EmZmFsc2U2Ii8lKXJlYWRvbmx5R1EmZmFsc2U2Ii8lKWNvbXBvc2VkR1EmZmFsc2U2Ii8lKmNvbnZlcnRlZEdRJmZhbHNlNiIvJStpbXNlbGVjdGVkR1EmZmFsc2U2Ii8lLHBsYWNlaG9sZGVyR1EmZmFsc2U2Ii8lNnNlbGVjdGlvbi1wbGFjZWhvbGRlckdRJmZhbHNlNiIvJSxtYXRodmFyaWFudEdRLGJvbGQtaXRhbGljNiIvJStmb250d2VpZ2h0R1ElYm9sZDYiLUklbXJvd0c2Iy9JK21vZHVsZW5hbWVHNiJJLFR5cGVzZXR0aW5nR0koX3N5c2xpYkc2IjY2LUkjbW5HNiMvSSttb2R1bGVuYW1lRzYiSSxUeXBlc2V0dGluZ0dJKF9zeXNsaWJHNiI2NlEiMzYiLyUnZmFtaWx5R1EqSGVsdmV0aWNhNiIvJSVzaXplR1EjMTI2Ii8lJWJvbGRHUSV0cnVlNiIvJSdpdGFsaWNHUSZmYWxzZTYiLyUqdW5kZXJsaW5lR1EmZmFsc2U2Ii8lKnN1YnNjcmlwdEdRJmZhbHNlNiIvJSxzdXBlcnNjcmlwdEdRJmZhbHNlNiIvJStmb3JlZ3JvdW5kR1EoWzAsMCwwXTYiLyUrYmFja2dyb3VuZEdRLlsyNTUsMjU1LDI1NV02Ii8lJ29wYXF1ZUdRJmZhbHNlNiIvJStleGVjdXRhYmxlR1EmZmFsc2U2Ii8lKXJlYWRvbmx5R1EmZmFsc2U2Ii8lKWNvbXBvc2VkR1EmZmFsc2U2Ii8lKmNvbnZlcnRlZEdRJmZhbHNlNiIvJStpbXNlbGVjdGVkR1EmZmFsc2U2Ii8lLHBsYWNlaG9sZGVyR1EmZmFsc2U2Ii8lNnNlbGVjdGlvbi1wbGFjZWhvbGRlckdRJmZhbHNlNiIvJSxtYXRodmFyaWFudEdRJWJvbGQ2Ii8lK2ZvbnR3ZWlnaHRHUSVib2xkNiIvJSdmYW1pbHlHUTBUaW1lc35OZXd+Um9tYW42Ii8lJXNpemVHUSMxMjYiLyUlYm9sZEdRJXRydWU2Ii8lJ2l0YWxpY0dRJmZhbHNlNiIvJSp1bmRlcmxpbmVHUSZmYWxzZTYiLyUqc3Vic2NyaXB0R1EmZmFsc2U2Ii8lLHN1cGVyc2NyaXB0R1EmZmFsc2U2Ii8lK2ZvcmVncm91bmRHUShbMCwwLDBdNiIvJStiYWNrZ3JvdW5kR1EuWzI1NSwyNTUsMjU1XTYiLyUnb3BhcXVlR1EmZmFsc2U2Ii8lK2V4ZWN1dGFibGVHUSZmYWxzZTYiLyUpcmVhZG9ubHlHUSZmYWxzZTYiLyUpY29tcG9zZWRHUSZmYWxzZTYiLyUqY29udmVydGVkR1EmZmFsc2U2Ii8lK2ltc2VsZWN0ZWRHUSZmYWxzZTYiLyUscGxhY2Vob2xkZXJHUSZmYWxzZTYiLyU2c2VsZWN0aW9uLXBsYWNlaG9sZGVyR1EmZmFsc2U2Ii8lLG1hdGh2YXJpYW50R1ElYm9sZDYiLyUrZm9udHdlaWdodEdRJWJvbGQ2Ii8lL3N1YnNjcmlwdHNoaWZ0R1EiMDYiLyUscGxhY2Vob2xkZXJHUSZmYWxzZTYiLSUlRk9OVEc2JSUqSEVMVkVUSUNBRyUlQk9MREciIzctJSVURVhURzYlNyQkIiM6ISIiJCEiJiEiIi0lKV9UWVBFU0VURzYjLUklbXN1Ykc2Iy9JK21vZHVsZW5hbWVHNiJJLFR5cGVzZXR0aW5nR0koX3N5c2xpYkc2IjYmLUkjbWlHNiMvSSttb2R1bGVuYW1lRzYiSSxUeXBlc2V0dGluZ0dJKF9zeXNsaWJHNiI2NlEiUjYiLyUnZmFtaWx5R1EqSGVsdmV0aWNhNiIvJSVzaXplR1EjMTI2Ii8lJWJvbGRHUSV0cnVlNiIvJSdpdGFsaWNHUSV0cnVlNiIvJSp1bmRlcmxpbmVHUSZmYWxzZTYiLyUqc3Vic2NyaXB0R1EmZmFsc2U2Ii8lLHN1cGVyc2NyaXB0R1EmZmFsc2U2Ii8lK2ZvcmVncm91bmRHUShbMCwwLDBdNiIvJStiYWNrZ3JvdW5kR1EuWzI1NSwyNTUsMjU1XTYiLyUnb3BhcXVlR1EmZmFsc2U2Ii8lK2V4ZWN1dGFibGVHUSZmYWxzZTYiLyUpcmVhZG9ubHlHUSZmYWxzZTYiLyUpY29tcG9zZWRHUSZmYWxzZTYiLyUqY29udmVydGVkR1EmZmFsc2U2Ii8lK2ltc2VsZWN0ZWRHUSZmYWxzZTYiLyUscGxhY2Vob2xkZXJHUSZmYWxzZTYiLyU2c2VsZWN0aW9uLXBsYWNlaG9sZGVyR1EmZmFsc2U2Ii8lLG1hdGh2YXJpYW50R1EsYm9sZC1pdGFsaWM2Ii8lK2ZvbnR3ZWlnaHRHUSVib2xkNiItSSVtcm93RzYjL0krbW9kdWxlbmFtZUc2IkksVHlwZXNldHRpbmdHSShfc3lzbGliRzYiNjYtSSNtbkc2Iy9JK21vZHVsZW5hbWVHNiJJLFR5cGVzZXR0aW5nR0koX3N5c2xpYkc2IjY2USI0NiIvJSdmYW1pbHlHUSpIZWx2ZXRpY2E2Ii8lJXNpemVHUSMxMjYiLyUlYm9sZEdRJXRydWU2Ii8lJ2l0YWxpY0dRJmZhbHNlNiIvJSp1bmRlcmxpbmVHUSZmYWxzZTYiLyUqc3Vic2NyaXB0R1EmZmFsc2U2Ii8lLHN1cGVyc2NyaXB0R1EmZmFsc2U2Ii8lK2ZvcmVncm91bmRHUShbMCwwLDBdNiIvJStiYWNrZ3JvdW5kR1EuWzI1NSwyNTUsMjU1XTYiLyUnb3BhcXVlR1EmZmFsc2U2Ii8lK2V4ZWN1dGFibGVHUSZmYWxzZTYiLyUpcmVhZG9ubHlHUSZmYWxzZTYiLyUpY29tcG9zZWRHUSZmYWxzZTYiLyUqY29udmVydGVkR1EmZmFsc2U2Ii8lK2ltc2VsZWN0ZWRHUSZmYWxzZTYiLyUscGxhY2Vob2xkZXJHUSZmYWxzZTYiLyU2c2VsZWN0aW9uLXBsYWNlaG9sZGVyR1EmZmFsc2U2Ii8lLG1hdGh2YXJpYW50R1ElYm9sZDYiLyUrZm9udHdlaWdodEdRJWJvbGQ2Ii8lJ2ZhbWlseUdRMFRpbWVzfk5ld35Sb21hbjYiLyUlc2l6ZUdRIzEyNiIvJSVib2xkR1EldHJ1ZTYiLyUnaXRhbGljR1EmZmFsc2U2Ii8lKnVuZGVybGluZUdRJmZhbHNlNiIvJSpzdWJzY3JpcHRHUSZmYWxzZTYiLyUsc3VwZXJzY3JpcHRHUSZmYWxzZTYiLyUrZm9yZWdyb3VuZEdRKFswLDAsMF02Ii8lK2JhY2tncm91bmRHUS5bMjU1LDI1NSwyNTVdNiIvJSdvcGFxdWVHUSZmYWxzZTYiLyUrZXhlY3V0YWJsZUdRJmZhbHNlNiIvJSlyZWFkb25seUdRJmZhbHNlNiIvJSljb21wb3NlZEdRJmZhbHNlNiIvJSpjb252ZXJ0ZWRHUSZmYWxzZTYiLyUraW1zZWxlY3RlZEdRJmZhbHNlNiIvJSxwbGFjZWhvbGRlckdRJmZhbHNlNiIvJTZzZWxlY3Rpb24tcGxhY2Vob2xkZXJHUSZmYWxzZTYiLyUsbWF0aHZhcmlhbnRHUSVib2xkNiIvJStmb250d2VpZ2h0R1ElYm9sZDYiLyUvc3Vic2NyaXB0c2hpZnRHUSIwNiIvJSxwbGFjZWhvbGRlckdRJmZhbHNlNiItJSVGT05URzYlJSpIRUxWRVRJQ0FHJSVCT0xERyIjNy0lKVBPTFlHT05TRzYoNyQ3JCQiIiEhIiIkIiIhISIiNyQkIiImISIiJCIiJiEiIjckNyQkIiIkISIiJCIiJCEiIjckJCIqR3NjVyMhIiokIitUKipRcUYhIzU3JDckJCIiJCEiIiQiIiQhIiI3JCQiK1QqKlFxRiEjNSQiKkdzY1cjISIqLSUmQ09MT1JHNiYlJFJHQkckIiIhISIiJCIiISEiIiQiIzUhIiItJSpUSElDS05FU1NHNiMiIiMtJSZTVFlMRUc2IyUlTElORUctJSlQT0xZR09OU0c2KDckNyQkIiM1ISIiJCIiISEiIjckJCIiJiEiIiQhIiYhIiI3JDckJCIiKCEiIiQhIiQhIiI3JCQiKnNGVmIoISIqJCErVCoqUXFGISM1NyQ3JCQiIighIiIkISIkISIiNyQkIitmK2hIcyEjNSQhKkdzY1cjISIqLSUmQ09MT1JHNiYlJFJHQkckIiIhISIiJCIiISEiIiQiIzUhIiItJSpUSElDS05FU1NHNiMiIiMtJSZTVFlMRUc2IyUlTElORUctJSlQT0xZR09OU0c2KDckNyQkIiM1ISIiJCIiISEiIjckJCIjOiEiIiQiIiYhIiI3JDckJCIjOCEiIiQiIiQhIiI3JCQiK0dzY1c3ISIqJCIrVCoqUXFGISM1NyQ3JCQiIzghIiIkIiIkISIiNyQkIislKipRcUYiISIqJCIqR3NjVyMhIiotJSZDT0xPUkc2JiUkUkdCRyQiIiEhIiIkIiIhISIiJCIjNSEiIi0lKlRISUNLTkVTU0c2IyIiIy0lJlNUWUxFRzYjJSVMSU5FRy0lKVBPTFlHT05TRzYoNyQ3JCQiIz8hIiIkIiIhISIiNyQkIiM6ISIiJCEiJiEiIjckNyQkIiM8ISIiJCEiJCEiIjckJCIrc0ZWYjwhIiokIStUKipRcUYhIzU3JDckJCIjPCEiIiQhIiQhIiI3JCQiKzE1J0hzIiEiKiQhKkdzY1cjISIqLSUmQ09MT1JHNiYlJFJHQkckIiIhISIiJCIiISEiIiQiIzUhIiItJSpUSElDS05FU1NHNiMiIiMtJSZTVFlMRUc2IyUlTElORUctJSlQT0xZR09OU0c2KDckNyQkIiImISIiJCIiJiEiIjckJCIiISEiIiQiIiEhIiI3JDckJCIiIyEiIiQiIiMhIiI3JCQiKnNGVmIjISIqJCIrZitoSEEhIzU3JDckJCIiIyEiIiQiIiMhIiI3JCQiK2YraEhBISM1JCIqc0ZWYiMhIiotJSZDT0xPUkc2JiUkUkdCRyQiIiEhIiIkIiIhISIiJCIjNSEiIi0lKlRISUNLTkVTU0c2IyIiIy0lJlNUWUxFRzYjJSVMSU5FRy0lKVBPTFlHT05TRzYoNyQ3JCQiIiYhIiIkIiImISIiNyQkIiM1ISIiJCIiISEiIjckNyQkIiInISIiJCIiJSEiIjckJCIrVCoqUXFkISM1JCIqc0ZWYiUhIio3JDckJCIiJyEiIiQiIiUhIiI3JCQiKkdzY1cmISIqJCIrZitoSFUhIzUtJSZDT0xPUkc2JiUkUkdCRyQiIiEhIiIkIiIhISIiJCIjNSEiIi0lKlRISUNLTkVTU0c2IyIiIy0lJlNUWUxFRzYjJSVMSU5FRy0lKVBPTFlHT05TRzYoNyQ3JCQiIiYhIiIkISImISIiNyQkIiIhISIiJCIiISEiIjckNyQkIiIlISIiJCEiJSEiIjckJCIrZitoSFUhIzUkISpzRlZiJSEiKjckNyQkIiIlISIiJCEiJSEiIjckJCIqc0ZWYiUhIiokIStmK2hIVSEjNS0lJkNPTE9SRzYmJSRSR0JHJCIiISEiIiQiIiEhIiIkIiM1ISIiLSUqVEhJQ0tORVNTRzYjIiIjLSUmU1RZTEVHNiMlJUxJTkVHLSUpUE9MWUdPTlNHNig3JDckJCIiJiEiIiQhIiYhIiI3JCQiIzUhIiIkIiIhISIiNyQ3JCQiIikhIiIkISIjISIiNyQkIipHc2NXKCEiKiQhK2YraEhBISM1NyQ3JCQiIikhIiIkISIjISIiNyQkIitUKipRcXghIzUkISpzRlZiIyEiKi0lJkNPTE9SRzYmJSRSR0JHJCIiISEiIiQiIiEhIiIkIiM1ISIiLSUqVEhJQ0tORVNTRzYjIiIjLSUmU1RZTEVHNiMlJUxJTkVHLSUpUE9MWUdPTlNHNig3JDckJCIjOiEiIiQiIiYhIiI3JCQiIzUhIiIkIiIhISIiNyQ3JCQiIzchIiIkIiIjISIiNyQkIitzRlZiNyEiKiQiK2YraEhBISM1NyQ3JCQiIzchIiIkIiIjISIiNyQkIisxNSdIQSIhIiokIipzRlZiIyEiKi0lJkNPTE9SRzYmJSRSR0JHJCIiISEiIiQiIiEhIiIkIiM1ISIiLSUqVEhJQ0tORVNTRzYjIiIjLSUmU1RZTEVHNiMlJUxJTkVHLSUpUE9MWUdPTlNHNig3JDckJCIjOiEiIiQiIiYhIiI3JCQiIz8hIiIkIiIhISIiNyQ3JCQiIzshIiIkIiIlISIiNyQkIislKipRcWQiISIqJCIqc0ZWYiUhIio3JDckJCIjOyEiIiQiIiUhIiI3JCQiK0dzY1c6ISIqJCIrZitoSFUhIzUtJSZDT0xPUkc2JiUkUkdCRyQiIiEhIiIkIiIhISIiJCIjNSEiIi0lKlRISUNLTkVTU0c2IyIiIy0lJlNUWUxFRzYjJSVMSU5FRy0lKVBPTFlHT05TRzYoNyQ3JCQiIzohIiIkISImISIiNyQkIiM1ISIiJCIiISEiIjckNyQkIiM5ISIiJCEiJSEiIjckJCIrMTUnSFUiISIqJCEqc0ZWYiUhIio3JDckJCIjOSEiIiQhIiUhIiI3JCQiK3NGVmI5ISIqJCErZitoSFUhIzUtJSZDT0xPUkc2JiUkUkdCRyQiIiEhIiIkIiIhISIiJCIjNSEiIi0lKlRISUNLTkVTU0c2IyIiIy0lJlNUWUxFRzYjJSVMSU5FRy0lKVBPTFlHT05TRzYoNyQ3JCQiIzohIiIkISImISIiNyQkIiM/ISIiJCIiISEiIjckNyQkIiM9ISIiJCEiIyEiIjckJCIrR3NjVzwhIiokIStmK2hIQSEjNTckNyQkIiM9ISIiJCEiIyEiIjckJCIrJSoqUXF4IiEiKiQhKnNGVmIjISIqLSUmQ09MT1JHNiYlJFJHQkckIiIhISIiJCIiISEiIiQiIzUhIiItJSpUSElDS05FU1NHNiMiIiMtJSZTVFlMRUc2IyUlTElORUctJSVURVhURzYnNyQkIitAI3pzNyQhIzUkIit6MnNzRyEjNS0lKV9UWVBFU0VURzYjLUklbXJvd0c2Iy9JK21vZHVsZW5hbWVHNiJJLFR5cGVzZXR0aW5nR0koX3N5c2xpYkc2IjY1LUkjbXNHNiMvSSttb2R1bGVuYW1lRzYiSSxUeXBlc2V0dGluZ0dJKF9zeXNsaWJHNiI2I1EiMTYiLyUnZmFtaWx5R1EqSGVsdmV0aWNhNiIvJSVzaXplR1EjMTE2Ii8lJWJvbGRHUSZmYWxzZTYiLyUnaXRhbGljR1EmZmFsc2U2Ii8lKnVuZGVybGluZUdRJmZhbHNlNiIvJSpzdWJzY3JpcHRHUSZmYWxzZTYiLyUsc3VwZXJzY3JpcHRHUSZmYWxzZTYiLyUrZm9yZWdyb3VuZEdRKFswLDAsMF02Ii8lK2JhY2tncm91bmRHUS5bMjU1LDI1NSwyNTVdNiIvJSdvcGFxdWVHUSZmYWxzZTYiLyUrZXhlY3V0YWJsZUdRJmZhbHNlNiIvJSlyZWFkb25seUdRJmZhbHNlNiIvJSljb21wb3NlZEdRJmZhbHNlNiIvJSpjb252ZXJ0ZWRHUSZmYWxzZTYiLyUraW1zZWxlY3RlZEdRJmZhbHNlNiIvJSxwbGFjZWhvbGRlckdRJmZhbHNlNiIvJTZzZWxlY3Rpb24tcGxhY2Vob2xkZXJHUSZmYWxzZTYiLyUsbWF0aHZhcmlhbnRHUSdub3JtYWw2Ii0lJUZPTlRHNiQlKkhFTFZFVElDQUciIzYlK0FMSUdOUklHSFRHJStBTElHTkJFTE9XRy0lJVRFWFRHNic3JCQiK0AjenM3KCEjNSQhK0AjenM3JCEjNS0lKV9UWVBFU0VURzYjLUklbXJvd0c2Iy9JK21vZHVsZW5hbWVHNiJJLFR5cGVzZXR0aW5nR0koX3N5c2xpYkc2IjY1LUkjbXNHNiMvSSttb2R1bGVuYW1lRzYiSSxUeXBlc2V0dGluZ0dJKF9zeXNsaWJHNiI2I1EiMTYiLyUnZmFtaWx5R1EqSGVsdmV0aWNhNiIvJSVzaXplR1EjMTE2Ii8lJWJvbGRHUSZmYWxzZTYiLyUnaXRhbGljR1EmZmFsc2U2Ii8lKnVuZGVybGluZUdRJmZhbHNlNiIvJSpzdWJzY3JpcHRHUSZmYWxzZTYiLyUsc3VwZXJzY3JpcHRHUSZmYWxzZTYiLyUrZm9yZWdyb3VuZEdRKFswLDAsMF02Ii8lK2JhY2tncm91bmRHUS5bMjU1LDI1NSwyNTVdNiIvJSdvcGFxdWVHUSZmYWxzZTYiLyUrZXhlY3V0YWJsZUdRJmZhbHNlNiIvJSlyZWFkb25seUdRJmZhbHNlNiIvJSljb21wb3NlZEdRJmZhbHNlNiIvJSpjb252ZXJ0ZWRHUSZmYWxzZTYiLyUraW1zZWxlY3RlZEdRJmZhbHNlNiIvJSxwbGFjZWhvbGRlckdRJmZhbHNlNiIvJTZzZWxlY3Rpb24tcGxhY2Vob2xkZXJHUSZmYWxzZTYiLyUsbWF0aHZhcmlhbnRHUSdub3JtYWw2Ii0lJUZPTlRHNiQlKkhFTFZFVElDQUciIzYlK0FMSUdOUklHSFRHJStBTElHTkJFTE9XRy0lJVRFWFRHNic3JCQiK0F6czc4ISIqJCIrejJzc0chIzUtJSlfVFlQRVNFVEc2Iy1JJW1yb3dHNiMvSSttb2R1bGVuYW1lRzYiSSxUeXBlc2V0dGluZ0dJKF9zeXNsaWJHNiI2NS1JI21zRzYjL0krbW9kdWxlbmFtZUc2IkksVHlwZXNldHRpbmdHSShfc3lzbGliRzYiNiNRIjE2Ii8lJ2ZhbWlseUdRKkhlbHZldGljYTYiLyUlc2l6ZUdRIzExNiIvJSVib2xkR1EmZmFsc2U2Ii8lJ2l0YWxpY0dRJmZhbHNlNiIvJSp1bmRlcmxpbmVHUSZmYWxzZTYiLyUqc3Vic2NyaXB0R1EmZmFsc2U2Ii8lLHN1cGVyc2NyaXB0R1EmZmFsc2U2Ii8lK2ZvcmVncm91bmRHUShbMCwwLDBdNiIvJStiYWNrZ3JvdW5kR1EuWzI1NSwyNTUsMjU1XTYiLyUnb3BhcXVlR1EmZmFsc2U2Ii8lK2V4ZWN1dGFibGVHUSZmYWxzZTYiLyUpcmVhZG9ubHlHUSZmYWxzZTYiLyUpY29tcG9zZWRHUSZmYWxzZTYiLyUqY29udmVydGVkR1EmZmFsc2U2Ii8lK2ltc2VsZWN0ZWRHUSZmYWxzZTYiLyUscGxhY2Vob2xkZXJHUSZmYWxzZTYiLyU2c2VsZWN0aW9uLXBsYWNlaG9sZGVyR1EmZmFsc2U2Ii8lLG1hdGh2YXJpYW50R1Enbm9ybWFsNiItJSVGT05URzYkJSpIRUxWRVRJQ0FHIiM2JStBTElHTlJJR0hURyUrQUxJR05CRUxPV0ctJSVURVhURzYnNyQkIitBenM3PCEiKiQhK0AjenM3JCEjNS0lKV9UWVBFU0VURzYjLUklbXJvd0c2Iy9JK21vZHVsZW5hbWVHNiJJLFR5cGVzZXR0aW5nR0koX3N5c2xpYkc2IjY1LUkjbXNHNiMvSSttb2R1bGVuYW1lRzYiSSxUeXBlc2V0dGluZ0dJKF9zeXNsaWJHNiI2I1EiMTYiLyUnZmFtaWx5R1EqSGVsdmV0aWNhNiIvJSVzaXplR1EjMTE2Ii8lJWJvbGRHUSZmYWxzZTYiLyUnaXRhbGljR1EmZmFsc2U2Ii8lKnVuZGVybGluZUdRJmZhbHNlNiIvJSpzdWJzY3JpcHRHUSZmYWxzZTYiLyUsc3VwZXJzY3JpcHRHUSZmYWxzZTYiLyUrZm9yZWdyb3VuZEdRKFswLDAsMF02Ii8lK2JhY2tncm91bmRHUS5bMjU1LDI1NSwyNTVdNiIvJSdvcGFxdWVHUSZmYWxzZTYiLyUrZXhlY3V0YWJsZUdRJmZhbHNlNiIvJSlyZWFkb25seUdRJmZhbHNlNiIvJSljb21wb3NlZEdRJmZhbHNlNiIvJSpjb252ZXJ0ZWRHUSZmYWxzZTYiLyUraW1zZWxlY3RlZEdRJmZhbHNlNiIvJSxwbGFjZWhvbGRlckdRJmZhbHNlNiIvJTZzZWxlY3Rpb24tcGxhY2Vob2xkZXJHUSZmYWxzZTYiLyUsbWF0aHZhcmlhbnRHUSdub3JtYWw2Ii0lJUZPTlRHNiQlKkhFTFZFVElDQUciIzYlK0FMSUdOUklHSFRHJStBTElHTkJFTE9XRy0lJVRFWFRHNic3JCQiK0AjenM3IyEjNSQiK3oyc3M9ISM1LSUpX1RZUEVTRVRHNiMtSSVtcm93RzYjL0krbW9kdWxlbmFtZUc2IkksVHlwZXNldHRpbmdHSShfc3lzbGliRzYiNjUtSSNtc0c2Iy9JK21vZHVsZW5hbWVHNiJJLFR5cGVzZXR0aW5nR0koX3N5c2xpYkc2IjYjUSMtMTYiLyUnZmFtaWx5R1EqSGVsdmV0aWNhNiIvJSVzaXplR1EjMTE2Ii8lJWJvbGRHUSZmYWxzZTYiLyUnaXRhbGljR1EmZmFsc2U2Ii8lKnVuZGVybGluZUdRJmZhbHNlNiIvJSpzdWJzY3JpcHRHUSZmYWxzZTYiLyUsc3VwZXJzY3JpcHRHUSZmYWxzZTYiLyUrZm9yZWdyb3VuZEdRKFswLDAsMF02Ii8lK2JhY2tncm91bmRHUS5bMjU1LDI1NSwyNTVdNiIvJSdvcGFxdWVHUSZmYWxzZTYiLyUrZXhlY3V0YWJsZUdRJmZhbHNlNiIvJSlyZWFkb25seUdRJmZhbHNlNiIvJSljb21wb3NlZEdRJmZhbHNlNiIvJSpjb252ZXJ0ZWRHUSZmYWxzZTYiLyUraW1zZWxlY3RlZEdRJmZhbHNlNiIvJSxwbGFjZWhvbGRlckdRJmZhbHNlNiIvJTZzZWxlY3Rpb24tcGxhY2Vob2xkZXJHUSZmYWxzZTYiLyUsbWF0aHZhcmlhbnRHUSdub3JtYWw2Ii0lJUZPTlRHNiQlKkhFTFZFVElDQUciIzYlK0FMSUdOUklHSFRHJStBTElHTkJFTE9XRy0lJVRFWFRHNic3JCQiK3JVR0chKSEjNSQiK3JVR0c/ISM1LSUpX1RZUEVTRVRHNiMtSSVtcm93RzYjL0krbW9kdWxlbmFtZUc2IkksVHlwZXNldHRpbmdHSShfc3lzbGliRzYiNjUtSSNtc0c2Iy9JK21vZHVsZW5hbWVHNiJJLFR5cGVzZXR0aW5nR0koX3N5c2xpYkc2IjYjUSIxNiIvJSdmYW1pbHlHUSpIZWx2ZXRpY2E2Ii8lJXNpemVHUSMxMTYiLyUlYm9sZEdRJmZhbHNlNiIvJSdpdGFsaWNHUSZmYWxzZTYiLyUqdW5kZXJsaW5lR1EmZmFsc2U2Ii8lKnN1YnNjcmlwdEdRJmZhbHNlNiIvJSxzdXBlcnNjcmlwdEdRJmZhbHNlNiIvJStmb3JlZ3JvdW5kR1EoWzAsMCwwXTYiLyUrYmFja2dyb3VuZEdRLlsyNTUsMjU1LDI1NV02Ii8lJ29wYXF1ZUdRJmZhbHNlNiIvJStleGVjdXRhYmxlR1EmZmFsc2U2Ii8lKXJlYWRvbmx5R1EmZmFsc2U2Ii8lKWNvbXBvc2VkR1EmZmFsc2U2Ii8lKmNvbnZlcnRlZEdRJmZhbHNlNiIvJStpbXNlbGVjdGVkR1EmZmFsc2U2Ii8lLHBsYWNlaG9sZGVyR1EmZmFsc2U2Ii8lNnNlbGVjdGlvbi1wbGFjZWhvbGRlckdRJmZhbHNlNiIvJSxtYXRodmFyaWFudEdRJ25vcm1hbDYiLSUlRk9OVEc2JCUqSEVMVkVUSUNBRyIjNiUrQUxJR05SSUdIVEclK0FMSUdOQUJPVkVHLSUlVEVYVEc2JzckJCIrclVHRz8hIzUkIStIZHJyPiEjNS0lKV9UWVBFU0VURzYjLUklbXJvd0c2Iy9JK21vZHVsZW5hbWVHNiJJLFR5cGVzZXR0aW5nR0koX3N5c2xpYkc2IjY1LUkjbXNHNiMvSSttb2R1bGVuYW1lRzYiSSxUeXBlc2V0dGluZ0dJKF9zeXNsaWJHNiI2I1EiMTYiLyUnZmFtaWx5R1EqSGVsdmV0aWNhNiIvJSVzaXplR1EjMTE2Ii8lJWJvbGRHUSZmYWxzZTYiLyUnaXRhbGljR1EmZmFsc2U2Ii8lKnVuZGVybGluZUdRJmZhbHNlNiIvJSpzdWJzY3JpcHRHUSZmYWxzZTYiLyUsc3VwZXJzY3JpcHRHUSZmYWxzZTYiLyUrZm9yZWdyb3VuZEdRKFswLDAsMF02Ii8lK2JhY2tncm91bmRHUS5bMjU1LDI1NSwyNTVdNiIvJSdvcGFxdWVHUSZmYWxzZTYiLyUrZXhlY3V0YWJsZUdRJmZhbHNlNiIvJSlyZWFkb25seUdRJmZhbHNlNiIvJSljb21wb3NlZEdRJmZhbHNlNiIvJSpjb252ZXJ0ZWRHUSZmYWxzZTYiLyUraW1zZWxlY3RlZEdRJmZhbHNlNiIvJSxwbGFjZWhvbGRlckdRJmZhbHNlNiIvJTZzZWxlY3Rpb24tcGxhY2Vob2xkZXJHUSZmYWxzZTYiLyUsbWF0aHZhcmlhbnRHUSdub3JtYWw2Ii0lJUZPTlRHNiQlKkhFTFZFVElDQUciIzYlK0FMSUdOUklHSFRHJStBTElHTkFCT1ZFRy0lJVRFWFRHNic3JCQiK0AjenM3KSEjNSQhK0AjenM3IyEjNS0lKV9UWVBFU0VURzYjLUklbXJvd0c2Iy9JK21vZHVsZW5hbWVHNiJJLFR5cGVzZXR0aW5nR0koX3N5c2xpYkc2IjY1LUkjbXNHNiMvSSttb2R1bGVuYW1lRzYiSSxUeXBlc2V0dGluZ0dJKF9zeXNsaWJHNiI2I1EjLTE2Ii8lJ2ZhbWlseUdRKkhlbHZldGljYTYiLyUlc2l6ZUdRIzExNiIvJSVib2xkR1EmZmFsc2U2Ii8lJ2l0YWxpY0dRJmZhbHNlNiIvJSp1bmRlcmxpbmVHUSZmYWxzZTYiLyUqc3Vic2NyaXB0R1EmZmFsc2U2Ii8lLHN1cGVyc2NyaXB0R1EmZmFsc2U2Ii8lK2ZvcmVncm91bmRHUShbMCwwLDBdNiIvJStiYWNrZ3JvdW5kR1EuWzI1NSwyNTUsMjU1XTYiLyUnb3BhcXVlR1EmZmFsc2U2Ii8lK2V4ZWN1dGFibGVHUSZmYWxzZTYiLyUpcmVhZG9ubHlHUSZmYWxzZTYiLyUpY29tcG9zZWRHUSZmYWxzZTYiLyUqY29udmVydGVkR1EmZmFsc2U2Ii8lK2ltc2VsZWN0ZWRHUSZmYWxzZTYiLyUscGxhY2Vob2xkZXJHUSZmYWxzZTYiLyU2c2VsZWN0aW9uLXBsYWNlaG9sZGVyR1EmZmFsc2U2Ii8lLG1hdGh2YXJpYW50R1Enbm9ybWFsNiItJSVGT05URzYkJSpIRUxWRVRJQ0FHIiM2JStBTElHTlJJR0hURyUrQUxJR05CRUxPV0ctJSVURVhURzYnNyQkIitBenM3NyEiKiQiK3oyc3M9ISM1LSUpX1RZUEVTRVRHNiMtSSVtcm93RzYjL0krbW9kdWxlbmFtZUc2IkksVHlwZXNldHRpbmdHSShfc3lzbGliRzYiNjUtSSNtc0c2Iy9JK21vZHVsZW5hbWVHNiJJLFR5cGVzZXR0aW5nR0koX3N5c2xpYkc2IjYjUSMtMTYiLyUnZmFtaWx5R1EqSGVsdmV0aWNhNiIvJSVzaXplR1EjMTE2Ii8lJWJvbGRHUSZmYWxzZTYiLyUnaXRhbGljR1EmZmFsc2U2Ii8lKnVuZGVybGluZUdRJmZhbHNlNiIvJSpzdWJzY3JpcHRHUSZmYWxzZTYiLyUsc3VwZXJzY3JpcHRHUSZmYWxzZTYiLyUrZm9yZWdyb3VuZEdRKFswLDAsMF02Ii8lK2JhY2tncm91bmRHUS5bMjU1LDI1NSwyNTVdNiIvJSdvcGFxdWVHUSZmYWxzZTYiLyUrZXhlY3V0YWJsZUdRJmZhbHNlNiIvJSlyZWFkb25seUdRJmZhbHNlNiIvJSljb21wb3NlZEdRJmZhbHNlNiIvJSpjb252ZXJ0ZWRHUSZmYWxzZTYiLyUraW1zZWxlY3RlZEdRJmZhbHNlNiIvJSxwbGFjZWhvbGRlckdRJmZhbHNlNiIvJTZzZWxlY3Rpb24tcGxhY2Vob2xkZXJHUSZmYWxzZTYiLyUsbWF0aHZhcmlhbnRHUSdub3JtYWw2Ii0lJUZPTlRHNiQlKkhFTFZFVElDQUciIzYlK0FMSUdOUklHSFRHJStBTElHTkJFTE9XRy0lJVRFWFRHNic3JCQiK0YlR0chPSEiKiQiK3JVR0c/ISM1LSUpX1RZUEVTRVRHNiMtSSVtcm93RzYjL0krbW9kdWxlbmFtZUc2IkksVHlwZXNldHRpbmdHSShfc3lzbGliRzYiNjUtSSNtc0c2Iy9JK21vZHVsZW5hbWVHNiJJLFR5cGVzZXR0aW5nR0koX3N5c2xpYkc2IjYjUSIxNiIvJSdmYW1pbHlHUSpIZWx2ZXRpY2E2Ii8lJXNpemVHUSMxMTYiLyUlYm9sZEdRJmZhbHNlNiIvJSdpdGFsaWNHUSZmYWxzZTYiLyUqdW5kZXJsaW5lR1EmZmFsc2U2Ii8lKnN1YnNjcmlwdEdRJmZhbHNlNiIvJSxzdXBlcnNjcmlwdEdRJmZhbHNlNiIvJStmb3JlZ3JvdW5kR1EoWzAsMCwwXTYiLyUrYmFja2dyb3VuZEdRLlsyNTUsMjU1LDI1NV02Ii8lJ29wYXF1ZUdRJmZhbHNlNiIvJStleGVjdXRhYmxlR1EmZmFsc2U2Ii8lKXJlYWRvbmx5R1EmZmFsc2U2Ii8lKWNvbXBvc2VkR1EmZmFsc2U2Ii8lKmNvbnZlcnRlZEdRJmZhbHNlNiIvJStpbXNlbGVjdGVkR1EmZmFsc2U2Ii8lLHBsYWNlaG9sZGVyR1EmZmFsc2U2Ii8lNnNlbGVjdGlvbi1wbGFjZWhvbGRlckdRJmZhbHNlNiIvJSxtYXRodmFyaWFudEdRJ25vcm1hbDYiLSUlRk9OVEc2JCUqSEVMVkVUSUNBRyIjNiUrQUxJR05SSUdIVEclK0FMSUdOQUJPVkVHLSUlVEVYVEc2JzckJCIrRiVHRz8iISIqJCErSGRycj4hIzUtJSlfVFlQRVNFVEc2Iy1JJW1yb3dHNiMvSSttb2R1bGVuYW1lRzYiSSxUeXBlc2V0dGluZ0dJKF9zeXNsaWJHNiI2NS1JI21zRzYjL0krbW9kdWxlbmFtZUc2IkksVHlwZXNldHRpbmdHSShfc3lzbGliRzYiNiNRIjE2Ii8lJ2ZhbWlseUdRKkhlbHZldGljYTYiLyUlc2l6ZUdRIzExNiIvJSVib2xkR1EmZmFsc2U2Ii8lJ2l0YWxpY0dRJmZhbHNlNiIvJSp1bmRlcmxpbmVHUSZmYWxzZTYiLyUqc3Vic2NyaXB0R1EmZmFsc2U2Ii8lLHN1cGVyc2NyaXB0R1EmZmFsc2U2Ii8lK2ZvcmVncm91bmRHUShbMCwwLDBdNiIvJStiYWNrZ3JvdW5kR1EuWzI1NSwyNTUsMjU1XTYiLyUnb3BhcXVlR1EmZmFsc2U2Ii8lK2V4ZWN1dGFibGVHUSZmYWxzZTYiLyUpcmVhZG9ubHlHUSZmYWxzZTYiLyUpY29tcG9zZWRHUSZmYWxzZTYiLyUqY29udmVydGVkR1EmZmFsc2U2Ii8lK2ltc2VsZWN0ZWRHUSZmYWxzZTYiLyUscGxhY2Vob2xkZXJHUSZmYWxzZTYiLyU2c2VsZWN0aW9uLXBsYWNlaG9sZGVyR1EmZmFsc2U2Ii8lLG1hdGh2YXJpYW50R1Enbm9ybWFsNiItJSVGT05URzYkJSpIRUxWRVRJQ0FHIiM2JStBTElHTlJJR0hURyUrQUxJR05BQk9WRUctJSVURVhURzYnNyQkIitBenM3PSEiKiQhK0AjenM3IyEjNS0lKV9UWVBFU0VURzYjLUklbXJvd0c2Iy9JK21vZHVsZW5hbWVHNiJJLFR5cGVzZXR0aW5nR0koX3N5c2xpYkc2IjY1LUkjbXNHNiMvSSttb2R1bGVuYW1lRzYiSSxUeXBlc2V0dGluZ0dJKF9zeXNsaWJHNiI2I1EjLTE2Ii8lJ2ZhbWlseUdRKkhlbHZldGljYTYiLyUlc2l6ZUdRIzExNiIvJSVib2xkR1EmZmFsc2U2Ii8lJ2l0YWxpY0dRJmZhbHNlNiIvJSp1bmRlcmxpbmVHUSZmYWxzZTYiLyUqc3Vic2NyaXB0R1EmZmFsc2U2Ii8lLHN1cGVyc2NyaXB0R1EmZmFsc2U2Ii8lK2ZvcmVncm91bmRHUShbMCwwLDBdNiIvJStiYWNrZ3JvdW5kR1EuWzI1NSwyNTUsMjU1XTYiLyUnb3BhcXVlR1EmZmFsc2U2Ii8lK2V4ZWN1dGFibGVHUSZmYWxzZTYiLyUpcmVhZG9ubHlHUSZmYWxzZTYiLyUpY29tcG9zZWRHUSZmYWxzZTYiLyUqY29udmVydGVkR1EmZmFsc2U2Ii8lK2ltc2VsZWN0ZWRHUSZmYWxzZTYiLyUscGxhY2Vob2xkZXJHUSZmYWxzZTYiLyU2c2VsZWN0aW9uLXBsYWNlaG9sZGVyR1EmZmFsc2U2Ii8lLG1hdGh2YXJpYW50R1Enbm9ybWFsNiItJSVGT05URzYkJSpIRUxWRVRJQ0FHIiM2JStBTElHTlJJR0hURyUrQUxJR05CRUxPV0ctJiUmX0FYSVNHNiMiIiI2Jy0lK19HUklETElORVNHNictJSZDT0xPUkc2JiUkUkdCRyQiIiEhIiIkIiIhISIiJCIiISEiIi0lKkxJTkVTVFlMRUc2IyIiIS0lKlRISUNLTkVTU0c2IyIiIS0lLVRSQU5TUEFSRU5DWUc2IyQiIiEhIiItJSlfVklTSUJMRUc2IyIiIS0lJkNPTE9SRzYmJSRSR0JHJCIiISEiIiQiIiEhIiIkIiIhISIiLSUqTElORVNUWUxFRzYjIiIhLSUqVEhJQ0tORVNTRzYjIiIhLSUtVFJBTlNQQVJFTkNZRzYjJCIiISEiIi0mJSZfQVhJU0c2IyIiIzYnLSUrX0dSSURMSU5FU0c2Jy0lJkNPTE9SRzYmJSRSR0JHJCIiISEiIiQiIiEhIiIkIiIhISIiLSUqTElORVNUWUxFRzYjIiIhLSUqVEhJQ0tORVNTRzYjIiIhLSUtVFJBTlNQQVJFTkNZRzYjJCIiISEiIi0lKV9WSVNJQkxFRzYjIiIhLSUmQ09MT1JHNiYlJFJHQkckIiIhISIiJCIiISEiIiQiIiEhIiItJSpMSU5FU1RZTEVHNiMiIiEtJSpUSElDS05FU1NHNiMiIiEtJS1UUkFOU1BBUkVOQ1lHNiMkIiIhISIiLSUqQVhFU1NUWUxFRzYjJSVOT05FRy0lKFNDQUxJTkdHNiMlLENPTlNUUkFJTkVERy0lKV9WSVNJQkxFRzYjIiIiLSUlUk9PVEc2Jy0lKUJPVU5EU19YRzYjJCIjXSEiIi0lKUJPVU5EU19ZRzYjJCIlcTUhIiItJS1CT1VORFNfV0lEVEhHNiMkIiUrUiEiIi0lLkJPVU5EU19IRUlHSFRHNiMkIiVnPSEiIi0lKUNISUxEUkVORzYiLSUrQU5OT1RBVElPTkc2Jy0lKUJPVU5EU19YRzYjJCIjXSEiIi0lKUJPVU5EU19ZRzYjJCIlcTUhIiItJS1CT1VORFNfV0lEVEhHNiMkIiUrUiEiIi0lLkJPVU5EU19IRUlHSFRHNiMkIiVnPSEiIi0lKUNISUxEUkVORzYiRzYi</Plot></Text-field>
</Output>
</Group>
<Group labelreference="L7958" drawlabel="true">
<Input>
<Text-field prompt="&gt; " style="Maple Input" layout="Normal"><Equation executable="true" style="2D Input" input-equation="" display="LUklbXJvd0c2Iy9JK21vZHVsZW5hbWVHNiJJLFR5cGVzZXR0aW5nR0koX3N5c2xpYkdGJzYlLUkjbWlHRiQ2I1EhRicvJStleGVjdXRhYmxlR1EmZmFsc2VGJy8lLG1hdGh2YXJpYW50R1Enbm9ybWFsRic=">LUklbXJvd0c2Iy9JK21vZHVsZW5hbWVHNiJJLFR5cGVzZXR0aW5nR0koX3N5c2xpYkdGJzYjLUkjbWlHRiQ2I1EhRic=</Equation></Text-field>
</Input>
</Group></Presentation-Block><Presentation-Block>
<Group view="presentation" hide-input="false" hide-output="true" inline-output="false" labelreference="L7980" drawlabel="true">
<Input>
<Text-field style="Text" layout="Normal"></Text-field>
</Input>
</Group></Presentation-Block>
</Section><Presentation-Block>
<Group view="presentation" hide-input="false" hide-output="true" inline-output="false" labelreference="L7969" drawlabel="true">
<Input>
<Text-field style="Text" layout="Normal"></Text-field>
</Input>
</Group>
<Group view="presentation" hide-input="false" hide-output="true" inline-output="false" labelreference="L7885" drawlabel="true">
<Input>
<Text-field style="Text" layout="Normal"></Text-field>
</Input>
</Group>
<Group view="code" labelreference="L8736" drawlabel="true">
<Input>
<Text-field prompt="&gt; " style="Maple Input" layout="Normal"><Equation executable="true" style="2D Input" input-equation="" display="LUklbXJvd0c2Iy9JK21vZHVsZW5hbWVHNiJJLFR5cGVzZXR0aW5nR0koX3N5c2xpYkdGJzYlLUkjbWlHRiQ2I1EhRicvJStleGVjdXRhYmxlR1EmZmFsc2VGJy8lLG1hdGh2YXJpYW50R1Enbm9ybWFsRic=">LUklbXJvd0c2Iy9JK21vZHVsZW5hbWVHNiJJLFR5cGVzZXR0aW5nR0koX3N5c2xpYkdGJzYjLUkjbWlHRiQ2I1EhRic=</Equation></Text-field>
</Input>
</Group></Presentation-Block><Presentation-Block>
<Group view="presentation" hide-input="false" hide-output="true" inline-output="false" labelreference="L7888" drawlabel="true">
<Input>
<Text-field style="Text" layout="Normal"></Text-field>
</Input>
</Group></Presentation-Block>
<Section collapsed="true" MultipleChoiceAnswerIndex="-1" MultipleChoiceRandomizeChoices="false" TrueFalseAnswerIndex="-1" EssayAnswerRows="5" EssayAnswerColumns="60"><Title>
<Text-field style="Heading 1" layout="Heading 1">3. Examples in the manuscript</Text-field></Title><Presentation-Block>
<Group view="presentation" hide-input="false" hide-output="true" inline-output="false" labelreference="L3879" drawlabel="true">
<Input>
<Text-field style="Text" layout="Normal"></Text-field>
</Input>
</Group></Presentation-Block><Presentation-Block>
<Group view="presentation" hide-input="false" hide-output="true" inline-output="false" labelreference="L2496" drawlabel="true">
<Input>
<Text-field style="Text" layout="Normal"></Text-field>
</Input>
</Group></Presentation-Block><Presentation-Block>
<Group view="presentation" hide-input="false" hide-output="true" inline-output="false" labelreference="L1179" drawlabel="true">
<Input>
<Text-field style="Text" layout="Normal"></Text-field>
</Input>
</Group></Presentation-Block><Presentation-Block>
<Group view="presentation" hide-input="false" hide-output="true" inline-output="false" labelreference="L8007" drawlabel="true">
<Input>
<Text-field style="Text" layout="Normal"></Text-field>
</Input>
</Group></Presentation-Block>
<Section collapsed="true" MultipleChoiceAnswerIndex="-1" MultipleChoiceRandomizeChoices="false" TrueFalseAnswerIndex="-1" EssayAnswerRows="5" EssayAnswerColumns="60"><Title>
<Text-field style="Heading 1" layout="Heading 1"><Font italic="true" size="16">Ubiquitination example</Font></Text-field></Title><Presentation-Block>
<Group view="presentation" hide-input="false" hide-output="true" inline-output="false" labelreference="L8016" drawlabel="true">
<Input>
<Text-field style="Text" layout="Normal"></Text-field>
</Input>
</Group></Presentation-Block><Presentation-Block>
<Group view="presentation" hide-input="false" hide-output="true" inline-output="false" labelreference="L10266" drawlabel="true">
<Input>
<Text-field style="Text" layout="Normal">The first example under consideration is the Ring1B/Bmi1 ubiquitination system as given in the main text. We order the species as indicated in the main text:</Text-field>
</Input>
</Group></Presentation-Block><Presentation-Block>
<Group view="presentation" hide-input="false" hide-output="true" inline-output="false" labelreference="L10267" drawlabel="true">
<Input>
<Text-field style="Text" layout="Normal"></Text-field>
</Input>
</Group>
<Group view="code" labelreference="L10270" drawlabel="true">
<Input>
<Text-field prompt="&gt; " style="Maple Input" layout="Normal"><Equation executable="true" style="2D Input" input-equation="Z := 'Z':" display="LUklbXJvd0c2Iy9JK21vZHVsZW5hbWVHNiJJLFR5cGVzZXR0aW5nR0koX3N5c2xpYkdGJzYqLUkjbWlHRiQ2JVEiWkYnLyUnaXRhbGljR1EldHJ1ZUYnLyUsbWF0aHZhcmlhbnRHUSdpdGFsaWNGJy1JI21vR0YkNi1RKiZjb2xvbmVxO0YnL0YzUSdub3JtYWxGJy8lJmZlbmNlR1EmZmFsc2VGJy8lKnNlcGFyYXRvckdGPS8lKXN0cmV0Y2h5R0Y9LyUqc3ltbWV0cmljR0Y9LyUobGFyZ2VvcEdGPS8lLm1vdmFibGVsaW1pdHNHRj0vJSdhY2NlbnRHRj0vJSdsc3BhY2VHUSwwLjI3Nzc3NzhlbUYnLyUncnNwYWNlR0ZMLUY2Ni1RIidGJ0Y5RjtGPkZARkJGREZGRkgvRktRLDAuMTExMTExMWVtRicvRk5RJjAuMGVtRidGK0ZPLUY2Ni1RIjpGJ0Y5RjtGPkZARkJGREZGRkhGSkZNLyUrZXhlY3V0YWJsZUdGPUY5">QyQ+SSJaRzYiLkYkISIi</Equation></Text-field>
</Input>
</Group>
<Group view="code" labelreference="L10268" drawlabel="true">
<Input>
<Text-field prompt="&gt; " style="Maple Input" layout="Normal"><Equation executable="true" style="2D Input" input-equation="speciesord := [B, B[ub]^d, R, R[ub]^d, R[ub], R[ub]^a, Z, Z[ub], H, H[ub]]:" display="LUklbXJvd0c2Iy9JK21vZHVsZW5hbWVHNiJJLFR5cGVzZXR0aW5nR0koX3N5c2xpYkdGJzYpLUkjbWlHRiQ2JVErc3BlY2llc29yZEYnLyUnaXRhbGljR1EldHJ1ZUYnLyUsbWF0aHZhcmlhbnRHUSdpdGFsaWNGJy1JI21vR0YkNi1RKiZjb2xvbmVxO0YnL0YzUSdub3JtYWxGJy8lJmZlbmNlR1EmZmFsc2VGJy8lKnNlcGFyYXRvckdGPS8lKXN0cmV0Y2h5R0Y9LyUqc3ltbWV0cmljR0Y9LyUobGFyZ2VvcEdGPS8lLm1vdmFibGVsaW1pdHNHRj0vJSdhY2NlbnRHRj0vJSdsc3BhY2VHUSwwLjI3Nzc3NzhlbUYnLyUncnNwYWNlR0ZMLUkobWZlbmNlZEdGJDYmLUYjNjctRiw2JVEiQkYnRi9GMi1GNjYtUSIsRidGOUY7L0Y/RjFGQEZCRkRGRkZIL0ZLUSYwLjBlbUYnL0ZOUSwwLjMzMzMzMzNlbUYnLUkobXN1YnN1cEdGJDYoRlQtRiM2JC1GLDYlUSN1YkYnRi9GMkY5LUYjNiQtRiw2JVEiZEYnRi9GMkY5LyUxc3VwZXJzY3JpcHRzaGlmdEdRIjBGJy8lL3N1YnNjcmlwdHNoaWZ0R0Zoby9JK21zZW1hbnRpY3NHRiRRLFtub25lLG5vbmVdRidGVy1GLDYlUSJSRidGL0YyRlctRmpuNihGXnBGXG9GYW9GZm9GaW9GW3BGVy1JJW1zdWJHRiQ2JUZecEZcb0Zpb0ZXLUZkcDYlLUYjNiQtRmpuNihGXnBGXG8tRiM2JC1GLDYlUSJhRidGL0YyRjlGZm9GaW9GW3BGOS1GIzYkLUYsNiNRIUYnRjlGaW9GVy1GLDYlUSJaRidGL0YyRlctRmRwNiVGZnFGXG9GaW9GVy1GLDYlUSJIRidGL0YyRlctRmRwNiVGW3JGXG9GaW9GY3FGOUY5LyUlb3BlbkdRIltGJy8lJmNsb3NlR1EiXUYnLUY2Ni1RIjpGJ0Y5RjtGPkZARkJGREZGRkhGSkZNLUY2Ni1RIn5GJ0Y5RjtGPkZARkJGREZGRkhGZW4vRk5GZm4vJStleGVjdXRhYmxlR0Y9Rjk=">QyQ+SStzcGVjaWVzb3JkRzYiNyxJIkJHRiUpJkYnNiNJI3ViR0YlSSJkR0YlSSJSR0YlKSZGLUYqRixGLylGL0kiYUdGJUkiWkdGJSZGMkYqSSJIR0YlJkY0RiohIiI=</Equation></Text-field>
</Input>
</Group></Presentation-Block><Presentation-Block>
<Group view="presentation" hide-input="false" hide-output="true" inline-output="false" labelreference="L8018" drawlabel="true">
<Input>
<Text-field style="Text" layout="Normal"></Text-field>
</Input>
</Group></Presentation-Block><Presentation-Block>
<Group view="presentation" hide-input="false" hide-output="true" inline-output="false" labelreference="L10269" drawlabel="true">
<Input>
<Text-field style="Text" layout="Normal">and construct the stoichiometric matrix and the influence matrix corresponding to the reaction rate functions given in the main text. </Text-field>
</Input>
</Group></Presentation-Block><Presentation-Block>
<Group view="presentation" hide-input="false" hide-output="true" inline-output="false" labelreference="L11940" drawlabel="true">
<Input>
<Text-field style="Text" layout="Normal"> It is not important to label the entries of Z as <Equation executable="false" style="2D Math" input-equation="" display="LUklbXJvd0c2Iy9JK21vZHVsZW5hbWVHNiJJLFR5cGVzZXR0aW5nR0koX3N5c2xpYkdGJzYlLUklbXN1YkdGJDYlLUkjbWlHRiQ2JVEiekYnLyUnaXRhbGljR1EldHJ1ZUYnLyUsbWF0aHZhcmlhbnRHUSdpdGFsaWNGJy1GIzYnLUYvNiVRImlGJ0YyRjUtSSNtb0dGJDYtUSIsRicvRjZRJ25vcm1hbEYnLyUmZmVuY2VHUSZmYWxzZUYnLyUqc2VwYXJhdG9yR0Y0LyUpc3RyZXRjaHlHRkUvJSpzeW1tZXRyaWNHRkUvJShsYXJnZW9wR0ZFLyUubW92YWJsZWxpbWl0c0dGRS8lJ2FjY2VudEdGRS8lJ2xzcGFjZUdRJjAuMGVtRicvJSdyc3BhY2VHUSwwLjMzMzMzMzNlbUYnLUYvNiVRImpGJ0YyRjVGMkY1LyUvc3Vic2NyaXB0c2hpZnRHUSIwRictRj42LVEifkYnRkFGQy9GR0ZFRkhGSkZMRk5GUEZSL0ZWRlRGQQ==">LUklbXJvd0c2Iy9JK21vZHVsZW5hbWVHNiJJLFR5cGVzZXR0aW5nR0koX3N5c2xpYkdGJzYlLUklbXN1YkdGJDYlLUkjbWlHRiQ2JVEiekYnLyUnaXRhbGljR1EldHJ1ZUYnLyUsbWF0aHZhcmlhbnRHUSdpdGFsaWNGJy1GIzYnLUYvNiVRImlGJ0YyRjUtSSNtb0dGJDYtUSIsRicvRjZRJ25vcm1hbEYnLyUmZmVuY2VHUSZmYWxzZUYnLyUqc2VwYXJhdG9yR0Y0LyUpc3RyZXRjaHlHRkUvJSpzeW1tZXRyaWNHRkUvJShsYXJnZW9wR0ZFLyUubW92YWJsZWxpbWl0c0dGRS8lJ2FjY2VudEdGRS8lJ2xzcGFjZUdRJjAuMGVtRicvJSdyc3BhY2VHUSwwLjMzMzMzMzNlbUYnLUYvNiVRImpGJ0YyRjVGMkY1LyUvc3Vic2NyaXB0c2hpZnRHUSIwRictRj42LVEifkYnRkFGQy9GR0ZFRkhGSkZMRk5GUEZSL0ZWRlRGQQ==</Equation></Text-field>
</Input>
</Group>
<Group view="presentation" hide-input="false" hide-output="true" inline-output="false" labelreference="L11939" drawlabel="true">
<Input>
<Text-field style="Text" layout="Normal">for the method to work. It is enough to enter arbitrary symbols. We illustrate this in this example by calling the entries of Z simply <Equation executable="false" style="2D Math" input-equation="" display="LUklbXJvd0c2Iy9JK21vZHVsZW5hbWVHNiJJLFR5cGVzZXR0aW5nR0koX3N5c2xpYkdGJzYpLUklbXN1YkdGJDYlLUkjbWlHRiQ2JVEidkYnLyUnaXRhbGljR1EldHJ1ZUYnLyUsbWF0aHZhcmlhbnRHUSdpdGFsaWNGJy1GIzYlLUkjbW5HRiQ2JFEiMUYnL0Y2USdub3JtYWxGJ0YyRjUvJS9zdWJzY3JpcHRzaGlmdEdRIjBGJy1JI21vR0YkNi1RIixGJ0Y+LyUmZmVuY2VHUSZmYWxzZUYnLyUqc2VwYXJhdG9yR0Y0LyUpc3RyZXRjaHlHRkkvJSpzeW1tZXRyaWNHRkkvJShsYXJnZW9wR0ZJLyUubW92YWJsZWxpbWl0c0dGSS8lJ2FjY2VudEdGSS8lJ2xzcGFjZUdRJjAuMGVtRicvJSdyc3BhY2VHUSwwLjMzMzMzMzNlbUYnLUZENi1RIy4uRidGPkZHL0ZLRklGTEZORlBGUkZUL0ZXUSwwLjIyMjIyMjJlbUYnL0ZaRlgtRkQ2LVEiLkYnRj5GR0ZpbkZMRk5GUEZSRlRGVkZcb0ZDLUYsNiVGLi1GIzYlLUY7NiRRIzIyRidGPkYyRjVGQEY+">LUklbXJvd0c2Iy9JK21vZHVsZW5hbWVHNiJJLFR5cGVzZXR0aW5nR0koX3N5c2xpYkdGJzYpLUklbXN1YkdGJDYlLUkjbWlHRiQ2JVEidkYnLyUnaXRhbGljR1EldHJ1ZUYnLyUsbWF0aHZhcmlhbnRHUSdpdGFsaWNGJy1GIzYlLUkjbW5HRiQ2JFEiMUYnL0Y2USdub3JtYWxGJ0YyRjUvJS9zdWJzY3JpcHRzaGlmdEdRIjBGJy1JI21vR0YkNi1RIixGJ0Y+LyUmZmVuY2VHUSZmYWxzZUYnLyUqc2VwYXJhdG9yR0Y0LyUpc3RyZXRjaHlHRkkvJSpzeW1tZXRyaWNHRkkvJShsYXJnZW9wR0ZJLyUubW92YWJsZWxpbWl0c0dGSS8lJ2FjY2VudEdGSS8lJ2xzcGFjZUdRJjAuMGVtRicvJSdyc3BhY2VHUSwwLjMzMzMzMzNlbUYnLUZENi1RIy4uRidGPkZHL0ZLRklGTEZORlBGUkZUL0ZXUSwwLjIyMjIyMjJlbUYnL0ZaRlgtRkQ2LVEiLkYnRj5GR0ZpbkZMRk5GUEZSRlRGVkZcb0ZDLUYsNiVGLi1GIzYlLUY7NiRRIzIyRidGPkYyRjVGQEY+</Equation></Text-field>
</Input>
</Group></Presentation-Block><Presentation-Block>
<Group view="presentation" hide-input="false" hide-output="true" inline-output="false" labelreference="L8009" drawlabel="true">
<Input>
<Text-field style="Text" layout="Normal"></Text-field>
</Input>
</Group></Presentation-Block><Presentation-Block>
<Group view="code" labelreference="L8017" drawlabel="true">
<Input>
<Text-field prompt="&gt; " style="Maple Input" layout="Normal"><Equation executable="true" style="2D Input" input-equation="A := Transpose(Matrix([[-1, 1, 0, 0, 0, 0, 0, 0, 0, 0], [1, -1, 0, 0, 0, 0, 0, 0, 0, 0], [0, 0, -1, 1, 0, 0, 0, 0, 0, 0], [0, 0, 1, -1, 0, 0, 0, 0, 0, 0], [-1, 0, -1, 0, 0, 0, 1, 0, 0, 0], [1, 0, 1, 0, 0, 0, -1, 0, 0, 0], [0, 0, 0, 0, 0, 0, -1, 1, 0, 0], [0, 0, 0, 0, 0, 0, 1, -1, 0, 0], [1, 0, 0, 0, 0, 1, 0, -1, 0, 0], [-1, 0, 0, 0, 0, -1, 0, 1, 0, 0], [0, 0, -1, 0, 1, 0, 0, 0, 0, 0], [0, 0, 1, 0, -1, 0, 0, 0, 0, 0], [0, 0, 1, 0, 0, -1, 0, 0, 0, 0], [0, 0, 0, 0, 0, 0, 0, 0, -1, 1], [0, 0, 0, 0, 0, 0, 0, 0, 1, -1]]));" display="LUklbXJvd0c2Iy9JK21vZHVsZW5hbWVHNiJJLFR5cGVzZXR0aW5nR0koX3N5c2xpYkdGJzYyLUkjbWlHRiQ2JVEiQUYnLyUnaXRhbGljR1EldHJ1ZUYnLyUsbWF0aHZhcmlhbnRHUSdpdGFsaWNGJy1JI21vR0YkNi1RIn5GJy9GM1Enbm9ybWFsRicvJSZmZW5jZUdRJmZhbHNlRicvJSpzZXBhcmF0b3JHRj0vJSlzdHJldGNoeUdGPS8lKnN5bW1ldHJpY0dGPS8lKGxhcmdlb3BHRj0vJS5tb3ZhYmxlbGltaXRzR0Y9LyUnYWNjZW50R0Y9LyUnbHNwYWNlR1EmMC4wZW1GJy8lJ3JzcGFjZUdGTC1GNjYtUSomY29sb25lcTtGJ0Y5RjtGPkZARkJGREZGRkgvRktRLDAuMjc3Nzc3OGVtRicvRk5GUy1GLDYlUSpUcmFuc3Bvc2VGJ0YvRjItSShtZmVuY2VkR0YkNiQtRiM2JS1GLDYlUSdNYXRyaXhGJ0YvRjItRlk2JC1GIzYkLUZZNiYtRiM2Ti1GWTYmLUYjNkAtRjY2LVEqJnVtaW51czA7RidGOUY7Rj5GQEZCRkRGRkZIL0ZLUSwwLjIyMjIyMjJlbUYnL0ZORmpvLUkjbW5HRiQ2JFEiMUYnRjktRjY2LVEiLEYnRjlGOy9GP0YxRkBGQkZERkZGSEZKL0ZOUSwwLjMzMzMzMzNlbUYnRjVGXHBGYHBGNS1GXXA2JFEiMEYnRjlGYHBGNUZmcEZgcEY1RmZwRmBwRjVGZnBGYHBGNUZmcEZgcEY1RmZwRmBwRjVGZnBGYHBGNUZmcEY5RjkvJSVvcGVuR1EiW0YnLyUmY2xvc2VHUSJdRidGYHBGNS1GWTYmLUYjNj9GXHBGYHBGNUZmb0ZccEZgcEY1RmZwRmBwRjVGZnBGYHBGNUZmcEZgcEY1RmZwRmBwRjVGZnBGYHBGNUZmcEZgcEY1RmZwRmBwRmZwRjlGOUZpcEZccUZgcEY1LUZZNiYtRiM2QEZmcEZgcEY1RmZwRmBwRjVGZm9GXHBGYHBGNUZccEZgcEY1RmZwRmBwRjVGZnBGYHBGNUZmcEZgcEY1RmZwRmBwRjVGZnBGYHBGNUZmcEY5RjlGaXBGXHFGYHBGNS1GWTYmLUYjNj9GZnBGYHBGNUZmcEZgcEY1RlxwRmBwRjVGZm9GXHBGYHBGNUZmcEZgcEY1RmZwRmBwRjVGZnBGYHBGNUZmcEZgcEY1RmZwRmBwRmZwRjlGOUZpcEZccUZgcEY1LUZZNiYtRiM2QUZmb0ZccEZgcEY1RmZwRmBwRjVGZm9GXHBGYHBGNUZmcEZgcEY1RmZwRmBwRjVGZnBGYHBGNUZccEZgcEY1RmZwRmBwRjVGZnBGYHBGNUZmcEY5RjlGaXBGXHFGYHBGNS1GWTYmLUYjNj9GXHBGYHBGNUZmcEZgcEY1RlxwRmBwRjVGZnBGYHBGNUZmcEZgcEY1RmZwRmBwRjVGZm9GXHBGYHBGNUZmcEZgcEY1RmZwRmBwRmZwRjlGOUZpcEZccUZgcEY1LUZZNiYtRiM2QEZmcEZgcEY1RmZwRmBwRjVGZnBGYHBGNUZmcEZgcEY1RmZwRmBwRjVGZnBGYHBGNUZmb0ZccEZgcEY1RlxwRmBwRjVGZnBGYHBGNUZmcEY5RjlGaXBGXHFGYHBGNS1GWTYmLUYjNj9GZnBGYHBGNUZmcEZgcEY1RmZwRmBwRjVGZnBGYHBGNUZmcEZgcEY1RmZwRmBwRjVGXHBGYHBGNUZmb0ZccEZgcEY1RmZwRmBwRmZwRjlGOUZpcEZccUZgcEY1LUZZNiYtRiM2QEZccEZgcEY1RmZwRmBwRjVGZnBGYHBGNUZmcEZgcEY1RmZwRmBwRjVGXHBGYHBGNUZmcEZgcEY1RmZvRlxwRmBwRjVGZnBGYHBGNUZmcEY5RjlGaXBGXHFGYHBGNS1GWTYmLUYjNkBGZm9GXHBGYHBGNUZmcEZgcEY1RmZwRmBwRjVGZnBGYHBGNUZmcEZgcEY1RmZvRlxwRmBwRjVGZnBGYHBGNUZccEZgcEZmcEZgcEY1RmZwRjlGOUZpcEZccUZgcEY1LUZZNiYtRiM2QEZmcEZgcEY1RmZwRmBwRjVGZm9GXHBGYHBGNUZmcEZgcEY1RlxwRmBwRjVGZnBGYHBGNUZmcEZgcEY1RmZwRmBwRjVGZnBGYHBGNUZmcEY5RjlGaXBGXHFGYHBGNS1GWTYmLUYjNj9GZnBGYHBGNUZmcEZgcEY1RlxwRmBwRjVGZnBGYHBGNUZmb0ZccEZgcEY1RmZwRmBwRjVGZnBGYHBGNUZmcEZgcEZmcEZgcEY1RmZwRjlGOUZpcEZccUZgcEY1LUZZNiYtRiM2QEZmcEZgcEY1RmZwRmBwRjVGXHBGYHBGNUZmcEZgcEY1RmZwRmBwRjVGZm9GXHBGYHBGNUZmcEZgcEY1RmZwRmBwRjVGZnBGYHBGNUZmcEY5RjlGaXBGXHFGYHBGNS1GWTYmLUYjNj9GZnBGYHBGNUZmcEZgcEY1RmZwRmBwRjVGZnBGYHBGNUZmcEZgcEY1RmZwRmBwRjVGZnBGYHBGZnBGYHBGNUZmb0ZccEZgcEY1RlxwRjlGOUZpcEZccUZgcEY1LUZZNiYtRiM2QEZmcEZgcEY1RmZwRmBwRjVGZnBGYHBGNUZmcEZgcEY1RmZwRmBwRjVGZnBGYHBGNUZmcEZgcEY1RmZwRmBwRjVGXHBGYHBGNUZmb0ZccEY5RjlGaXBGXHFGOUY5RmlwRlxxRjlGOUY5RjktRjY2LVEiO0YnRjlGO0ZjcEZARkJGREZGRkhGSkZULUknbXNwYWNlR0YkNiYvJSdoZWlnaHRHUSYwLjBleEYnLyUmd2lkdGhHRkwvJSZkZXB0aEdGX3UvJSpsaW5lYnJlYWtHUShuZXdsaW5lRidGNS1GLDYlUSJaRidGL0YyRjVGT0ZVLUZZNiQtRiM2JkZnbi1GWTYkLUYjNiQtRlk2Ji1GIzZOLUZZNiYtRiM2QC1GLDYlUSJ2RidGL0YyLUZZNiYtRiM2JEZccEY5RjlGaXBGXHFGYHBGNUZmcEZgcEY1RmZwRmBwRjVGZnBGYHBGNUZmcEZgcEY1RmZwRmBwRjVGZnBGYHBGNUZmcEZgcEY1RmZwRmBwRjVGZnBGOUY5RmlwRlxxRmBwRjUtRlk2Ji1GIzY/RmZwRmBwRjVGanYtRlk2Ji1GIzYkLUZdcDYkUSIyRidGOUY5RjlGaXBGXHFGYHBGNUZmcEZgcEY1RmZwRmBwRjVGZnBGYHBGNUZmcEZgcEY1RmZwRmBwRjVGZnBGYHBGNUZmcEZgcEZmcEY5RjlGaXBGXHFGYHBGNS1GWTYmLUYjNkBGZnBGYHBGNUZmcEZgcEY1Rmp2LUZZNiYtRiM2JC1GXXA2JFEiM0YnRjlGOUY5RmlwRlxxRmBwRjVGZnBGYHBGNUZmcEZgcEY1RmZwRmBwRjVGZnBGYHBGNUZmcEZgcEY1RmZwRmBwRjVGZnBGOUY5RmlwRlxxRmBwRjUtRlk2Ji1GIzY/RmZwRmBwRjVGZnBGYHBGNUZmcEZgcEY1Rmp2LUZZNiYtRiM2JC1GXXA2JFEiNEYnRjlGOUY5RmlwRlxxRmBwRjVGZnBGYHBGNUZmcEZgcEY1RmZwRmBwRmZwRmBwRjVGZnBGYHBGNUZmcEY5RjlGaXBGXHFGYHBGNS1GWTYmLUYjNkFGanYtRlk2Ji1GIzYkLUZdcDYkUSI1RidGOUY5RjlGaXBGXHFGYHBGNUZmcEZgcEY1Rmp2LUZZNiYtRiM2JC1GXXA2JFEiNkYnRjlGOUY5RmlwRlxxRmBwRjVGZnBGYHBGNUZmcEZgcEY1RmZwRmBwRjVGZnBGYHBGNUZmcEZgcEY1RmZwRmBwRjVGZnBGOUY5RmlwRlxxRmBwRjUtRlk2Ji1GIzY/RmZwRmBwRjVGZnBGYHBGNUZmcEZgcEY1RmZwRmBwRjVGZnBGYHBGNUZmcEZgcEZqdi1GWTYmLUYjNiQtRl1wNiRRIjdGJ0Y5RjlGOUZpcEZccUZgcEY1RmZwRmBwRjVGZnBGYHBGNUZmcEY5RjlGaXBGXHFGYHBGNS1GWTYmLUYjNkFGZnBGYHBGNUZmcEZgcEY1RmZwRmBwRjVGZnBGYHBGNUZmcEZgcEY1RmZwRmBwRjVGanYtRlk2Ji1GIzYkLUZdcDYkUSI4RidGOUY5RjlGaXBGXHFGYHBGNUZqdi1GWTYmLUYjNiQtRl1wNiRRIjlGJ0Y5RjlGOUZpcEZccUZgcEY1RmZwRmBwRjVGZnBGOUY5RmlwRlxxRmBwRjUtRlk2Ji1GIzY/RmZwRmBwRjVGZnBGYHBGNUZmcEZgcEZmcEZgcEY1RmZwRmBwRjVGZnBGYHBGNUZmcEZgcEY1Rmp2LUZZNiYtRiM2JC1GXXA2JFEjMTBGJ0Y5RjlGOUZpcEZccUZgcEY1RmZwRmBwRjVGZnBGOUY5RmlwRlxxRmBwRjUtRlk2Ji1GIzY/RmZwRmBwRjVGZnBGYHBGNUZmcEZgcEY1RmZwRmBwRjVGZnBGYHBGNUZmcEZgcEY1RmZwRmBwRjVGanYtRlk2Ji1GIzYkLUZdcDYkUSMxMUYnRjlGOUY5RmlwRlxxRmBwRjVGZnBGYHBGZnBGOUY5RmlwRlxxRmBwRjUtRlk2Ji1GIzZBRmp2LUZZNiYtRiM2JC1GXXA2JFEjMTJGJ0Y5RjlGOUZpcEZccUZgcEY1RmZwRmBwRjVGZnBGYHBGNUZmcEZgcEY1RmZwRmBwRjVGanYtRlk2Ji1GIzYkLUZdcDYkUSMxM0YnRjlGOUY5RmlwRlxxRmBwRjVGZnBGYHBGNUZmcEZgcEY1RmZwRmBwRjVGZnBGOUY5RmlwRlxxRmBwRjUtRlk2Ji1GIzZARmZwRmBwRjVGZnBGYHBGNUZqdi1GWTYmLUYjNiQtRl1wNiRRIzE0RidGOUY5RjlGaXBGXHFGYHBGNUZmcEZgcEZqdi1GWTYmLUYjNiQtRl1wNiRRIzE1RidGOUY5RjlGaXBGXHFGYHBGNUZmcEZgcEY1RmZwRmBwRjVGZnBGYHBGNUZmcEZgcEY1RmZwRjlGOUZpcEZccUZgcEY1LUZZNiYtRiM2QEZmcEZgcEY1RmZwRmBwRjVGZnBGYHBGNUZmcEZgcEY1Rmp2LUZZNiYtRiM2JC1GXXA2JFEjMTZGJ0Y5RjlGOUZpcEZccUZgcEY1RmZwRmBwRjVGZnBGYHBGNUZmcEZgcEY1RmZwRmBwRjVGZnBGOUY5RmlwRlxxRmBwRjUtRlk2Ji1GIzY/RmZwRmBwRjVGZnBGYHBGZnBGYHBGNUZmcEZgcEY1RmZwRmBwRjVGanYtRlk2Ji1GIzYkLUZdcDYkUSMxN0YnRjlGOUY5RmlwRlxxRmBwRjVGZnBGYHBGNUZmcEZgcEY1RmZwRmBwRjVGZnBGOUY5RmlwRlxxRmBwRjUtRlk2Ji1GIzZCRmZwRmBwRjVGZnBGYHBGNUZmcEZgcEY1RmZwRmBwRjVGanYtRlk2Ji1GIzYkLUZdcDYkUSMxOUYnRjlGOUY5RmlwRlxxRmBwRjVGanYtRlk2Ji1GIzYkLUZdcDYkUSMyMUYnRjlGOUY5RmlwRlxxRmBwRjVGZnBGYHBGNUZqdi1GWTYmLUYjNiQtRl1wNiRRIzIwRidGOUY5RjlGaXBGXHFGYHBGanYtRlk2Ji1GIzYkLUZdcDYkUSMxOEYnRjlGOUY5RmlwRlxxRmBwRjVGZnBGOUY5RmlwRlxxRmBwRjUtRlk2Ji1GIzZARmZwRmBwRjVGZnBGYHBGNUZmcEZgcEY1RmZwRmBwRjVGZnBGYHBGNUZmcEZgcEY1RmZwRmBwRjVGZnBGYHBGNUZmcEZgcEY1Rmp2LUZZNiYtRiM2JC1GXXA2JFEjMjJGJ0Y5RjlGOUZpcEZccUY5RjlGaXBGXHFGOUY5RmlwRlxxRjlGOS8lK2V4ZWN1dGFibGVHRj1GOUY5Rmd0RlxkbEY5">QyY+SSJBRzYiLUkqVHJhbnNwb3NlR0YlNiMtSSdNYXRyaXhHNiQlKnByb3RlY3RlZEdJKF9zeXNsaWJHRiU2IzcxNywhIiIiIiIiIiFGM0YzRjNGM0YzRjNGMzcsRjJGMUYzRjNGM0YzRjNGM0YzRjM3LEYzRjNGMUYyRjNGM0YzRjNGM0YzNyxGM0YzRjJGMUYzRjNGM0YzRjNGMzcsRjFGM0YxRjNGM0YzRjJGM0YzRjM3LEYyRjNGMkYzRjNGM0YxRjNGM0YzNyxGM0YzRjNGM0YzRjNGMUYyRjNGMzcsRjNGM0YzRjNGM0YzRjJGMUYzRjM3LEYyRjNGM0YzRjNGMkYzRjFGM0YzNyxGMUYzRjNGM0YzRjFGM0YyRjNGMzcsRjNGM0YxRjNGMkYzRjNGM0YzRjM3LEYzRjNGMkYzRjFGM0YzRjNGM0YzNyxGM0YzRjJGM0YzRjFGM0YzRjNGMzcsRjNGM0YzRjNGM0YzRjNGM0YxRjI3LEYzRjNGM0YzRjNGM0YzRjNGMkYxRjI+SSJaR0YlLUYnNiMtRio2IzcxNywmSSJ2R0YlNiNGMkYzRjNGM0YzRjNGM0YzRjNGMzcsRjMmRks2IyIiI0YzRjNGM0YzRjNGM0YzRjM3LEYzRjMmRks2IyIiJEYzRjNGM0YzRjNGM0YzNyxGM0YzRjMmRks2IyIiJUYzRjNGM0YzRjNGMzcsJkZLNiMiIiZGMyZGSzYjIiInRjNGM0YzRjNGM0YzRjM3LEYzRjNGM0YzRjNGMyZGSzYjIiIoRjNGM0YzNyxGM0YzRjNGM0YzRjMmRks2IyIiKSZGSzYjIiIqRjNGMzcsRjNGM0YzRjNGM0YzRjMmRks2IyIjNUYzRjM3LEYzRjNGM0YzRjNGM0YzJkZLNiMiIzZGM0YzNywmRks2IyIjN0YzRjNGM0YzJkZLNiMiIzhGM0YzRjNGMzcsRjNGMyZGSzYjIiM5RjMmRks2IyIjOkYzRjNGM0YzRjM3LEYzRjNGM0YzJkZLNiMiIztGM0YzRjNGM0YzNyxGM0YzRjNGM0YzJkZLNiMiIzxGM0YzRjNGMzcsRjNGM0YzRjMmRks2IyIjPiZGSzYjIiNARjMmRks2IyIjPyZGSzYjIiM9RjM3LEYzRjNGM0YzRjNGM0YzRjNGMyZGSzYjIiNBRjI=</Equation></Text-field>
</Input>
<Output>
<Text-field style="2D Output" layout="Maple Output"><Equation executable="false" style="2D Output" display="LUklbXJvd0c2Iy9JK21vZHVsZW5hbWVHNiJJLFR5cGVzZXR0aW5nR0koX3N5c2xpYkdGJzYoLUkjbWlHRiQ2JVEiQUYnLyUnaXRhbGljR1EldHJ1ZUYnLyUsbWF0aHZhcmlhbnRHUSdpdGFsaWNGJy1JI21vR0YkNi1RIzo9RicvRjNRJ25vcm1hbEYnLyUmZmVuY2VHUSZmYWxzZUYnLyUqc2VwYXJhdG9yR0Y9LyUpc3RyZXRjaHlHRj0vJSpzeW1tZXRyaWNHRj0vJShsYXJnZW9wR0Y9LyUubW92YWJsZWxpbWl0c0dGPS8lJ2FjY2VudEdGPS8lJ2xzcGFjZUdRLDAuMjc3Nzc3OGVtRicvJSdyc3BhY2VHRkwtSShtYWN0aW9uR0YkNiUtSShtZmVuY2VkR0YkNigtRiM2Ji1JJ210YWJsZUdGJDY+LUkkbXRyR0YkNjQtSSRtdGRHRiQ2KC1GIzYlLUY2Ni1RKiZ1bWludXMwO0YnRjlGO0Y+RkBGQkZERkZGSC9GS1EsMC4yMjIyMjIyZW1GJy9GTkZgby1JI21uR0YkNiRRIjFGJ0Y5RjkvJSlyb3dhbGlnbkdRIUYnLyUsY29sdW1uYWxpZ25HRmhvLyUrZ3JvdXBhbGlnbkdGaG8vJShyb3dzcGFuR0Zlby8lK2NvbHVtbnNwYW5HRmVvLUZobjYoRmJvRmZvRmlvRltwRl1wRl9wLUZobjYoLUZjbzYkUSIwRidGOUZmb0Zpb0ZbcEZdcEZfcEZjcEZnbkZhcEZjcEZjcEZhcEZnbkZjcEZjcEZjcEZjcEZjcEZmb0Zpb0ZbcC1GZW42NEZhcEZnbkZjcEZjcEZjcEZjcEZjcEZjcEZjcEZjcEZjcEZjcEZjcEZjcEZjcEZmb0Zpb0ZbcC1GZW42NEZjcEZjcEZnbkZhcEZnbkZhcEZjcEZjcEZjcEZjcEZnbkZhcEZhcEZjcEZjcEZmb0Zpb0ZbcC1GZW42NEZjcEZjcEZhcEZnbkZjcEZjcEZjcEZjcEZjcEZjcEZjcEZjcEZjcEZjcEZjcEZmb0Zpb0ZbcC1GZW42NEZjcEZjcEZjcEZjcEZjcEZjcEZjcEZjcEZjcEZjcEZhcEZnbkZjcEZjcEZjcEZmb0Zpb0ZbcC1GZW42NEZjcEZjcEZjcEZjcEZjcEZjcEZjcEZjcEZhcEZnbkZjcEZjcEZnbkZjcEZjcEZmb0Zpb0ZbcC1GZW42NEZjcEZjcEZjcEZjcEZhcEZnbkZnbkZhcEZjcEZjcEZjcEZjcEZjcEZjcEZjcEZmb0Zpb0ZbcC1GZW42NEZjcEZjcEZjcEZjcEZjcEZjcEZhcEZnbkZnbkZhcEZjcEZjcEZjcEZjcEZjcEZmb0Zpb0ZbcC1GZW42NEZjcEZjcEZjcEZjcEZjcEZjcEZjcEZjcEZjcEZjcEZjcEZjcEZjcEZnbkZhcEZmb0Zpb0ZbcC1GZW42NEZjcEZjcEZjcEZjcEZjcEZjcEZjcEZjcEZjcEZjcEZjcEZjcEZjcEZhcEZnbkZmb0Zpb0ZbcC8lJmFsaWduR1ElYXhpc0YnL0Znb1EpYmFzZWxpbmVGJy9Gam9RJnJpZ2h0RicvRlxwUSd8ZnJsZWZ0fGhyRicvJS9hbGlnbm1lbnRzY29wZUdGMS8lLGNvbHVtbndpZHRoR1ElYXV0b0YnLyUmd2lkdGhHRmdyLyUrcm93c3BhY2luZ0dRJjEuMGV4RicvJS5jb2x1bW5zcGFjaW5nR1EmMC44ZW1GJy8lKXJvd2xpbmVzR1Elbm9uZUYnLyUsY29sdW1ubGluZXNHRmJzLyUmZnJhbWVHRmJzLyUtZnJhbWVzcGFjaW5nR1EsMC40ZW1+MC41ZXhGJy8lKmVxdWFscm93c0dGPS8lLWVxdWFsY29sdW1uc0dGPS8lLWRpc3BsYXlzdHlsZUdGPS8lJXNpZGVHRmByLyUwbWlubGFiZWxzcGFjaW5nR0Zfcy8lK2ZvcmVncm91bmRHUShbMCwwLDBdRicvJSlyZWFkb25seUdGPUY5RjkvSSttc2VtYW50aWNzR0YkUSdNYXRyaXhGJy8lJW9wZW5HUSJbRicvJSZjbG9zZUdRIl1GJ0ZpdC8lK2FjdGlvbnR5cGVHUS5ydGFibGVhZGRyZXNzRicvJSlydGFibGVpZEdRNTE4NDQ2NzQ0MDc4MjU2ODQxNjYyRidGZHRGZ3RGOQ==">LUknTWF0cml4RzYkJSpwcm90ZWN0ZWRHSShfc3lzbGliRzYiNiMvSSQlaWRHRiciNWk7JW9EeVN1WSU9</Equation></Text-field>
</Output>
<Output>
<Text-field style="2D Output" layout="Maple Output"><Equation executable="false" style="2D Output" display="LUklbXJvd0c2Iy9JK21vZHVsZW5hbWVHNiJJLFR5cGVzZXR0aW5nR0koX3N5c2xpYkdGJzYoLUkjbWlHRiQ2JVEiWkYnLyUnaXRhbGljR1EldHJ1ZUYnLyUsbWF0aHZhcmlhbnRHUSdpdGFsaWNGJy1JI21vR0YkNi1RIzo9RicvRjNRJ25vcm1hbEYnLyUmZmVuY2VHUSZmYWxzZUYnLyUqc2VwYXJhdG9yR0Y9LyUpc3RyZXRjaHlHRj0vJSpzeW1tZXRyaWNHRj0vJShsYXJnZW9wR0Y9LyUubW92YWJsZWxpbWl0c0dGPS8lJ2FjY2VudEdGPS8lJ2xzcGFjZUdRLDAuMjc3Nzc3OGVtRicvJSdyc3BhY2VHRkwtSShtYWN0aW9uR0YkNiUtSShtZmVuY2VkR0YkNigtRiM2Ji1JJ210YWJsZUdGJDY+LUkkbXRyR0YkNjQtSSRtdGRHRiQ2KC1JJW1zdWJHRiQ2JS1GLDYlUSJ2RidGL0YyLUYjNiYtSSNtbkdGJDYkUSIxRidGOS8lK2ZvcmVncm91bmRHUShbMCwwLDBdRicvJSlyZWFkb25seUdGPUY5LyUvc3Vic2NyaXB0c2hpZnRHUSIwRicvJSlyb3dhbGlnbkdRIUYnLyUsY29sdW1uYWxpZ25HRmBwLyUrZ3JvdXBhbGlnbkdGYHAvJShyb3dzcGFuR0Zlby8lK2NvbHVtbnNwYW5HRmVvLUZobjYoLUZjbzYkRl1wRjlGXnBGYXBGY3BGZXBGZ3BGaXBGaXAtRmhuNigtRltvNiVGXW8tRiM2Ji1GY282JFEiNUYnRjlGZm9GaW9GOUZbcEZecEZhcEZjcEZlcEZncEZpcEZpcEZpcEZpcC1GaG42KC1GW282JUZdby1GIzYmLUZjbzYkUSMxMkYnRjlGZm9GaW9GOUZbcEZecEZhcEZjcEZlcEZncEZpcEZpcEZpcEZpcEZpcEZecEZhcEZjcC1GZW42NEZpcC1GaG42KC1GW282JUZdby1GIzYmLUZjbzYkUSIyRidGOUZmb0Zpb0Y5RltwRl5wRmFwRmNwRmVwRmdwRmlwRmlwRmlwRmlwRmlwRmlwRmlwRmlwRmlwRmlwRmlwRmlwRmlwRl5wRmFwRmNwLUZlbjY0RmlwRmlwLUZobjYoLUZbbzYlRl1vLUYjNiYtRmNvNiRRIjNGJ0Y5RmZvRmlvRjlGW3BGXnBGYXBGY3BGZXBGZ3BGaXAtRmhuNigtRltvNiVGXW8tRiM2Ji1GY282JFEiNkYnRjlGZm9GaW9GOUZbcEZecEZhcEZjcEZlcEZncEZpcEZpcEZpcEZpcEZpcC1GaG42KC1GW282JUZdby1GIzYmLUZjbzYkUSMxNEYnRjlGZm9GaW9GOUZbcEZecEZhcEZjcEZlcEZncEZpcEZpcEZpcEZpcEZecEZhcEZjcC1GZW42NEZpcEZpcEZpcC1GaG42KC1GW282JUZdby1GIzYmLUZjbzYkUSI0RidGOUZmb0Zpb0Y5RltwRl5wRmFwRmNwRmVwRmdwRmlwRmlwRmlwRmlwRmlwRmlwRmlwRmlwRmlwRmlwRmlwRl5wRmFwRmNwLUZlbjY0RmlwRmlwRmlwRmlwRmlwRmlwRmlwRmlwRmlwRmlwLUZobjYoLUZbbzYlRl1vLUYjNiYtRmNvNiRRIzE1RidGOUZmb0Zpb0Y5RltwRl5wRmFwRmNwRmVwRmdwLUZobjYoLUZbbzYlRl1vLUYjNiYtRmNvNiRRIzE2RidGOUZmb0Zpb0Y5RltwRl5wRmFwRmNwRmVwRmdwRmlwLUZobjYoLUZbbzYlRl1vLUYjNiYtRmNvNiRRIzE5RidGOUZmb0Zpb0Y5RltwRl5wRmFwRmNwRmVwRmdwRmlwRl5wRmFwRmNwLUZlbjY0RmlwRmlwRmlwRmlwRmlwRmlwRmlwRmlwRmlwLUZobjYoLUZbbzYlRl1vLUYjNiYtRmNvNiRRIzEzRidGOUZmb0Zpb0Y5RltwRl5wRmFwRmNwRmVwRmdwRmlwRmlwLUZobjYoLUZbbzYlRl1vLUYjNiYtRmNvNiRRIzE3RidGOUZmb0Zpb0Y5RltwRl5wRmFwRmNwRmVwRmdwLUZobjYoLUZbbzYlRl1vLUYjNiYtRmNvNiRRIzIxRidGOUZmb0Zpb0Y5RltwRl5wRmFwRmNwRmVwRmdwRmlwRl5wRmFwRmNwLUZlbjY0RmlwRmlwRmlwRmlwRmlwLUZobjYoLUZbbzYlRl1vLUYjNiYtRmNvNiRRIjdGJ0Y5RmZvRmlvRjlGW3BGXnBGYXBGY3BGZXBGZ3AtRmhuNigtRltvNiVGXW8tRiM2Ji1GY282JFEiOEYnRjlGZm9GaW9GOUZbcEZecEZhcEZjcEZlcEZncEZpcEZpcEZpcEZpcEZpcEZpcEZpcEZpcEZecEZhcEZjcC1GZW42NEZpcEZpcEZpcEZpcEZpcEZpcC1GaG42KC1GW282JUZdby1GIzYmLUZjbzYkUSI5RidGOUZmb0Zpb0Y5RltwRl5wRmFwRmNwRmVwRmdwLUZobjYoLUZbbzYlRl1vLUYjNiYtRmNvNiRRIzEwRidGOUZmb0Zpb0Y5RltwRl5wRmFwRmNwRmVwRmdwLUZobjYoLUZbbzYlRl1vLUYjNiYtRmNvNiRRIzExRidGOUZmb0Zpb0Y5RltwRl5wRmFwRmNwRmVwRmdwRmlwRmlwRmlwRmlwLUZobjYoLUZbbzYlRl1vLUYjNiYtRmNvNiRRIzIwRidGOUZmb0Zpb0Y5RltwRl5wRmFwRmNwRmVwRmdwRmlwRl5wRmFwRmNwLUZlbjY0RmlwRmlwRmlwRmlwRmlwRmlwRmlwRmlwRmlwRmlwRmlwRmlwRmlwLUZobjYoLUZbbzYlRl1vLUYjNiYtRmNvNiRRIzE4RidGOUZmb0Zpb0Y5RltwRl5wRmFwRmNwRmVwRmdwRmlwRl5wRmFwRmNwLUZlbjY0RmlwRmlwRmlwRmlwRmlwRmlwRmlwRmlwRmlwRmlwRmlwRmlwRmlwRmlwLUZobjYoLUZbbzYlRl1vLUYjNiYtRmNvNiRRIzIyRidGOUZmb0Zpb0Y5RltwRl5wRmFwRmNwRmVwRmdwRl5wRmFwRmNwLyUmYWxpZ25HUSVheGlzRicvRl9wUSliYXNlbGluZUYnL0ZicFEnY2VudGVyRicvRmRwUSd8ZnJsZWZ0fGhyRicvJS9hbGlnbm1lbnRzY29wZUdGMS8lLGNvbHVtbndpZHRoR1ElYXV0b0YnLyUmd2lkdGhHRmlebC8lK3Jvd3NwYWNpbmdHUSYxLjBleEYnLyUuY29sdW1uc3BhY2luZ0dRJjAuOGVtRicvJSlyb3dsaW5lc0dRJW5vbmVGJy8lLGNvbHVtbmxpbmVzR0ZkX2wvJSZmcmFtZUdGZF9sLyUtZnJhbWVzcGFjaW5nR1EsMC40ZW1+MC41ZXhGJy8lKmVxdWFscm93c0dGPS8lLWVxdWFsY29sdW1uc0dGPS8lLWRpc3BsYXlzdHlsZUdGPS8lJXNpZGVHUSZyaWdodEYnLyUwbWlubGFiZWxzcGFjaW5nR0ZhX2xGZm9GaW9GOUY5L0krbXNlbWFudGljc0dGJFEnTWF0cml4RicvJSVvcGVuR1EiW0YnLyUmY2xvc2VHUSJdRidGZ2BsLyUrYWN0aW9udHlwZUdRLnJ0YWJsZWFkZHJlc3NGJy8lKXJ0YWJsZWlkR1E1MTg0NDY3NDQwNzgyNTY4NDIwMjJGJ0Zmb0Zpb0Y5">LUknTWF0cml4RzYkJSpwcm90ZWN0ZWRHSShfc3lzbGliRzYiNiMvSSQlaWRHRiciNUE/JW9EeVN1WSU9</Equation></Text-field>
</Output>
</Group></Presentation-Block><Presentation-Block>
<Group view="presentation" hide-input="false" hide-output="true" inline-output="false" labelreference="L10272" drawlabel="true">
<Input>
<Text-field style="Text" layout="Normal"></Text-field>
</Input>
</Group></Presentation-Block><Presentation-Block>
<Group view="presentation" hide-input="false" hide-output="true" inline-output="false" labelreference="L10274" drawlabel="true">
<Input>
<Text-field style="Text" layout="Normal">We find the positive feedback loops:</Text-field>
</Input>
</Group></Presentation-Block><Presentation-Block>
<Group view="presentation" hide-input="false" hide-output="true" inline-output="false" labelreference="L10276" drawlabel="true">
<Input>
<Text-field style="Text" layout="Normal"></Text-field>
</Input>
</Group>
<Group view="code" labelreference="L10277" drawlabel="true">
<Input>
<Text-field prompt="&gt; " style="Maple Input" layout="Normal"><Equation executable="true" style="2D Input" input-equation="n := Dimension(A)[1]:" display="LUklbXJvd0c2Iy9JK21vZHVsZW5hbWVHNiJJLFR5cGVzZXR0aW5nR0koX3N5c2xpYkdGJzZALUkjbW9HRiQ2LVEifkYnLyUsbWF0aHZhcmlhbnRHUSdub3JtYWxGJy8lJmZlbmNlR1EmZmFsc2VGJy8lKnNlcGFyYXRvckdGNC8lKXN0cmV0Y2h5R0Y0LyUqc3ltbWV0cmljR0Y0LyUobGFyZ2VvcEdGNC8lLm1vdmFibGVsaW1pdHNHRjQvJSdhY2NlbnRHRjQvJSdsc3BhY2VHUSYwLjBlbUYnLyUncnNwYWNlR0ZDLUkjbWlHRiQ2JVEibkYnLyUnaXRhbGljR1EldHJ1ZUYnL0YwUSdpdGFsaWNGJy1GLDYtUSomY29sb25lcTtGJ0YvRjJGNUY3RjlGO0Y9Rj8vRkJRLDAuMjc3Nzc3OGVtRicvRkVGUy1GRzYlUSpEaW1lbnNpb25GJ0ZKRk0tSShtZmVuY2VkR0YkNiQtRiM2JC1GRzYlUSJBRidGSkZNRi9GLy1GWTYmLUYjNiQtSSNtbkdGJDYkUSIxRidGL0YvRi8vJSVvcGVuR1EiW0YnLyUmY2xvc2VHUSJdRictRiw2LVEiOkYnRi9GMkY1RjdGOUY7Rj1GP0ZSRlQtRkc2JVEibUYnRkpGTUZPRlVGWC1GWTYmLUYjNiQtRl9vNiRRIjJGJ0YvRi9GL0Zib0Zlb0Zoby1GRzYlUSJzRidGSkZNRk8tRkc2JVElUmFua0YnRkpGTUZYRmhvLUknbXNwYWNlR0YkNiYvJSdoZWlnaHRHUSYwLjBleEYnLyUmd2lkdGhHRkMvJSZkZXB0aEdGYHEvJSpsaW5lYnJlYWtHUShuZXdsaW5lRidGK0YrLUZHNiVRKXNlbGVjdGVkRidGSkZNLUYsNi1RIixGJ0YvRjIvRjZGTEY3RjlGO0Y9Rj9GQS9GRVEsMC4zMzMzMzMzZW1GJy1GRzYlUSlzaWdubGlzdEYnRkpGTUZPLUZHNiVRKmZpbmRsb29wc0YnRkpGTS1GWTYkLUYjNiQtRkc2I1EhRidGL0YvLUYsNi1RIjtGJ0YvRjJGXnJGN0Y5RjtGPUY/RkFGVC8lK2V4ZWN1dGFibGVHRjRGLw==">Qyo+SSJuRzYiJi1JKkRpbWVuc2lvbkdGJTYjSSJBR0YlNiMiIiIhIiI+SSJtR0YlJkYnNiMiIiNGLT5JInNHRiUtSSVSYW5rR0YlRilGLT42JEkpc2VsZWN0ZWRHRiVJKXNpZ25saXN0R0YlLUkqZmluZGxvb3BzR0YlRiVGLA==</Equation></Text-field>
</Input>
<Output>
<Text-field style="2D Output" layout="Maple Output"><Equation executable="false" style="2D Output" display="LUklbXJvd0c2Iy9JK21vZHVsZW5hbWVHNiJJLFR5cGVzZXR0aW5nR0koX3N5c2xpYkdGJzYoLUYjNigtSSNtaUdGJDYlUSlzZWxlY3RlZEYnLyUnaXRhbGljR1EldHJ1ZUYnLyUsbWF0aHZhcmlhbnRHUSdpdGFsaWNGJy1JI21vR0YkNi1RIixGJy9GNVEnbm9ybWFsRicvJSZmZW5jZUdRJmZhbHNlRicvJSpzZXBhcmF0b3JHRjMvJSlzdHJldGNoeUdGPy8lKnN5bW1ldHJpY0dGPy8lKGxhcmdlb3BHRj8vJS5tb3ZhYmxlbGltaXRzR0Y/LyUnYWNjZW50R0Y/LyUnbHNwYWNlR1EmMC4wZW1GJy8lJ3JzcGFjZUdRLDAuMzMzMzMzM2VtRictRi42JVEpc2lnbmxpc3RGJ0YxRjQvJStmb3JlZ3JvdW5kR1EoWzAsMCwwXUYnLyUpcmVhZG9ubHlHRj9GOy1GODYtUSM6PUYnRjtGPS9GQUY/RkJGREZGRkhGSi9GTVEsMC4yNzc3Nzc4ZW1GJy9GUEZpbi1GIzYoLUkobWZlbmNlZEdGJDYmLUYjNigtRl5vNiYtRiM2KC1GXm82Ji1GIzYoLUZebzYmLUYjNigtSSVtc3ViR0YkNiUtRi42JVEiUkYnRjFGNC1GIzYmLUkjbW5HRiQ2JFEiN0YnRjtGVUZYRjsvJS9zdWJzY3JpcHRzaGlmdEdRIjBGJ0Y3LUZfcDYlLUYuNiVRIlNGJ0YxRjQtRiM2Ji1GZ3A2JFEiOEYnRjtGVUZYRjtGanBGVUZYRjtGOy8lJW9wZW5HUSJbRicvJSZjbG9zZUdRIl1GJ0Y3LUZncDYkUSIxRidGO0ZVRlhGO0Y7RmdxRmpxRjctRl5vNiYtRiM2KC1GXm82Ji1GIzYoRl1xRjdGXnBGVUZYRjtGO0ZncUZqcUY3Rl1yRlVGWEY7RjtGZ3FGanFGVUZYRjtGO0ZncUZqcUY3LUZebzYmLUYjNigtRl5vNiYtRiM2KC1GXm82Ji1GIzYoLUZfcDYlRmFwLUYjNiYtRmdwNiRRIzExRidGO0ZVRlhGO0ZqcEY3LUZfcDYlRl9xLUYjNiYtRmdwNiRRIjVGJ0Y7RlVGWEY7RmpwRlVGWEY7RjtGZ3FGanFGN0ZdckZVRlhGO0Y7RmdxRmpxRjctRl5vNiYtRiM2KC1GXm82Ji1GIzYoRlt0RjdGZHNGVUZYRjtGO0ZncUZqcUY3Rl1yRlVGWEY7RjtGZ3FGanFGVUZYRjtGO0ZncUZqcUZVRlhGO0Y7RmdxRmpxRjctRl5vNiYtRiM2KC1GXm82Ji1GIzYoRl1yRjdGXXJGVUZYRjtGO0ZncUZqcUY3Rl51RlVGWEY7RjtGZ3FGanFGVUZYRjtGVUZYRjs=">NiQ3JDckNyQ3JCZJIlJHNiI2IyIiKCZJIlNHRik2IyIiKSIiIjckNyRGLEYnRjA3JDckNyQmRig2IyIjNiZGLTYjIiImRjA3JDckRjlGNkYwNyQ3JEYwRjBGPw==</Equation></Text-field>
</Output>
</Group></Presentation-Block><Presentation-Block>
<Group view="presentation" hide-input="false" hide-output="true" inline-output="false" labelreference="L10279" drawlabel="true">
<Input>
<Text-field style="Text" layout="Normal"></Text-field>
</Input>
</Group></Presentation-Block><Presentation-Block>
<Group view="presentation" hide-input="false" hide-output="true" inline-output="false" labelreference="L10281" drawlabel="true">
<Input>
<Text-field style="Text" layout="Normal">We find two positive feedback loops involving each two species and sharing the same sign pattern.</Text-field>
</Input>
</Group></Presentation-Block><Presentation-Block>
<Group view="presentation" hide-input="false" hide-output="true" inline-output="false" labelreference="L10283" drawlabel="true">
<Input>
<Text-field style="Text" layout="Normal">We draw the loops:</Text-field>
</Input>
</Group></Presentation-Block><Presentation-Block>
<Group view="presentation" hide-input="false" hide-output="true" inline-output="false" labelreference="L8008" drawlabel="true">
<Input>
<Text-field style="Text" layout="Normal"></Text-field>
</Input>
</Group>
<Group view="code" labelreference="L8012" drawlabel="true">
<Input>
<Text-field prompt="&gt; " style="Maple Input" layout="Normal"><Equation executable="true" style="2D Input" input-equation="Z := 'Z':" display="LUklbXJvd0c2Iy9JK21vZHVsZW5hbWVHNiJJLFR5cGVzZXR0aW5nR0koX3N5c2xpYkdGJzYqLUkjbWlHRiQ2JVEiWkYnLyUnaXRhbGljR1EldHJ1ZUYnLyUsbWF0aHZhcmlhbnRHUSdpdGFsaWNGJy1JI21vR0YkNi1RKiZjb2xvbmVxO0YnL0YzUSdub3JtYWxGJy8lJmZlbmNlR1EmZmFsc2VGJy8lKnNlcGFyYXRvckdGPS8lKXN0cmV0Y2h5R0Y9LyUqc3ltbWV0cmljR0Y9LyUobGFyZ2VvcEdGPS8lLm1vdmFibGVsaW1pdHNHRj0vJSdhY2NlbnRHRj0vJSdsc3BhY2VHUSwwLjI3Nzc3NzhlbUYnLyUncnNwYWNlR0ZMLUY2Ni1RIidGJ0Y5RjtGPkZARkJGREZGRkgvRktRLDAuMTExMTExMWVtRicvRk5RJjAuMGVtRidGK0ZPLUY2Ni1RIjpGJ0Y5RjtGPkZARkJGREZGRkhGSkZNLyUrZXhlY3V0YWJsZUdGPUY5">QyQ+SSJaRzYiLkYkISIi</Equation></Text-field>
</Input>
</Group>
<Group view="code" labelreference="L8013" drawlabel="true">
<Input>
<Text-field prompt="&gt; " style="Maple Input" layout="Normal"><Equation executable="true" style="2D Input" input-equation="drawloops(selected, speciesord)" display="LUklbXJvd0c2Iy9JK21vZHVsZW5hbWVHNiJJLFR5cGVzZXR0aW5nR0koX3N5c2xpYkdGJzYnLUkjbWlHRiQ2JVEqZHJhd2xvb3BzRicvJSdpdGFsaWNHUSV0cnVlRicvJSxtYXRodmFyaWFudEdRJ2l0YWxpY0YnLUkobWZlbmNlZEdGJDYkLUYjNiYtRiw2JVEpc2VsZWN0ZWRGJ0YvRjItSSNtb0dGJDYtUSIsRicvRjNRJ25vcm1hbEYnLyUmZmVuY2VHUSZmYWxzZUYnLyUqc2VwYXJhdG9yR0YxLyUpc3RyZXRjaHlHRkUvJSpzeW1tZXRyaWNHRkUvJShsYXJnZW9wR0ZFLyUubW92YWJsZWxpbWl0c0dGRS8lJ2FjY2VudEdGRS8lJ2xzcGFjZUdRJjAuMGVtRicvJSdyc3BhY2VHUSwwLjMzMzMzMzNlbUYnLUYsNiVRK3NwZWNpZXNvcmRGJ0YvRjJGQUZBLUYsNiNRIUYnLyUrZXhlY3V0YWJsZUdGRUZB">LUkqZHJhd2xvb3BzRzYiNiRJKXNlbGVjdGVkR0YkSStzcGVjaWVzb3JkR0Yk</Equation></Text-field>
</Input>
<Output>
<Text-field style="Maple Plot" layout="Maple Plot"><Table interior="group" showinput="true" alignment="left" exterior="all" width="100%" labelreference="L18034" showlabel="true" captionalignment="0" order="row" drawcaption="false" randomized="false" captionposition="1" plotalignlists="" pagebreak="row" postexecute="insert" showgroup="true"><Table-Column weight="100" separator="true"></Table-Column><Table-Column weight="100" separator="true"></Table-Column><Table-Row align="top" separator="true"><Table-Cell columnspan="1" backgroundstyle="0" rowspan="1" fillcolor="[255,255,255]"><Plot height="-1.0" type="two-dimensional" width="-1.0" plot-scale="1.0" plot-xtrans="0.0" plot-ytrans="0.0" gridlinevisibility="1" legendvisibility="false">NjAtJSlQT0xZR09OU0c2JjcmNyQkIisqKioqKmZvJiEjNSQiJiVINSEiJTckJCIrKioqKipmbyYhIzUkIiUxKCohIiU3JCQiKyoqKioqUkolISM1JCIlMSgqISIlNyQkIisqKioqKlJKJSEjNSQiJiVINSEiJTcmNyQkIisqKioqKmZvJiEjNSQiJCVIISIlNyQkIisqKioqKmZvJiEjNSQhJCVIISIlNyQkIisqKioqKlJKJSEjNSQhJCVIISIlNyQkIisqKioqKlJKJSEjNSQiJCVIISIlLSUmQ09MT1JHNiklJFJHQkckIiM1ISIiJCIjNSEiIiQiIiMhIiIkIiM1ISIiJCIjNSEiIiQiIiMhIiItJSZTVFlMRUc2IyUsUEFUQ0hOT0dSSURHLSUlVEVYVEc2JTckJCIrKioqKioqKipcISM1JCIjNSEiIi0lKV9UWVBFU0VURzYjLUklbXN1Ykc2Iy9JK21vZHVsZW5hbWVHNiJJLFR5cGVzZXR0aW5nR0koX3N5c2xpYkc2IjYmLUkjbWlHNiMvSSttb2R1bGVuYW1lRzYiSSxUeXBlc2V0dGluZ0dJKF9zeXNsaWJHNiI2NlEiUjYiLyUnZmFtaWx5R1EqSGVsdmV0aWNhNiIvJSVzaXplR1EjMTI2Ii8lJWJvbGRHUSV0cnVlNiIvJSdpdGFsaWNHUSV0cnVlNiIvJSp1bmRlcmxpbmVHUSZmYWxzZTYiLyUqc3Vic2NyaXB0R1EmZmFsc2U2Ii8lLHN1cGVyc2NyaXB0R1EmZmFsc2U2Ii8lK2ZvcmVncm91bmRHUShbMCwwLDBdNiIvJStiYWNrZ3JvdW5kR1EuWzI1NSwyNTUsMjU1XTYiLyUnb3BhcXVlR1EmZmFsc2U2Ii8lK2V4ZWN1dGFibGVHUSZmYWxzZTYiLyUpcmVhZG9ubHlHUSZmYWxzZTYiLyUpY29tcG9zZWRHUSZmYWxzZTYiLyUqY29udmVydGVkR1EmZmFsc2U2Ii8lK2ltc2VsZWN0ZWRHUSZmYWxzZTYiLyUscGxhY2Vob2xkZXJHUSZmYWxzZTYiLyU2c2VsZWN0aW9uLXBsYWNlaG9sZGVyR1EmZmFsc2U2Ii8lLG1hdGh2YXJpYW50R1EsYm9sZC1pdGFsaWM2Ii8lK2ZvbnR3ZWlnaHRHUSVib2xkNiItSSVtcm93RzYjL0krbW9kdWxlbmFtZUc2IkksVHlwZXNldHRpbmdHSShfc3lzbGliRzYiNjYtSSNtbkc2Iy9JK21vZHVsZW5hbWVHNiJJLFR5cGVzZXR0aW5nR0koX3N5c2xpYkc2IjY2USI3NiIvJSdmYW1pbHlHUSpIZWx2ZXRpY2E2Ii8lJXNpemVHUSMxMjYiLyUlYm9sZEdRJXRydWU2Ii8lJ2l0YWxpY0dRJmZhbHNlNiIvJSp1bmRlcmxpbmVHUSZmYWxzZTYiLyUqc3Vic2NyaXB0R1EmZmFsc2U2Ii8lLHN1cGVyc2NyaXB0R1EmZmFsc2U2Ii8lK2ZvcmVncm91bmRHUShbMCwwLDBdNiIvJStiYWNrZ3JvdW5kR1EuWzI1NSwyNTUsMjU1XTYiLyUnb3BhcXVlR1EmZmFsc2U2Ii8lK2V4ZWN1dGFibGVHUSZmYWxzZTYiLyUpcmVhZG9ubHlHUSZmYWxzZTYiLyUpY29tcG9zZWRHUSZmYWxzZTYiLyUqY29udmVydGVkR1EmZmFsc2U2Ii8lK2ltc2VsZWN0ZWRHUSZmYWxzZTYiLyUscGxhY2Vob2xkZXJHUSZmYWxzZTYiLyU2c2VsZWN0aW9uLXBsYWNlaG9sZGVyR1EmZmFsc2U2Ii8lLG1hdGh2YXJpYW50R1ElYm9sZDYiLyUrZm9udHdlaWdodEdRJWJvbGQ2Ii8lJ2ZhbWlseUdRMFRpbWVzfk5ld35Sb21hbjYiLyUlc2l6ZUdRIzEyNiIvJSVib2xkR1EldHJ1ZTYiLyUnaXRhbGljR1EmZmFsc2U2Ii8lKnVuZGVybGluZUdRJmZhbHNlNiIvJSpzdWJzY3JpcHRHUSZmYWxzZTYiLyUsc3VwZXJzY3JpcHRHUSZmYWxzZTYiLyUrZm9yZWdyb3VuZEdRKFswLDAsMF02Ii8lK2JhY2tncm91bmRHUS5bMjU1LDI1NSwyNTVdNiIvJSdvcGFxdWVHUSZmYWxzZTYiLyUrZXhlY3V0YWJsZUdRJmZhbHNlNiIvJSlyZWFkb25seUdRJmZhbHNlNiIvJSljb21wb3NlZEdRJmZhbHNlNiIvJSpjb252ZXJ0ZWRHUSZmYWxzZTYiLyUraW1zZWxlY3RlZEdRJmZhbHNlNiIvJSxwbGFjZWhvbGRlckdRJmZhbHNlNiIvJTZzZWxlY3Rpb24tcGxhY2Vob2xkZXJHUSZmYWxzZTYiLyUsbWF0aHZhcmlhbnRHUSVib2xkNiIvJStmb250d2VpZ2h0R1ElYm9sZDYiLyUvc3Vic2NyaXB0c2hpZnRHUSIwNiIvJSxwbGFjZWhvbGRlckdRJmZhbHNlNiItJSVGT05URzYlJSpIRUxWRVRJQ0FHJSVCT0xERyIjNy0lJVRFWFRHNiU3JCQiKyoqKioqKioqXCEjNSQiIiEhIiItJSlfVFlQRVNFVEc2Iy1JJW1zdWJHNiMvSSttb2R1bGVuYW1lRzYiSSxUeXBlc2V0dGluZ0dJKF9zeXNsaWJHNiI2Ji1JI21pRzYjL0krbW9kdWxlbmFtZUc2IkksVHlwZXNldHRpbmdHSShfc3lzbGliRzYiNjZRIlo2Ii8lJ2ZhbWlseUdRKkhlbHZldGljYTYiLyUlc2l6ZUdRIzEyNiIvJSVib2xkR1EldHJ1ZTYiLyUnaXRhbGljR1EldHJ1ZTYiLyUqdW5kZXJsaW5lR1EmZmFsc2U2Ii8lKnN1YnNjcmlwdEdRJmZhbHNlNiIvJSxzdXBlcnNjcmlwdEdRJmZhbHNlNiIvJStmb3JlZ3JvdW5kR1EoWzAsMCwwXTYiLyUrYmFja2dyb3VuZEdRLlsyNTUsMjU1LDI1NV02Ii8lJ29wYXF1ZUdRJmZhbHNlNiIvJStleGVjdXRhYmxlR1EmZmFsc2U2Ii8lKXJlYWRvbmx5R1EmZmFsc2U2Ii8lKWNvbXBvc2VkR1EmZmFsc2U2Ii8lKmNvbnZlcnRlZEdRJmZhbHNlNiIvJStpbXNlbGVjdGVkR1EmZmFsc2U2Ii8lLHBsYWNlaG9sZGVyR1EmZmFsc2U2Ii8lNnNlbGVjdGlvbi1wbGFjZWhvbGRlckdRJmZhbHNlNiIvJSxtYXRodmFyaWFudEdRLGJvbGQtaXRhbGljNiIvJStmb250d2VpZ2h0R1ElYm9sZDYiLUklbXJvd0c2Iy9JK21vZHVsZW5hbWVHNiJJLFR5cGVzZXR0aW5nR0koX3N5c2xpYkc2IjY2LUkjbWlHNiMvSSttb2R1bGVuYW1lRzYiSSxUeXBlc2V0dGluZ0dJKF9zeXNsaWJHNiI2NlEjdWI2Ii8lJ2ZhbWlseUdRKkhlbHZldGljYTYiLyUlc2l6ZUdRIzEyNiIvJSVib2xkR1EldHJ1ZTYiLyUnaXRhbGljR1EldHJ1ZTYiLyUqdW5kZXJsaW5lR1EmZmFsc2U2Ii8lKnN1YnNjcmlwdEdRJmZhbHNlNiIvJSxzdXBlcnNjcmlwdEdRJmZhbHNlNiIvJStmb3JlZ3JvdW5kR1EoWzAsMCwwXTYiLyUrYmFja2dyb3VuZEdRLlsyNTUsMjU1LDI1NV02Ii8lJ29wYXF1ZUdRJmZhbHNlNiIvJStleGVjdXRhYmxlR1EmZmFsc2U2Ii8lKXJlYWRvbmx5R1EmZmFsc2U2Ii8lKWNvbXBvc2VkR1EmZmFsc2U2Ii8lKmNvbnZlcnRlZEdRJmZhbHNlNiIvJStpbXNlbGVjdGVkR1EmZmFsc2U2Ii8lLHBsYWNlaG9sZGVyR1EmZmFsc2U2Ii8lNnNlbGVjdGlvbi1wbGFjZWhvbGRlckdRJmZhbHNlNiIvJSxtYXRodmFyaWFudEdRLGJvbGQtaXRhbGljNiIvJStmb250d2VpZ2h0R1ElYm9sZDYiLyUnZmFtaWx5R1EwVGltZXN+TmV3flJvbWFuNiIvJSVzaXplR1EjMTI2Ii8lJWJvbGRHUSV0cnVlNiIvJSdpdGFsaWNHUSZmYWxzZTYiLyUqdW5kZXJsaW5lR1EmZmFsc2U2Ii8lKnN1YnNjcmlwdEdRJmZhbHNlNiIvJSxzdXBlcnNjcmlwdEdRJmZhbHNlNiIvJStmb3JlZ3JvdW5kR1EoWzAsMCwwXTYiLyUrYmFja2dyb3VuZEdRLlsyNTUsMjU1LDI1NV02Ii8lJ29wYXF1ZUdRJmZhbHNlNiIvJStleGVjdXRhYmxlR1EmZmFsc2U2Ii8lKXJlYWRvbmx5R1EmZmFsc2U2Ii8lKWNvbXBvc2VkR1EmZmFsc2U2Ii8lKmNvbnZlcnRlZEdRJmZhbHNlNiIvJStpbXNlbGVjdGVkR1EmZmFsc2U2Ii8lLHBsYWNlaG9sZGVyR1EmZmFsc2U2Ii8lNnNlbGVjdGlvbi1wbGFjZWhvbGRlckdRJmZhbHNlNiIvJSxtYXRodmFyaWFudEdRJWJvbGQ2Ii8lK2ZvbnR3ZWlnaHRHUSVib2xkNiIvJS9zdWJzY3JpcHRzaGlmdEdRIjA2Ii8lLHBsYWNlaG9sZGVyR1EmZmFsc2U2Ii0lJUZPTlRHNiUlKkhFTFZFVElDQUclJUJPTERHIiM3LSUpUE9MWUdPTlNHNig3JDckJCIrKioqKioqKipcISM1JCIjNSEiIjckJCIrKioqKioqKipcISM1JCIiISEiIjckNyQkIisqKioqKioqKlwhIzUkIiIlISIiNyQkIitIXSFbNiYhIzUkIionUTt4VSEiKjckNyQkIisqKioqKioqKlwhIzUkIiIlISIiNyQkIitwXD4mKVshIzUkIionUTt4VSEiKi0lJkNPTE9SRzYmJSRSR0JHJCIiISEiIiQiIiEhIiIkIiM1ISIiLSUqVEhJQ0tORVNTRzYjIiIjLSUmU1RZTEVHNiMlJUxJTkVHLSUpUE9MWUdPTlNHNig3JDckJCIrKioqKioqKipcISM1JCIiISEiIjckJCIrKioqKioqKipcISM1JCIjNSEiIjckNyQkIisqKioqKioqKlwhIzUkIiInISIiNyQkIitwXD4mKVshIzUkIio5T0dzJiEiKjckNyQkIisqKioqKioqKlwhIzUkIiInISIiNyQkIitIXSFbNiYhIzUkIio5T0dzJiEiKi0lJkNPTE9SRzYmJSRSR0JHJCIiISEiIiQiIiEhIiIkIiM1ISIiLSUqVEhJQ0tORVNTRzYjIiIjLSUmU1RZTEVHNiMlJUxJTkVHLSUlVEVYVEc2JzckJCIrKioqKioqcF0hIzUkIiIlISIiLSUpX1RZUEVTRVRHNiMtSSVtcm93RzYjL0krbW9kdWxlbmFtZUc2IkksVHlwZXNldHRpbmdHSShfc3lzbGliRzYiNjUtSSNtc0c2Iy9JK21vZHVsZW5hbWVHNiJJLFR5cGVzZXR0aW5nR0koX3N5c2xpYkc2IjYjUSIxNiIvJSdmYW1pbHlHUSpIZWx2ZXRpY2E2Ii8lJXNpemVHUSMxMTYiLyUlYm9sZEdRJmZhbHNlNiIvJSdpdGFsaWNHUSZmYWxzZTYiLyUqdW5kZXJsaW5lR1EmZmFsc2U2Ii8lKnN1YnNjcmlwdEdRJmZhbHNlNiIvJSxzdXBlcnNjcmlwdEdRJmZhbHNlNiIvJStmb3JlZ3JvdW5kR1EoWzAsMCwwXTYiLyUrYmFja2dyb3VuZEdRLlsyNTUsMjU1LDI1NV02Ii8lJ29wYXF1ZUdRJmZhbHNlNiIvJStleGVjdXRhYmxlR1EmZmFsc2U2Ii8lKXJlYWRvbmx5R1EmZmFsc2U2Ii8lKWNvbXBvc2VkR1EmZmFsc2U2Ii8lKmNvbnZlcnRlZEdRJmZhbHNlNiIvJStpbXNlbGVjdGVkR1EmZmFsc2U2Ii8lLHBsYWNlaG9sZGVyR1EmZmFsc2U2Ii8lNnNlbGVjdGlvbi1wbGFjZWhvbGRlckdRJmZhbHNlNiIvJSxtYXRodmFyaWFudEdRJ25vcm1hbDYiLSUlRk9OVEc2JCUqSEVMVkVUSUNBRyIjNiUrQUxJR05SSUdIVEclK0FMSUdOQkVMT1dHLSUlVEVYVEc2JzckJCIrKioqKioqcF0hIzUkIiInISIiLSUpX1RZUEVTRVRHNiMtSSVtcm93RzYjL0krbW9kdWxlbmFtZUc2IkksVHlwZXNldHRpbmdHSShfc3lzbGliRzYiNjUtSSNtc0c2Iy9JK21vZHVsZW5hbWVHNiJJLFR5cGVzZXR0aW5nR0koX3N5c2xpYkc2IjYjUSIxNiIvJSdmYW1pbHlHUSpIZWx2ZXRpY2E2Ii8lJXNpemVHUSMxMTYiLyUlYm9sZEdRJmZhbHNlNiIvJSdpdGFsaWNHUSZmYWxzZTYiLyUqdW5kZXJsaW5lR1EmZmFsc2U2Ii8lKnN1YnNjcmlwdEdRJmZhbHNlNiIvJSxzdXBlcnNjcmlwdEdRJmZhbHNlNiIvJStmb3JlZ3JvdW5kR1EoWzAsMCwwXTYiLyUrYmFja2dyb3VuZEdRLlsyNTUsMjU1LDI1NV02Ii8lJ29wYXF1ZUdRJmZhbHNlNiIvJStleGVjdXRhYmxlR1EmZmFsc2U2Ii8lKXJlYWRvbmx5R1EmZmFsc2U2Ii8lKWNvbXBvc2VkR1EmZmFsc2U2Ii8lKmNvbnZlcnRlZEdRJmZhbHNlNiIvJStpbXNlbGVjdGVkR1EmZmFsc2U2Ii8lLHBsYWNlaG9sZGVyR1EmZmFsc2U2Ii8lNnNlbGVjdGlvbi1wbGFjZWhvbGRlckdRJmZhbHNlNiIvJSxtYXRodmFyaWFudEdRJ25vcm1hbDYiLSUlRk9OVEc2JCUqSEVMVkVUSUNBRyIjNiUrQUxJR05SSUdIVEclK0FMSUdOQkVMT1dHLSYlJl9BWElTRzYjIiIiNictJStfR1JJRExJTkVTRzYnLSUmQ09MT1JHNiYlJFJHQkckIiIhISIiJCIiISEiIiQiIiEhIiItJSpMSU5FU1RZTEVHNiMiIiEtJSpUSElDS05FU1NHNiMiIiEtJS1UUkFOU1BBUkVOQ1lHNiMkIiIhISIiLSUpX1ZJU0lCTEVHNiMiIiEtJSZDT0xPUkc2JiUkUkdCRyQiIiEhIiIkIiIhISIiJCIiISEiIi0lKkxJTkVTVFlMRUc2IyIiIS0lKlRISUNLTkVTU0c2IyIiIS0lLVRSQU5TUEFSRU5DWUc2IyQiIiEhIiItJiUmX0FYSVNHNiMiIiM2Jy0lK19HUklETElORVNHNictJSZDT0xPUkc2JiUkUkdCRyQiIiEhIiIkIiIhISIiJCIiISEiIi0lKkxJTkVTVFlMRUc2IyIiIS0lKlRISUNLTkVTU0c2IyIiIS0lLVRSQU5TUEFSRU5DWUc2IyQiIiEhIiItJSlfVklTSUJMRUc2IyIiIS0lJkNPTE9SRzYmJSRSR0JHJCIiISEiIiQiIiEhIiIkIiIhISIiLSUqTElORVNUWUxFRzYjIiIhLSUqVEhJQ0tORVNTRzYjIiIhLSUtVFJBTlNQQVJFTkNZRzYjJCIiISEiIi0lKkFYRVNTVFlMRUc2IyUlTk9ORUctJShTQ0FMSU5HRzYjJSxDT05TVFJBSU5FREctJSlfVklTSUJMRUc2IyIiIi0lJVJPT1RHNictJSlCT1VORFNfWEc2IyQiJUlHISIiLSUpQk9VTkRTX1lHNiMkIiNdISIiLSUtQk9VTkRTX1dJRFRIRzYjJCIkNSYhIiItJS5CT1VORFNfSEVJR0hURzYjJCIlK1IhIiItJSlDSElMRFJFTkc2Ii0lK0FOTk9UQVRJT05HNictJSlCT1VORFNfWEc2IyQiJSs4ISIiLSUpQk9VTkRTX1lHNiMkIiNdISIiLSUtQk9VTkRTX1dJRFRIRzYjJCIkPyYhIiItJS5CT1VORFNfSEVJR0hURzYjJCIlK1IhIiItJSlDSElMRFJFTkc2Ig==Ig==</Plot></Table-Cell><Table-Cell columnspan="1" backgroundstyle="0" rowspan="1" fillcolor="[255,255,255]"><Plot height="-1.0" type="two-dimensional" width="-1.0" plot-scale="1.0" plot-xtrans="0.0" plot-ytrans="0.0" gridlinevisibility="1" legendvisibility="false">NjAtJSlQT0xZR09OU0c2JjcmNyQkIisqKioqKmZvJiEjNSQiJiVINSEiJTckJCIrKioqKipmbyYhIzUkIiUxKCohIiU3JCQiKyoqKioqUkolISM1JCIlMSgqISIlNyQkIisqKioqKlJKJSEjNSQiJiVINSEiJTcmNyQkIisqKioqKmZvJiEjNSQiJCVIISIlNyQkIisqKioqKmZvJiEjNSQhJCVIISIlNyQkIisqKioqKlJKJSEjNSQhJCVIISIlNyQkIisqKioqKlJKJSEjNSQiJCVIISIlLSUmQ09MT1JHNiklJFJHQkckIiM1ISIiJCIjNSEiIiQiIiMhIiIkIiM1ISIiJCIjNSEiIiQiIiMhIiItJSZTVFlMRUc2IyUsUEFUQ0hOT0dSSURHLSUlVEVYVEc2JTckJCIrKioqKioqKipcISM1JCIjNSEiIi0lKV9UWVBFU0VURzYjLUklbXN1Ykc2Iy9JK21vZHVsZW5hbWVHNiJJLFR5cGVzZXR0aW5nR0koX3N5c2xpYkc2IjYmLUkjbWlHNiMvSSttb2R1bGVuYW1lRzYiSSxUeXBlc2V0dGluZ0dJKF9zeXNsaWJHNiI2NlEiUjYiLyUnZmFtaWx5R1EqSGVsdmV0aWNhNiIvJSVzaXplR1EjMTI2Ii8lJWJvbGRHUSV0cnVlNiIvJSdpdGFsaWNHUSV0cnVlNiIvJSp1bmRlcmxpbmVHUSZmYWxzZTYiLyUqc3Vic2NyaXB0R1EmZmFsc2U2Ii8lLHN1cGVyc2NyaXB0R1EmZmFsc2U2Ii8lK2ZvcmVncm91bmRHUShbMCwwLDBdNiIvJStiYWNrZ3JvdW5kR1EuWzI1NSwyNTUsMjU1XTYiLyUnb3BhcXVlR1EmZmFsc2U2Ii8lK2V4ZWN1dGFibGVHUSZmYWxzZTYiLyUpcmVhZG9ubHlHUSZmYWxzZTYiLyUpY29tcG9zZWRHUSZmYWxzZTYiLyUqY29udmVydGVkR1EmZmFsc2U2Ii8lK2ltc2VsZWN0ZWRHUSZmYWxzZTYiLyUscGxhY2Vob2xkZXJHUSZmYWxzZTYiLyU2c2VsZWN0aW9uLXBsYWNlaG9sZGVyR1EmZmFsc2U2Ii8lLG1hdGh2YXJpYW50R1EsYm9sZC1pdGFsaWM2Ii8lK2ZvbnR3ZWlnaHRHUSVib2xkNiItSSVtcm93RzYjL0krbW9kdWxlbmFtZUc2IkksVHlwZXNldHRpbmdHSShfc3lzbGliRzYiNjYtSSNtbkc2Iy9JK21vZHVsZW5hbWVHNiJJLFR5cGVzZXR0aW5nR0koX3N5c2xpYkc2IjY2USMxMTYiLyUnZmFtaWx5R1EqSGVsdmV0aWNhNiIvJSVzaXplR1EjMTI2Ii8lJWJvbGRHUSV0cnVlNiIvJSdpdGFsaWNHUSZmYWxzZTYiLyUqdW5kZXJsaW5lR1EmZmFsc2U2Ii8lKnN1YnNjcmlwdEdRJmZhbHNlNiIvJSxzdXBlcnNjcmlwdEdRJmZhbHNlNiIvJStmb3JlZ3JvdW5kR1EoWzAsMCwwXTYiLyUrYmFja2dyb3VuZEdRLlsyNTUsMjU1LDI1NV02Ii8lJ29wYXF1ZUdRJmZhbHNlNiIvJStleGVjdXRhYmxlR1EmZmFsc2U2Ii8lKXJlYWRvbmx5R1EmZmFsc2U2Ii8lKWNvbXBvc2VkR1EmZmFsc2U2Ii8lKmNvbnZlcnRlZEdRJmZhbHNlNiIvJStpbXNlbGVjdGVkR1EmZmFsc2U2Ii8lLHBsYWNlaG9sZGVyR1EmZmFsc2U2Ii8lNnNlbGVjdGlvbi1wbGFjZWhvbGRlckdRJmZhbHNlNiIvJSxtYXRodmFyaWFudEdRJWJvbGQ2Ii8lK2ZvbnR3ZWlnaHRHUSVib2xkNiIvJSdmYW1pbHlHUTBUaW1lc35OZXd+Um9tYW42Ii8lJXNpemVHUSMxMjYiLyUlYm9sZEdRJXRydWU2Ii8lJ2l0YWxpY0dRJmZhbHNlNiIvJSp1bmRlcmxpbmVHUSZmYWxzZTYiLyUqc3Vic2NyaXB0R1EmZmFsc2U2Ii8lLHN1cGVyc2NyaXB0R1EmZmFsc2U2Ii8lK2ZvcmVncm91bmRHUShbMCwwLDBdNiIvJStiYWNrZ3JvdW5kR1EuWzI1NSwyNTUsMjU1XTYiLyUnb3BhcXVlR1EmZmFsc2U2Ii8lK2V4ZWN1dGFibGVHUSZmYWxzZTYiLyUpcmVhZG9ubHlHUSZmYWxzZTYiLyUpY29tcG9zZWRHUSZmYWxzZTYiLyUqY29udmVydGVkR1EmZmFsc2U2Ii8lK2ltc2VsZWN0ZWRHUSZmYWxzZTYiLyUscGxhY2Vob2xkZXJHUSZmYWxzZTYiLyU2c2VsZWN0aW9uLXBsYWNlaG9sZGVyR1EmZmFsc2U2Ii8lLG1hdGh2YXJpYW50R1ElYm9sZDYiLyUrZm9udHdlaWdodEdRJWJvbGQ2Ii8lL3N1YnNjcmlwdHNoaWZ0R1EiMDYiLyUscGxhY2Vob2xkZXJHUSZmYWxzZTYiLSUlRk9OVEc2JSUqSEVMVkVUSUNBRyUlQk9MREciIzctJSVURVhURzYlNyQkIisqKioqKioqKlwhIzUkIiIhISIiLSUpX1RZUEVTRVRHNiMtSSVtc3ViRzYjL0krbW9kdWxlbmFtZUc2IkksVHlwZXNldHRpbmdHSShfc3lzbGliRzYiNiYtSSNtaUc2Iy9JK21vZHVsZW5hbWVHNiJJLFR5cGVzZXR0aW5nR0koX3N5c2xpYkc2IjY2USJSNiIvJSdmYW1pbHlHUSpIZWx2ZXRpY2E2Ii8lJXNpemVHUSMxMjYiLyUlYm9sZEdRJXRydWU2Ii8lJ2l0YWxpY0dRJXRydWU2Ii8lKnVuZGVybGluZUdRJmZhbHNlNiIvJSpzdWJzY3JpcHRHUSZmYWxzZTYiLyUsc3VwZXJzY3JpcHRHUSZmYWxzZTYiLyUrZm9yZWdyb3VuZEdRKFswLDAsMF02Ii8lK2JhY2tncm91bmRHUS5bMjU1LDI1NSwyNTVdNiIvJSdvcGFxdWVHUSZmYWxzZTYiLyUrZXhlY3V0YWJsZUdRJmZhbHNlNiIvJSlyZWFkb25seUdRJmZhbHNlNiIvJSljb21wb3NlZEdRJmZhbHNlNiIvJSpjb252ZXJ0ZWRHUSZmYWxzZTYiLyUraW1zZWxlY3RlZEdRJmZhbHNlNiIvJSxwbGFjZWhvbGRlckdRJmZhbHNlNiIvJTZzZWxlY3Rpb24tcGxhY2Vob2xkZXJHUSZmYWxzZTYiLyUsbWF0aHZhcmlhbnRHUSxib2xkLWl0YWxpYzYiLyUrZm9udHdlaWdodEdRJWJvbGQ2Ii1JJW1yb3dHNiMvSSttb2R1bGVuYW1lRzYiSSxUeXBlc2V0dGluZ0dJKF9zeXNsaWJHNiI2Ni1JI21pRzYjL0krbW9kdWxlbmFtZUc2IkksVHlwZXNldHRpbmdHSShfc3lzbGliRzYiNjZRI3ViNiIvJSdmYW1pbHlHUSpIZWx2ZXRpY2E2Ii8lJXNpemVHUSMxMjYiLyUlYm9sZEdRJXRydWU2Ii8lJ2l0YWxpY0dRJXRydWU2Ii8lKnVuZGVybGluZUdRJmZhbHNlNiIvJSpzdWJzY3JpcHRHUSZmYWxzZTYiLyUsc3VwZXJzY3JpcHRHUSZmYWxzZTYiLyUrZm9yZWdyb3VuZEdRKFswLDAsMF02Ii8lK2JhY2tncm91bmRHUS5bMjU1LDI1NSwyNTVdNiIvJSdvcGFxdWVHUSZmYWxzZTYiLyUrZXhlY3V0YWJsZUdRJmZhbHNlNiIvJSlyZWFkb25seUdRJmZhbHNlNiIvJSljb21wb3NlZEdRJmZhbHNlNiIvJSpjb252ZXJ0ZWRHUSZmYWxzZTYiLyUraW1zZWxlY3RlZEdRJmZhbHNlNiIvJSxwbGFjZWhvbGRlckdRJmZhbHNlNiIvJTZzZWxlY3Rpb24tcGxhY2Vob2xkZXJHUSZmYWxzZTYiLyUsbWF0aHZhcmlhbnRHUSxib2xkLWl0YWxpYzYiLyUrZm9udHdlaWdodEdRJWJvbGQ2Ii8lJ2ZhbWlseUdRMFRpbWVzfk5ld35Sb21hbjYiLyUlc2l6ZUdRIzEyNiIvJSVib2xkR1EldHJ1ZTYiLyUnaXRhbGljR1EmZmFsc2U2Ii8lKnVuZGVybGluZUdRJmZhbHNlNiIvJSpzdWJzY3JpcHRHUSZmYWxzZTYiLyUsc3VwZXJzY3JpcHRHUSZmYWxzZTYiLyUrZm9yZWdyb3VuZEdRKFswLDAsMF02Ii8lK2JhY2tncm91bmRHUS5bMjU1LDI1NSwyNTVdNiIvJSdvcGFxdWVHUSZmYWxzZTYiLyUrZXhlY3V0YWJsZUdRJmZhbHNlNiIvJSlyZWFkb25seUdRJmZhbHNlNiIvJSljb21wb3NlZEdRJmZhbHNlNiIvJSpjb252ZXJ0ZWRHUSZmYWxzZTYiLyUraW1zZWxlY3RlZEdRJmZhbHNlNiIvJSxwbGFjZWhvbGRlckdRJmZhbHNlNiIvJTZzZWxlY3Rpb24tcGxhY2Vob2xkZXJHUSZmYWxzZTYiLyUsbWF0aHZhcmlhbnRHUSVib2xkNiIvJStmb250d2VpZ2h0R1ElYm9sZDYiLyUvc3Vic2NyaXB0c2hpZnRHUSIwNiIvJSxwbGFjZWhvbGRlckdRJmZhbHNlNiItJSVGT05URzYlJSpIRUxWRVRJQ0FHJSVCT0xERyIjNy0lKVBPTFlHT05TRzYoNyQ3JCQiKyoqKioqKioqXCEjNSQiIzUhIiI3JCQiKyoqKioqKioqXCEjNSQiIiEhIiI3JDckJCIrKioqKioqKipcISM1JCIiJSEiIjckJCIrSF0hWzYmISM1JCIqJ1E7eFUhIio3JDckJCIrKioqKioqKipcISM1JCIiJSEiIjckJCIrcFw+JilbISM1JCIqJ1E7eFUhIiotJSZDT0xPUkc2JiUkUkdCRyQiIiEhIiIkIiIhISIiJCIjNSEiIi0lKlRISUNLTkVTU0c2IyIiIy0lJlNUWUxFRzYjJSVMSU5FRy0lKVBPTFlHT05TRzYoNyQ3JCQiKyoqKioqKioqXCEjNSQiIiEhIiI3JCQiKyoqKioqKioqXCEjNSQiIzUhIiI3JDckJCIrKioqKioqKipcISM1JCIiJyEiIjckJCIrcFw+JilbISM1JCIqOU9HcyYhIio3JDckJCIrKioqKioqKipcISM1JCIiJyEiIjckJCIrSF0hWzYmISM1JCIqOU9HcyYhIiotJSZDT0xPUkc2JiUkUkdCRyQiIiEhIiIkIiIhISIiJCIjNSEiIi0lKlRISUNLTkVTU0c2IyIiIy0lJlNUWUxFRzYjJSVMSU5FRy0lJVRFWFRHNic3JCQiKyoqKioqKnBdISM1JCIiJSEiIi0lKV9UWVBFU0VURzYjLUklbXJvd0c2Iy9JK21vZHVsZW5hbWVHNiJJLFR5cGVzZXR0aW5nR0koX3N5c2xpYkc2IjY1LUkjbXNHNiMvSSttb2R1bGVuYW1lRzYiSSxUeXBlc2V0dGluZ0dJKF9zeXNsaWJHNiI2I1EiMTYiLyUnZmFtaWx5R1EqSGVsdmV0aWNhNiIvJSVzaXplR1EjMTE2Ii8lJWJvbGRHUSZmYWxzZTYiLyUnaXRhbGljR1EmZmFsc2U2Ii8lKnVuZGVybGluZUdRJmZhbHNlNiIvJSpzdWJzY3JpcHRHUSZmYWxzZTYiLyUsc3VwZXJzY3JpcHRHUSZmYWxzZTYiLyUrZm9yZWdyb3VuZEdRKFswLDAsMF02Ii8lK2JhY2tncm91bmRHUS5bMjU1LDI1NSwyNTVdNiIvJSdvcGFxdWVHUSZmYWxzZTYiLyUrZXhlY3V0YWJsZUdRJmZhbHNlNiIvJSlyZWFkb25seUdRJmZhbHNlNiIvJSljb21wb3NlZEdRJmZhbHNlNiIvJSpjb252ZXJ0ZWRHUSZmYWxzZTYiLyUraW1zZWxlY3RlZEdRJmZhbHNlNiIvJSxwbGFjZWhvbGRlckdRJmZhbHNlNiIvJTZzZWxlY3Rpb24tcGxhY2Vob2xkZXJHUSZmYWxzZTYiLyUsbWF0aHZhcmlhbnRHUSdub3JtYWw2Ii0lJUZPTlRHNiQlKkhFTFZFVElDQUciIzYlK0FMSUdOUklHSFRHJStBTElHTkJFTE9XRy0lJVRFWFRHNic3JCQiKyoqKioqKnBdISM1JCIiJyEiIi0lKV9UWVBFU0VURzYjLUklbXJvd0c2Iy9JK21vZHVsZW5hbWVHNiJJLFR5cGVzZXR0aW5nR0koX3N5c2xpYkc2IjY1LUkjbXNHNiMvSSttb2R1bGVuYW1lRzYiSSxUeXBlc2V0dGluZ0dJKF9zeXNsaWJHNiI2I1EiMTYiLyUnZmFtaWx5R1EqSGVsdmV0aWNhNiIvJSVzaXplR1EjMTE2Ii8lJWJvbGRHUSZmYWxzZTYiLyUnaXRhbGljR1EmZmFsc2U2Ii8lKnVuZGVybGluZUdRJmZhbHNlNiIvJSpzdWJzY3JpcHRHUSZmYWxzZTYiLyUsc3VwZXJzY3JpcHRHUSZmYWxzZTYiLyUrZm9yZWdyb3VuZEdRKFswLDAsMF02Ii8lK2JhY2tncm91bmRHUS5bMjU1LDI1NSwyNTVdNiIvJSdvcGFxdWVHUSZmYWxzZTYiLyUrZXhlY3V0YWJsZUdRJmZhbHNlNiIvJSlyZWFkb25seUdRJmZhbHNlNiIvJSljb21wb3NlZEdRJmZhbHNlNiIvJSpjb252ZXJ0ZWRHUSZmYWxzZTYiLyUraW1zZWxlY3RlZEdRJmZhbHNlNiIvJSxwbGFjZWhvbGRlckdRJmZhbHNlNiIvJTZzZWxlY3Rpb24tcGxhY2Vob2xkZXJHUSZmYWxzZTYiLyUsbWF0aHZhcmlhbnRHUSdub3JtYWw2Ii0lJUZPTlRHNiQlKkhFTFZFVElDQUciIzYlK0FMSUdOUklHSFRHJStBTElHTkJFTE9XRy0mJSZfQVhJU0c2IyIiIjYnLSUrX0dSSURMSU5FU0c2Jy0lJkNPTE9SRzYmJSRSR0JHJCIiISEiIiQiIiEhIiIkIiIhISIiLSUqTElORVNUWUxFRzYjIiIhLSUqVEhJQ0tORVNTRzYjIiIhLSUtVFJBTlNQQVJFTkNZRzYjJCIiISEiIi0lKV9WSVNJQkxFRzYjIiIhLSUmQ09MT1JHNiYlJFJHQkckIiIhISIiJCIiISEiIiQiIiEhIiItJSpMSU5FU1RZTEVHNiMiIiEtJSpUSElDS05FU1NHNiMiIiEtJS1UUkFOU1BBUkVOQ1lHNiMkIiIhISIiLSYlJl9BWElTRzYjIiIjNictJStfR1JJRExJTkVTRzYnLSUmQ09MT1JHNiYlJFJHQkckIiIhISIiJCIiISEiIiQiIiEhIiItJSpMSU5FU1RZTEVHNiMiIiEtJSpUSElDS05FU1NHNiMiIiEtJS1UUkFOU1BBUkVOQ1lHNiMkIiIhISIiLSUpX1ZJU0lCTEVHNiMiIiEtJSZDT0xPUkc2JiUkUkdCRyQiIiEhIiIkIiIhISIiJCIiISEiIi0lKkxJTkVTVFlMRUc2IyIiIS0lKlRISUNLTkVTU0c2IyIiIS0lLVRSQU5TUEFSRU5DWUc2IyQiIiEhIiItJSpBWEVTU1RZTEVHNiMlJU5PTkVHLSUoU0NBTElOR0c2IyUsQ09OU1RSQUlORURHLSUpX1ZJU0lCTEVHNiMiIiItJSVST09URzYnLSUpQk9VTkRTX1hHNiMkIiU/RyEiIi0lKUJPVU5EU19ZRzYjJCIjXSEiIi0lLUJPVU5EU19XSURUSEc2IyQiJD8mISIiLSUuQk9VTkRTX0hFSUdIVEc2IyQiJStSISIiLSUpQ0hJTERSRU5HNiItJStBTk5PVEFUSU9ORzYnLSUpQk9VTkRTX1hHNiMkIiUrOCEiIi0lKUJPVU5EU19ZRzYjJCIjXSEiIi0lLUJPVU5EU19XSURUSEc2IyQiJD8mISIiLSUuQk9VTkRTX0hFSUdIVEc2IyQiJStSISIiLSUpQ0hJTERSRU5HNiI=NiI=</Plot></Table-Cell></Table-Row></Table></Text-field>
</Output>
</Group></Presentation-Block><Presentation-Block>
<Group view="presentation" hide-input="false" hide-output="true" inline-output="false" labelreference="L8011" drawlabel="true">
<Input>
<Text-field style="Text" layout="Normal"><Equation executable="false" style="2D Math" input-equation="" display="LUklbXJvd0c2Iy9JK21vZHVsZW5hbWVHNiJJLFR5cGVzZXR0aW5nR0koX3N5c2xpYkdGJzYkLUkjbWlHRiQ2I1EhRicvJSxtYXRodmFyaWFudEdRJ25vcm1hbEYn">LUklbXJvd0c2Iy9JK21vZHVsZW5hbWVHNiJJLFR5cGVzZXR0aW5nR0koX3N5c2xpYkdGJzYjLUkjbWlHRiQ2I1EhRic=</Equation></Text-field>
</Input>
</Group></Presentation-Block>
</Section><Presentation-Block>
<Group view="presentation" hide-input="false" hide-output="true" inline-output="false" labelreference="L8015" drawlabel="true">
<Input>
<Text-field style="Text" layout="Normal"></Text-field>
</Input>
</Group></Presentation-Block><Presentation-Block>
<Group view="presentation" hide-input="false" hide-output="true" inline-output="false" labelreference="L7987" drawlabel="true">
<Input>
<Text-field style="Text" layout="Normal"></Text-field>
</Input>
</Group>
<Group view="code" labelreference="L11934" drawlabel="true">
<Input>
<Text-field prompt="&gt; " style="Maple Input" layout="Normal"><Equation executable="true" style="2D Input" input-equation="" display="LUklbXJvd0c2Iy9JK21vZHVsZW5hbWVHNiJJLFR5cGVzZXR0aW5nR0koX3N5c2xpYkdGJzYlLUkjbWlHRiQ2I1EhRicvJStleGVjdXRhYmxlR1EmZmFsc2VGJy8lLG1hdGh2YXJpYW50R1Enbm9ybWFsRic=">LUklbXJvd0c2Iy9JK21vZHVsZW5hbWVHNiJJLFR5cGVzZXR0aW5nR0koX3N5c2xpYkdGJzYjLUkjbWlHRiQ2I1EhRic=</Equation></Text-field>
</Input>
</Group></Presentation-Block><Presentation-Block>
<Group view="presentation" hide-input="false" hide-output="true" inline-output="false" labelreference="L7989" drawlabel="true">
<Input>
<Text-field style="Text" layout="Normal"></Text-field>
</Input>
</Group></Presentation-Block>
<Section collapsed="true" MultipleChoiceAnswerIndex="-1" MultipleChoiceRandomizeChoices="false" TrueFalseAnswerIndex="-1" EssayAnswerRows="5" EssayAnswerColumns="60"><Title>
<Text-field style="Heading 2" layout="Heading 2"><Font italic="true">Two-site phosphorylation cycle</Font></Text-field></Title><Presentation-Block>
<Group view="presentation" hide-input="false" hide-output="true" inline-output="false" labelreference="L10308" drawlabel="true">
<Input>
<Text-field style="Text" layout="Normal"></Text-field>
</Input>
</Group></Presentation-Block><Presentation-Block>
<Group view="presentation" hide-input="false" hide-output="true" inline-output="false" labelreference="L10302" drawlabel="true">
<Input>
<Text-field style="Text" layout="Normal">The second example under consideration is the two-site sequential phosphorylation cycle with one kinase and two different phosphatases, as given in the main text.</Text-field>
</Input>
</Group></Presentation-Block><Presentation-Block>
<Group view="presentation" hide-input="false" hide-output="true" inline-output="false" labelreference="L10304" drawlabel="true">
<Input>
<Text-field style="Text" layout="Normal"></Text-field>
</Input>
</Group></Presentation-Block><Presentation-Block>
<Group view="presentation" hide-input="false" hide-output="true" inline-output="false" labelreference="L10309" drawlabel="true">
<Input>
<Text-field style="Text" layout="Normal">The species order we choose is:</Text-field>
</Input>
</Group></Presentation-Block><Presentation-Block>
<Group view="presentation" hide-input="false" hide-output="true" inline-output="false" labelreference="L10311" drawlabel="true">
<Input>
<Text-field style="Text" layout="Normal"></Text-field>
</Input>
</Group>
<Group view="code" labelreference="L10312" drawlabel="true">
<Input>
<Text-field prompt="&gt; " style="Maple Input" layout="Normal"><Equation executable="true" style="2D Input" input-equation="speciesord := [&quot;E&quot;, F[1], S[0], S[1], S[2], X[1], Y[1], X[2], Y[2], F[2]]:" display="LUklbXJvd0c2Iy9JK21vZHVsZW5hbWVHNiJJLFR5cGVzZXR0aW5nR0koX3N5c2xpYkdGJzYpLUkjbWlHRiQ2JVErc3BlY2llc29yZEYnLyUnaXRhbGljR1EldHJ1ZUYnLyUsbWF0aHZhcmlhbnRHUSdpdGFsaWNGJy1JI21vR0YkNi1RKiZjb2xvbmVxO0YnL0YzUSdub3JtYWxGJy8lJmZlbmNlR1EmZmFsc2VGJy8lKnNlcGFyYXRvckdGPS8lKXN0cmV0Y2h5R0Y9LyUqc3ltbWV0cmljR0Y9LyUobGFyZ2VvcEdGPS8lLm1vdmFibGVsaW1pdHNHRj0vJSdhY2NlbnRHRj0vJSdsc3BhY2VHUSwwLjI3Nzc3NzhlbUYnLyUncnNwYWNlR0ZMLUkobWZlbmNlZEdGJDYmLUYjNjctRiw2I1EhRictSSNtc0dGJDYjUSJFRictRjY2LVEiLEYnRjlGOy9GP0YxRkBGQkZERkZGSC9GS1EmMC4wZW1GJy9GTlEsMC4zMzMzMzMzZW1GJy1JJW1zdWJHRiQ2JS1GLDYlUSJGRidGL0YyLUYjNiQtSSNtbkdGJDYkUSIxRidGOUY5LyUvc3Vic2NyaXB0c2hpZnRHUSIwRidGZW4tRl5vNiUtRiw2JVEiU0YnRi9GMi1GIzYkLUZmbzYkRltwRjlGOUZpb0Zlbi1GXm82JUZecEZjb0Zpb0Zlbi1GXm82JUZecC1GIzYkLUZmbzYkUSIyRidGOUY5RmlvRmVuLUZebzYlLUYsNiVRIlhGJ0YvRjJGY29GaW9GZW4tRl5vNiUtRiw2JVEiWUYnRi9GMkZjb0Zpb0Zlbi1GXm82JUZgcUZpcEZpb0Zlbi1GXm82JUZlcUZpcEZpb0Zlbi1GXm82JUZgb0ZpcEZpb0Y5RjkvJSVvcGVuR1EiW0YnLyUmY2xvc2VHUSJdRictRjY2LVEiOkYnRjlGO0Y+RkBGQkZERkZGSEZKRk0tRjY2LVEifkYnRjlGO0Y+RkBGQkZERkZGSEZpbi9GTkZqbi8lK2V4ZWN1dGFibGVHRj1GOQ==">QyQ+SStzcGVjaWVzb3JkRzYiNyxRIkVGJSZJIkZHRiU2IyIiIiZJIlNHRiU2IyIiISZGLUYqJkYtNiMiIiMmSSJYR0YlRiomSSJZR0YlRiomRjVGMiZGN0YyJkYpRjIhIiI=</Equation></Text-field>
</Input>
</Group></Presentation-Block><Presentation-Block>
<Group view="presentation" hide-input="false" hide-output="true" inline-output="false" labelreference="L10306" drawlabel="true">
<Input>
<Text-field style="Text" layout="Normal"></Text-field>
</Input>
</Group></Presentation-Block><Presentation-Block>
<Group view="presentation" hide-input="false" hide-output="true" inline-output="false" labelreference="L10314" drawlabel="true">
<Input>
<Text-field style="Text" layout="Normal">and the reactions are ordered as entered in the main text. We enter the stoichiometric matrix and construct the influence matrix. </Text-field>
</Input>
</Group></Presentation-Block><Presentation-Block>
<Group view="presentation" hide-input="false" hide-output="true" inline-output="false" labelreference="L11936" drawlabel="true">
<Input>
<Text-field style="Text" layout="Normal">In most examples, when we consider mass-action and no reaction has the same species on both sides, then the influence matrix is obtained from the stoichiometric matrix by entering a positive symbol only for the entries of the stoichiometric matrix that are negative. We enter Z in this way here.</Text-field>
</Input>
</Group></Presentation-Block><Presentation-Block>
<Group view="presentation" hide-input="false" hide-output="true" inline-output="false" labelreference="L1171" drawlabel="true">
<Input>
<Text-field style="Text" layout="Normal"></Text-field>
</Input>
</Group>
<Group view="code" labelreference="L10324" drawlabel="true">
<Input>
<Text-field prompt="&gt; " style="Maple Input" layout="Normal"><Equation executable="true" style="2D Input" input-equation="n := 10:" display="LUklbXJvd0c2Iy9JK21vZHVsZW5hbWVHNiJJLFR5cGVzZXR0aW5nR0koX3N5c2xpYkdGJzYzLUkjbWlHRiQ2JVEibkYnLyUnaXRhbGljR1EldHJ1ZUYnLyUsbWF0aHZhcmlhbnRHUSdpdGFsaWNGJy1JI21vR0YkNi1RKiZjb2xvbmVxO0YnL0YzUSdub3JtYWxGJy8lJmZlbmNlR1EmZmFsc2VGJy8lKnNlcGFyYXRvckdGPS8lKXN0cmV0Y2h5R0Y9LyUqc3ltbWV0cmljR0Y9LyUobGFyZ2VvcEdGPS8lLm1vdmFibGVsaW1pdHNHRj0vJSdhY2NlbnRHRj0vJSdsc3BhY2VHUSwwLjI3Nzc3NzhlbUYnLyUncnNwYWNlR0ZMLUkjbW5HRiQ2JFEjMTBGJ0Y5LUY2Ni1RIjpGJ0Y5RjtGPkZARkJGREZGRkhGSkZNLUYsNiVRIm1GJ0YvRjJGNS1GUDYkUSMxMkYnRjlGUy1JJ21zcGFjZUdGJDYmLyUnaGVpZ2h0R1EmMC4wZXhGJy8lJndpZHRoR1EmMC4wZW1GJy8lJmRlcHRoR0Zbby8lKmxpbmVicmVha0dRKG5ld2xpbmVGJy1GZ242JkZpbkZcb0Zfby9GYm9RJWF1dG9GJy1GLDYlUSJBRidGL0YyRjUtRiw2JVEnTWF0cml4RidGL0YyLUkobWZlbmNlZEdGJDYkLUYjNiYtRl9wNiYtRiM2Pi1GX3A2Ji1GIzY6LUYjNiktRjY2LVEqJnVtaW51czA7RidGOUY7Rj5GQEZCRkRGRkZIL0ZLUSwwLjIyMjIyMjJlbUYnL0ZORmFxLUZQNiRRIjFGJ0Y5LyUrZm9yZWdyb3VuZEdRKlswLDAsMjU1XUYnLyUrZXhlY3V0YWJsZUdGPS8lKXJlYWRvbmx5R0YxLyUwZm9udF9zdHlsZV9uYW1lR1EqMkR+T3V0cHV0RidGOS1GNjYtUSIsRidGOUY7L0Y/RjFGQEZCRkRGRkZIL0ZLRl5vL0ZOUSwwLjMzMzMzMzNlbUYnLUZQNiRRIjBGJ0Y5RmByRltxRmByRmdyRmByRmdyRmByRmNxRmByRmdyRmByRmdyRmByRmdyRmByRmdyRmZxRmlxRltyRl1yRjlGOS8lJW9wZW5HUSJbRicvJSZjbG9zZUdRIl1GJ0Zgci1GX3A2Ji1GIzY6RmNxRmByRmdyRmByRmNxRmByRmdyRmByRmdyRmByRltxRmByRmdyRmByRmdyRmByRmdyRmByRmdyRmZxRmlxRltyRl1yRjlGOUZqckZdc0Zgci1GX3A2Ji1GIzY6RmNxRmByRmdyRmByRmdyRmByRmNxRmByRmdyRmByRltxRmByRmdyRmByRmdyRmByRmdyRmByRmdyRmZxRmlxRltyRl1yRjlGOUZqckZdc0Zgci1GX3A2Ji1GIzY6RmdyRmByRltxRmByRmdyRmByRltxRmByRmdyRmByRmdyRmByRmNxRmByRmdyRmByRmdyRmByRmdyRmZxRmlxRltyRl1yRjlGOUZqckZdc0Zgci1GX3A2Ji1GIzY6RmdyRmByRmNxRmByRmdyRmByRmNxRmByRmdyRmByRmdyRmByRltxRmByRmdyRmByRmdyRmByRmdyRmZxRmlxRltyRl1yRjlGOUZqckZdc0Zgci1GX3A2Ji1GIzY6RmdyRmByRmNxRmByRmNxRmByRmdyRmByRmdyRmByRmdyRmByRltxRmByRmdyRmByRmdyRmByRmdyRmZxRmlxRltyRl1yRjlGOUZqckZdc0Zgci1GX3A2Ji1GIzY6RltxRmByRmdyRmByRmdyRmByRltxRmByRmdyRmByRmdyRmByRmdyRmByRmNxRmByRmdyRmByRmdyRmZxRmlxRltyRl1yRjlGOUZqckZdc0Zgci1GX3A2Ji1GIzY6RmNxRmByRmdyRmByRmdyRmByRmNxRmByRmdyRmByRmdyRmByRmdyRmByRltxRmByRmdyRmByRmdyRmZxRmlxRltyRl1yRjlGOUZqckZdc0Zgci1GX3A2Ji1GIzY6RmNxRmByRmdyRmByRmdyRmByRmdyRmByRmNxRmByRmdyRmByRmdyRmByRltxRmByRmdyRmByRmdyRmZxRmlxRltyRl1yRjlGOUZqckZdc0Zgci1GX3A2Ji1GIzY6RmdyRmByRmdyRmByRmdyRmByRmdyRmByRltxRmByRmdyRmByRmdyRmByRmdyRmByRmNxRmByRltxRmZxRmlxRltyRl1yRjlGOUZqckZdc0Zgci1GX3A2Ji1GIzY6RmdyRmByRmdyRmByRmdyRmByRmdyRmByRmNxRmByRmdyRmByRmdyRmByRmdyRmByRltxRmByRmNxRmZxRmlxRltyRl1yRjlGOUZqckZdc0Zgci1GX3A2Ji1GIzY6RmdyRmByRmdyRmByRmdyRmByRmNxRmByRmdyRmByRmdyRmByRmdyRmByRmdyRmByRltxRmByRmNxRmZxRmlxRltyRl1yRjlGOUZqckZdc0ZmcUZpcUZbckZdckY5RjlGanJGXXMtRiw2I1EhRidGaXFGOUY5RlNGaXFGOQ==">Qyg+SSJuRzYiIiM1ISIiPkkibUdGJSIjN0YnPkkiQUdGJS1JJ01hdHJpeEc2JCUqcHJvdGVjdGVkR0koX3N5c2xpYkdGJTYjNy43LEYnIiIhRidGNUY1IiIiRjVGNUY1RjU3LEY2RjVGNkY1RjVGJ0Y1RjVGNUY1NyxGNkY1RjVGNkY1RidGNUY1RjVGNTcsRjVGJ0Y1RidGNUY1RjZGNUY1RjU3LEY1RjZGNUY2RjVGNUYnRjVGNUY1NyxGNUY2RjZGNUY1RjVGJ0Y1RjVGNTcsRidGNUY1RidGNUY1RjVGNkY1RjU3LEY2RjVGNUY2RjVGNUY1RidGNUY1NyxGNkY1RjVGNUY2RjVGNUYnRjVGNTcsRjVGNUY1RjVGJ0Y1RjVGNUY2Ric3LEY1RjVGNUY1RjZGNUY1RjVGJ0Y2NyxGNUY1RjVGNkY1RjVGNUY1RidGNkYn</Equation></Text-field>
</Input>
</Group></Presentation-Block><Presentation-Block>
<Group view="code" labelreference="L10318" drawlabel="true">
<Input>
<Text-field prompt="&gt; " style="Maple Input" layout="Normal"><Equation executable="true" style="2D Input" input-equation="Z := Matrix(n, m):" display="LUklbXJvd0c2Iy9JK21vZHVsZW5hbWVHNiJJLFR5cGVzZXR0aW5nR0koX3N5c2xpYkdGJzZmcS1JI21pR0YkNiVRIlpGJy8lJ2l0YWxpY0dRJXRydWVGJy8lLG1hdGh2YXJpYW50R1EnaXRhbGljRictSSNtb0dGJDYtUSJ+RicvRjNRJ25vcm1hbEYnLyUmZmVuY2VHUSZmYWxzZUYnLyUqc2VwYXJhdG9yR0Y9LyUpc3RyZXRjaHlHRj0vJSpzeW1tZXRyaWNHRj0vJShsYXJnZW9wR0Y9LyUubW92YWJsZWxpbWl0c0dGPS8lJ2FjY2VudEdGPS8lJ2xzcGFjZUdRJjAuMGVtRicvJSdyc3BhY2VHRkwtRjY2LVEqJmNvbG9uZXE7RidGOUY7Rj5GQEZCRkRGRkZIL0ZLUSwwLjI3Nzc3NzhlbUYnL0ZORlMtRiw2JVEnTWF0cml4RidGL0YyLUkobWZlbmNlZEdGJDYkLUYjNictRiw2JVEibkYnRi9GMi1GNjYtUSIsRidGOUY7L0Y/RjFGQEZCRkRGRkZIRkovRk5RLDAuMzMzMzMzM2VtRidGNS1GLDYlUSJtRidGL0YyRjlGOS1GNjYtUSI6RidGOUY7Rj5GQEZCRkRGRkZIRlJGVC1JJ21zcGFjZUdGJDYmLyUnaGVpZ2h0R1EmMC4wZXhGJy8lJndpZHRoR0ZMLyUmZGVwdGhHRltwLyUqbGluZWJyZWFrR1EobmV3bGluZUYnRjUtRjY2L1EkZm9yRicvJSVib2xkR0YxL0YzUSVib2xkRicvJStmb250d2VpZ2h0R0ZpcEY7Rj5GQEZCRkRGRkZIRkpGTUY1LUYsNiVRImlGJ0YvRjJGNS1GNjYvUSVmcm9tRidGZnBGaHBGanBGO0Y+RkBGQkZERkZGSEZKRk1GNS1JI21uR0YkNiRRIjFGJ0Y5RjUtRjY2L1EjdG9GJ0ZmcEZocEZqcEY7Rj5GQEZCRkRGRkZIRkpGTUY1RmBvRjUtRjY2L1EjYnlGJ0ZmcEZocEZqcEY7Rj5GQEZCRkRGRkZIRkpGTUY1RmJxRjUtRjY2L1EjZG9GJ0ZmcEZocEZqcEY7Rj5GQEZCRkRGRkZIRkpGTUY1RmZvRjVGNUY1RjVGY3BGNS1GLDYlUSJqRidGL0YyRjVGX3FGNUZicUY1RmZxRjVGZ25GNUZpcUY1RmJxRjVGXHJGZm9GNUY1RjVGNUY1RjVGNUY1RjUtRjY2L1EjaWZGJ0ZmcEZocEZqcEY7Rj5GQEZCRkRGRkZIRkpGTUY1RjUtRiw2JVEiQUYnRi9GMi1GWTYmLUYjNiZGXHFGam5GX3JGOUY5LyUlb3BlbkdRIltGJy8lJmNsb3NlR1EiXUYnLUY2Ni1RIjxGJ0Y5RjtGPkZARkJGREZGRkhGUkZULUZjcTYkUSIwRidGOUY1LUY2Ni9RJXRoZW5GJ0ZmcEZocEZqcEY7Rj5GQEZCRkRGRkZIRkpGTUY1RistRlk2Ji1GIzYmRl9yRmpuRlxxRjlGOUZcc0Zfc0Y1Rk9GNS1GLDYlUSJ6RidGL0YyRlt0LUY2Ni1RIjtGJ0Y5RjtGXW9GQEZCRkRGRkZIRkpGVEY1LUY2Ni9RJGVuZEYnRmZwRmhwRmpwRjtGPkZARkJGREZGRkhGSkZNRjVGYnJGYnRGZm9GNUY1RjVGNUZldEY1RlxyRmJ0RmZvRmV0RjVGXHJGY29GZm9GNUZlckZPLUYsNiVRKlRyYW5zcG9zZUYnRi9GMi1GWTYkLUYjNiRGZXJGOUY5RmJ0RitGYnQvJStleGVjdXRhYmxlR0Y9Rjk=">Qyo+SSJaRzYiLUknTWF0cml4RzYkJSpwcm90ZWN0ZWRHSShfc3lzbGliR0YlNiRJIm5HRiVJIm1HRiUhIiI/KEkiaUdGJSIiIkYxRi1JJXRydWVHRik/KEkiakdGJUYxRjFGLEYyQCQyJkkiQUdGJTYkRjBGNCIiIT4mRiQ2JEY0RjAmSSJ6R0YlRj1GLj5GOC1JKlRyYW5zcG9zZUdGJTYjRjhGMUYkRjE=</Equation></Text-field>
</Input>
<Output>
<Text-field style="2D Output" layout="Maple Output"><Equation executable="false" style="2D Output" display="LUklbXJvd0c2Iy9JK21vZHVsZW5hbWVHNiJJLFR5cGVzZXR0aW5nR0koX3N5c2xpYkdGJzYoLUkjbWlHRiQ2JVEiQUYnLyUnaXRhbGljR1EldHJ1ZUYnLyUsbWF0aHZhcmlhbnRHUSdpdGFsaWNGJy1JI21vR0YkNi1RIzo9RicvRjNRJ25vcm1hbEYnLyUmZmVuY2VHUSZmYWxzZUYnLyUqc2VwYXJhdG9yR0Y9LyUpc3RyZXRjaHlHRj0vJSpzeW1tZXRyaWNHRj0vJShsYXJnZW9wR0Y9LyUubW92YWJsZWxpbWl0c0dGPS8lJ2FjY2VudEdGPS8lJ2xzcGFjZUdRLDAuMjc3Nzc3OGVtRicvJSdyc3BhY2VHRkwtSShtYWN0aW9uR0YkNiUtSShtZmVuY2VkR0YkNigtRiM2Ji1JJ210YWJsZUdGJDY+LUkkbXRyR0YkNjEtSSRtdGRHRiQ2KC1GIzYlLUY2Ni1RKiZ1bWludXMwO0YnRjlGO0Y+RkBGQkZERkZGSC9GS1EsMC4yMjIyMjIyZW1GJy9GTkZgby1JI21uR0YkNiRRIjFGJ0Y5RjkvJSlyb3dhbGlnbkdRIUYnLyUsY29sdW1uYWxpZ25HRmhvLyUrZ3JvdXBhbGlnbkdGaG8vJShyb3dzcGFuR0Zlby8lK2NvbHVtbnNwYW5HRmVvLUZobjYoRmJvRmZvRmlvRltwRl1wRl9wRmFwLUZobjYoLUZjbzYkUSIwRidGOUZmb0Zpb0ZbcEZdcEZfcEZjcEZjcEZnbkZhcEZhcEZjcEZjcEZjcEZmb0Zpb0ZbcC1GZW42MUZjcEZjcEZjcEZnbkZhcEZhcEZjcEZjcEZjcEZjcEZjcEZjcEZmb0Zpb0ZbcC1GZW42MUZnbkZhcEZjcEZjcEZjcEZhcEZjcEZjcEZjcEZjcEZjcEZjcEZmb0Zpb0ZbcC1GZW42MUZjcEZjcEZhcEZnbkZhcEZjcEZnbkZhcEZjcEZjcEZjcEZhcEZmb0Zpb0ZbcC1GZW42MUZjcEZjcEZjcEZjcEZjcEZjcEZjcEZjcEZhcEZnbkZhcEZjcEZmb0Zpb0ZbcC1GZW42MUZhcEZnbkZnbkZjcEZjcEZjcEZjcEZjcEZjcEZjcEZjcEZjcEZmb0Zpb0ZbcC1GZW42MUZjcEZjcEZjcEZhcEZnbkZnbkZjcEZjcEZjcEZjcEZjcEZjcEZmb0Zpb0ZbcC1GZW42MUZjcEZjcEZjcEZjcEZjcEZjcEZhcEZnbkZnbkZjcEZjcEZjcEZmb0Zpb0ZbcC1GZW42MUZjcEZjcEZjcEZjcEZjcEZjcEZjcEZjcEZjcEZhcEZnbkZnbkZmb0Zpb0ZbcC1GZW42MUZjcEZjcEZjcEZjcEZjcEZjcEZjcEZjcEZjcEZnbkZhcEZhcEZmb0Zpb0ZbcC8lJmFsaWduR1ElYXhpc0YnL0Znb1EpYmFzZWxpbmVGJy9Gam9RJnJpZ2h0RicvRlxwUSd8ZnJsZWZ0fGhyRicvJS9hbGlnbm1lbnRzY29wZUdGMS8lLGNvbHVtbndpZHRoR1ElYXV0b0YnLyUmd2lkdGhHRmdyLyUrcm93c3BhY2luZ0dRJjEuMGV4RicvJS5jb2x1bW5zcGFjaW5nR1EmMC44ZW1GJy8lKXJvd2xpbmVzR1Elbm9uZUYnLyUsY29sdW1ubGluZXNHRmJzLyUmZnJhbWVHRmJzLyUtZnJhbWVzcGFjaW5nR1EsMC40ZW1+MC41ZXhGJy8lKmVxdWFscm93c0dGPS8lLWVxdWFsY29sdW1uc0dGPS8lLWRpc3BsYXlzdHlsZUdGPS8lJXNpZGVHRmByLyUwbWlubGFiZWxzcGFjaW5nR0Zfcy8lK2ZvcmVncm91bmRHUShbMCwwLDBdRicvJSlyZWFkb25seUdGPUY5RjkvSSttc2VtYW50aWNzR0YkUSdNYXRyaXhGJy8lJW9wZW5HUSJbRicvJSZjbG9zZUdRIl1GJ0ZpdC8lK2FjdGlvbnR5cGVHUS5ydGFibGVhZGRyZXNzRicvJSlydGFibGVpZEdRNTE4NDQ2NzQ0MDc4MjU4MTU5NzM0RidGZHRGZ3RGOQ==">LUknTWF0cml4RzYkJSpwcm90ZWN0ZWRHSShfc3lzbGliRzYiNiMvSSQlaWRHRiciNU0oZiJlI3lTdVklPQ==</Equation></Text-field>
</Output>
<Output>
<Text-field style="2D Output" layout="Maple Output"><Equation executable="false" style="2D Output" display="LUkobWFjdGlvbkc2Iy9JK21vZHVsZW5hbWVHNiJJLFR5cGVzZXR0aW5nR0koX3N5c2xpYkdGJzYlLUkobWZlbmNlZEdGJDYoLUklbXJvd0dGJDYmLUknbXRhYmxlR0YkNj4tSSRtdHJHRiQ2MS1JJG10ZEdGJDYoLUklbXN1YkdGJDYlLUkjbWlHRiQ2JVEiekYnLyUnaXRhbGljR1EldHJ1ZUYnLyUsbWF0aHZhcmlhbnRHUSdpdGFsaWNGJy1GLzYoLUkjbW5HRiQ2JFEiMUYnL0ZFUSdub3JtYWxGJy1JI21vR0YkNi1RIixGJ0ZNLyUmZmVuY2VHUSZmYWxzZUYnLyUqc2VwYXJhdG9yR0ZDLyUpc3RyZXRjaHlHRlUvJSpzeW1tZXRyaWNHRlUvJShsYXJnZW9wR0ZVLyUubW92YWJsZWxpbWl0c0dGVS8lJ2FjY2VudEdGVS8lJ2xzcGFjZUdRJjAuMGVtRicvJSdyc3BhY2VHUSwwLjMzMzMzMzNlbUYnRkkvJStmb3JlZ3JvdW5kR1EoWzAsMCwwXUYnLyUpcmVhZG9ubHlHRlVGTS8lL3N1YnNjcmlwdHNoaWZ0R1EiMEYnLyUpcm93YWxpZ25HUSFGJy8lLGNvbHVtbmFsaWduR0ZccC8lK2dyb3VwYWxpZ25HRlxwLyUocm93c3BhbkdGTC8lK2NvbHVtbnNwYW5HRkwtRjg2KC1GSjYkRmlvRk1Gam9GXXBGX3BGYXBGY3BGZXBGZXBGZXBGZXAtRjg2KC1GOzYlRj0tRi82KEZJRk8tRko2JFEiN0YnRk1GYm9GZW9GTUZnb0Zqb0ZdcEZfcEZhcEZjcEZlcEZlcEZlcEZlcEZlcEZqb0ZdcEZfcC1GNTYxRmVwRmVwRmVwLUY4NigtRjs2JUY9LUYvNigtRko2JFEiMkYnRk1GTy1GSjYkUSI0RidGTUZib0Zlb0ZNRmdvRmpvRl1wRl9wRmFwRmNwRmVwRmVwRmVwRmVwRmVwRmVwRmVwRmVwRmpvRl1wRl9wLUY1NjEtRjg2KC1GOzYlRj0tRi82KC1GSjYkUSIzRidGTUZPRklGYm9GZW9GTUZnb0Zqb0ZdcEZfcEZhcEZjcEZlcEZlcEZlcEZlcEZlcEZlcEZlcEZlcEZlcEZlcEZlcEZqb0ZdcEZfcC1GNTYxRmVwRmVwRmVwLUY4NigtRjs2JUY9LUYvNihGXXJGT0ZdckZib0Zlb0ZNRmdvRmpvRl1wRl9wRmFwRmNwRmVwRmVwLUY4NigtRjs2JUY9LUYvNihGXXJGT0ZfcUZib0Zlb0ZNRmdvRmpvRl1wRl9wRmFwRmNwRmVwRmVwRmVwRmVwRmVwRmpvRl1wRl9wLUY1NjFGZXBGZXBGZXBGZXBGZXBGZXBGZXBGZXBGZXAtRjg2KC1GOzYlRj0tRi82KC1GSjYkUSI1RidGTUZPLUZKNiRRIzEwRidGTUZib0Zlb0ZNRmdvRmpvRl1wRl9wRmFwRmNwRmVwRmVwRmpvRl1wRl9wLUY1NjFGZXAtRjg2KC1GOzYlRj0tRi82KC1GSjYkUSI2RidGTUZPRmpxRmJvRmVvRk1GZ29Gam9GXXBGX3BGYXBGY3AtRjg2KC1GOzYlRj0tRi82KEZfdUZPRmhyRmJvRmVvRk1GZ29Gam9GXXBGX3BGYXBGY3BGZXBGZXBGZXBGZXBGZXBGZXBGZXBGZXBGZXBGam9GXXBGX3AtRjU2MUZlcEZlcEZlcEZlcC1GODYoLUY7NiVGPS1GLzYoRl9xRk9GYXRGYm9GZW9GTUZnb0Zqb0ZdcEZfcEZhcEZjcC1GODYoLUY7NiVGPS1GLzYoRl9xRk9GX3VGYm9GZW9GTUZnb0Zqb0ZdcEZfcEZhcEZjcEZlcEZlcEZlcEZlcEZlcEZlcEZqb0ZdcEZfcC1GNTYxRmVwRmVwRmVwRmVwRmVwRmVwRmVwLUY4NigtRjs2JUY9LUYvNigtRko2JFEiOEYnRk1GT0Zed0Zib0Zlb0ZNRmdvRmpvRl1wRl9wRmFwRmNwLUY4NigtRjs2JUY9LUYvNihGXndGTy1GSjYkUSI5RidGTUZib0Zlb0ZNRmdvRmpvRl1wRl9wRmFwRmNwRmVwRmVwRmVwRmpvRl1wRl9wLUY1NjFGZXBGZXBGZXBGZXBGZXBGZXBGZXBGZXBGZXBGZXAtRjg2KC1GOzYlRj0tRi82KEZnd0ZPLUZKNiRRIzExRidGTUZib0Zlb0ZNRmdvRmpvRl1wRl9wRmFwRmNwLUY4NigtRjs2JUY9LUYvNihGZ3dGTy1GSjYkUSMxMkYnRk1GYm9GZW9GTUZnb0Zqb0ZdcEZfcEZhcEZjcEZqb0ZdcEZfcC1GNTYxRmVwRmVwRmVwRmVwRmVwRmVwRmVwRmVwRmVwLUY4NigtRjs2JUY9LUYvNihGZHRGT0ZkdEZib0Zlb0ZNRmdvRmpvRl1wRl9wRmFwRmNwRmVwRmVwRmpvRl1wRl9wLyUmYWxpZ25HUSVheGlzRicvRltwUSliYXNlbGluZUYnL0ZecFEnY2VudGVyRicvRmBwUSd8ZnJsZWZ0fGhyRicvJS9hbGlnbm1lbnRzY29wZUdGQy8lLGNvbHVtbndpZHRoR1ElYXV0b0YnLyUmd2lkdGhHRmN6LyUrcm93c3BhY2luZ0dRJjEuMGV4RicvJS5jb2x1bW5zcGFjaW5nR1EmMC44ZW1GJy8lKXJvd2xpbmVzR1Elbm9uZUYnLyUsY29sdW1ubGluZXNHRl5bbC8lJmZyYW1lR0ZeW2wvJS1mcmFtZXNwYWNpbmdHUSwwLjRlbX4wLjVleEYnLyUqZXF1YWxyb3dzR0ZVLyUtZXF1YWxjb2x1bW5zR0ZVLyUtZGlzcGxheXN0eWxlR0ZVLyUlc2lkZUdRJnJpZ2h0RicvJTBtaW5sYWJlbHNwYWNpbmdHRltbbEZib0Zlb0ZNRk0vSSttc2VtYW50aWNzR0YkUSdNYXRyaXhGJy8lJW9wZW5HUSJbRicvJSZjbG9zZUdRIl1GJ0ZhXGwvJSthY3Rpb250eXBlR1EucnRhYmxlYWRkcmVzc0YnLyUpcnRhYmxlaWRHUTUxODQ0Njc0NDA3ODI1ODE1OTYxNEYn">LUknTWF0cml4RzYkJSpwcm90ZWN0ZWRHSShfc3lzbGliRzYiNiMvSSQlaWRHRiciNTknZiJlI3lTdVklPQ==</Equation></Text-field>
</Output>
</Group></Presentation-Block><Presentation-Block>
<Group view="presentation" hide-input="false" hide-output="true" inline-output="false" labelreference="L10316" drawlabel="true">
<Input>
<Text-field style="Text" layout="Normal"></Text-field>
</Input>
</Group></Presentation-Block><Presentation-Block>
<Group view="presentation" hide-input="false" hide-output="true" inline-output="false" labelreference="L10317" drawlabel="true">
<Input>
<Text-field style="Text" layout="Normal"></Text-field>
</Input>
</Group></Presentation-Block><Presentation-Block>
<Group view="presentation" hide-input="false" hide-output="true" inline-output="false" labelreference="L4852" drawlabel="true">
<Input>
<Text-field style="Text" layout="Normal"></Text-field>
</Input>
</Group>
<Group view="code" labelreference="L4853" drawlabel="true">
<Input>
<Text-field prompt="&gt; " style="Maple Input" layout="Normal"><Equation executable="true" style="2D Input" input-equation="n := Dimension(A)[1]; -1; m := Dimension(A)[2]; -1; s := Rank(A); -1; selected, signlist := findloops(); -1; drawloops(selected, speciesord)" display="LUklbXJvd0c2Iy9JK21vZHVsZW5hbWVHNiJJLFR5cGVzZXR0aW5nR0koX3N5c2xpYkdGJzZILUkjbW9HRiQ2LVEifkYnLyUsbWF0aHZhcmlhbnRHUSdub3JtYWxGJy8lJmZlbmNlR1EmZmFsc2VGJy8lKnNlcGFyYXRvckdGNC8lKXN0cmV0Y2h5R0Y0LyUqc3ltbWV0cmljR0Y0LyUobGFyZ2VvcEdGNC8lLm1vdmFibGVsaW1pdHNHRjQvJSdhY2NlbnRHRjQvJSdsc3BhY2VHUSYwLjBlbUYnLyUncnNwYWNlR0ZDLUkjbWlHRiQ2JVEibkYnLyUnaXRhbGljR1EldHJ1ZUYnL0YwUSdpdGFsaWNGJy1GLDYtUSomY29sb25lcTtGJ0YvRjJGNUY3RjlGO0Y9Rj8vRkJRLDAuMjc3Nzc3OGVtRicvRkVGUy1GRzYlUSpEaW1lbnNpb25GJ0ZKRk0tSShtZmVuY2VkR0YkNiQtRiM2JC1GRzYlUSJBRidGSkZNRi9GLy1GWTYmLUYjNiQtSSNtbkdGJDYkUSIxRidGL0YvRi8vJSVvcGVuR1EiW0YnLyUmY2xvc2VHUSJdRictRiw2LVEiOkYnRi9GMkY1RjdGOUY7Rj1GP0ZSRlQtRkc2JVEibUYnRkpGTUZPRlVGWC1GWTYmLUYjNiQtRl9vNiRRIjJGJ0YvRi9GL0Zib0Zlb0Zoby1GRzYlUSJzRidGSkZNRk8tRkc2JVElUmFua0YnRkpGTUZYRmhvLUknbXNwYWNlR0YkNiYvJSdoZWlnaHRHUSYwLjBleEYnLyUmd2lkdGhHRkMvJSZkZXB0aEdGYHEvJSpsaW5lYnJlYWtHUShuZXdsaW5lRidGK0YrLUZHNiVRKXNlbGVjdGVkRidGSkZNLUYsNi1RIixGJ0YvRjIvRjZGTEY3RjlGO0Y9Rj9GQS9GRVEsMC4zMzMzMzMzZW1GJy1GRzYlUSlzaWdubGlzdEYnRkpGTUZPLUZHNiVRKmZpbmRsb29wc0YnRkpGTS1GWTYkLUYjNiQtRkc2I1EhRidGL0YvRmhvRltxLUZccTYmRl5xRmFxRmNxL0ZmcVElYXV0b0YnLUZHNiVRKmRyYXdsb29wc0YnRkpGTS1GWTYkLUYjNiZGaHFGW3ItRkc2JVErc3BlY2llc29yZEYnRkpGTUYvRi9GW3NGW3FGXnNGW3MvJStleGVjdXRhYmxlR0Y0Ri8=">Qys+SSJuRzYiJi1JKkRpbWVuc2lvbkdGJTYjSSJBR0YlNiMiIiIhIiI+SSJtR0YlJkYnNiMiIiNGLT5JInNHRiUtSSVSYW5rR0YlRilGLT42JEkpc2VsZWN0ZWRHRiVJKXNpZ25saXN0R0YlLUkqZmluZGxvb3BzR0YlRiVGLS1JKmRyYXdsb29wc0dGJTYkRjlJK3NwZWNpZXNvcmRHRiU=</Equation></Text-field>
</Input>
<Output>
<Text-field style="Maple Plot" layout="Maple Plot"><Table interior="group" showinput="true" alignment="left" exterior="all" width="100%" labelreference="L18067" showlabel="true" captionalignment="0" order="row" drawcaption="false" randomized="false" captionposition="1" plotalignlists="" pagebreak="row" postexecute="insert" showgroup="true"><Table-Column weight="100" separator="true"></Table-Column><Table-Column weight="100" separator="true"></Table-Column><Table-Row align="top" separator="true"><Table-Cell columnspan="1" backgroundstyle="0" rowspan="1" fillcolor="[255,255,255]"><Plot height="-1.0" type="two-dimensional" width="-1.0" plot-scale="1.0" plot-xtrans="0.0" plot-ytrans="0.0" gridlinevisibility="1" legendvisibility="false">NkItJSlQT0xZR09OU0c2LDcmNyQkIisqKioqKj5iJiEjNSQiJnctIiEiJTckJCIrKioqKio+YiYhIzUkIiVDKCohIiU3JCQiKyoqKioqelclISM1JCIlQygqISIlNyQkIisqKioqKnpXJSEjNSQiJnctIiEiJTcmNyQkIiswUmAoMyohIzUkIiswUmA2KSkhIzU3JCQiKzBSYCgzKiEjNSQiKzBSYGYjKSEjNTckJCIrMFJgJCl6ISM1JCIrMFJgZiMpISM1NyQkIiswUmAkKXohIzUkIiswUmA2KSkhIzU3JjckJCImXzAiISIlJCIld18hIiU3JCQiJl8wIiEiJSQiJUNaISIlNyQkIiVbJSohIiUkIiVDWiEiJTckJCIlWyUqISIlJCIld18hIiU3JjckJCIrMFJgKDMqISM1JCIrJTRtL3UiISM1NyQkIiswUmAoMyohIzUkIislNG0lKT0iISM1NyQkIiswUmAkKXohIzUkIislNG0lKT0iISM1NyQkIiswUmAkKXohIzUkIislNG0vdSIhIzU3JjckJCIrKioqKio+YiYhIzUkIiR3IyEiJTckJCIrKioqKio+YiYhIzUkISR3IyEiJTckJCIrKioqKip6VyUhIzUkISR3IyEiJTckJCIrKioqKip6VyUhIzUkIiR3IyEiJTcmNyQkIislNG1rLCMhIzUkIislNG0vdSIhIzU3JCQiKyU0bWssIyEjNSQiKyU0bSUpPSIhIzU3JCQiKiU0bUMiKiEjNSQiKyU0bSUpPSIhIzU3JCQiKiU0bUMiKiEjNSQiKyU0bS91IiEjNTcmNyQkIiRfJiEiJSQiJXdfISIlNyQkIiRfJiEiJSQiJUNaISIlNyQkISRfJiEiJSQiJUNaISIlNyQkISRfJiEiJSQiJXdfISIlNyY3JCQiKyk0bWssIyEjNSQiKiJSYDYpKSEiKjckJCIrKTRtaywjISM1JCIqIlJgZiMpISIqNyQkIiopNG1DIiohIzUkIioiUmBmIykhIio3JCQiKik0bUMiKiEjNSQiKiJSYDYpKSEiKi0lJkNPTE9SRzY7JSRSR0JHJCIjNSEiIiQiIzUhIiIkIiIjISIiJCIjNSEiIiQiIzUhIiIkIiIjISIiJCIjNSEiIiQiIzUhIiIkIiIjISIiJCIjNSEiIiQiIzUhIiIkIiIjISIiJCIjNSEiIiQiIzUhIiIkIiIjISIiJCIjNSEiIiQiIzUhIiIkIiIjISIiJCIjNSEiIiQiIzUhIiIkIiIjISIiJCIjNSEiIiQiIzUhIiIkIiIjISIiLSUmU1RZTEVHNiMlLFBBVENITk9HUklERy0lJVRFWFRHNiU3JCQiKyoqKioqKioqXCEjNSQiIzUhIiItJSlfVFlQRVNFVEc2Iy1JJW1zdWJHNiMvSSttb2R1bGVuYW1lRzYiSSxUeXBlc2V0dGluZ0dJKF9zeXNsaWJHNiI2Ji1JI21pRzYjL0krbW9kdWxlbmFtZUc2IkksVHlwZXNldHRpbmdHSShfc3lzbGliRzYiNjZRIlI2Ii8lJ2ZhbWlseUdRKkhlbHZldGljYTYiLyUlc2l6ZUdRIzEyNiIvJSVib2xkR1EldHJ1ZTYiLyUnaXRhbGljR1EldHJ1ZTYiLyUqdW5kZXJsaW5lR1EmZmFsc2U2Ii8lKnN1YnNjcmlwdEdRJmZhbHNlNiIvJSxzdXBlcnNjcmlwdEdRJmZhbHNlNiIvJStmb3JlZ3JvdW5kR1EoWzAsMCwwXTYiLyUrYmFja2dyb3VuZEdRLlsyNTUsMjU1LDI1NV02Ii8lJ29wYXF1ZUdRJmZhbHNlNiIvJStleGVjdXRhYmxlR1EmZmFsc2U2Ii8lKXJlYWRvbmx5R1EmZmFsc2U2Ii8lKWNvbXBvc2VkR1EmZmFsc2U2Ii8lKmNvbnZlcnRlZEdRJmZhbHNlNiIvJStpbXNlbGVjdGVkR1EmZmFsc2U2Ii8lLHBsYWNlaG9sZGVyR1EmZmFsc2U2Ii8lNnNlbGVjdGlvbi1wbGFjZWhvbGRlckdRJmZhbHNlNiIvJSxtYXRodmFyaWFudEdRLGJvbGQtaXRhbGljNiIvJStmb250d2VpZ2h0R1ElYm9sZDYiLUklbXJvd0c2Iy9JK21vZHVsZW5hbWVHNiJJLFR5cGVzZXR0aW5nR0koX3N5c2xpYkc2IjY2LUkjbW5HNiMvSSttb2R1bGVuYW1lRzYiSSxUeXBlc2V0dGluZ0dJKF9zeXNsaWJHNiI2NlEiMTYiLyUnZmFtaWx5R1EqSGVsdmV0aWNhNiIvJSVzaXplR1EjMTI2Ii8lJWJvbGRHUSV0cnVlNiIvJSdpdGFsaWNHUSZmYWxzZTYiLyUqdW5kZXJsaW5lR1EmZmFsc2U2Ii8lKnN1YnNjcmlwdEdRJmZhbHNlNiIvJSxzdXBlcnNjcmlwdEdRJmZhbHNlNiIvJStmb3JlZ3JvdW5kR1EoWzAsMCwwXTYiLyUrYmFja2dyb3VuZEdRLlsyNTUsMjU1LDI1NV02Ii8lJ29wYXF1ZUdRJmZhbHNlNiIvJStleGVjdXRhYmxlR1EmZmFsc2U2Ii8lKXJlYWRvbmx5R1EmZmFsc2U2Ii8lKWNvbXBvc2VkR1EmZmFsc2U2Ii8lKmNvbnZlcnRlZEdRJmZhbHNlNiIvJStpbXNlbGVjdGVkR1EmZmFsc2U2Ii8lLHBsYWNlaG9sZGVyR1EmZmFsc2U2Ii8lNnNlbGVjdGlvbi1wbGFjZWhvbGRlckdRJmZhbHNlNiIvJSxtYXRodmFyaWFudEdRJWJvbGQ2Ii8lK2ZvbnR3ZWlnaHRHUSVib2xkNiIvJSdmYW1pbHlHUTBUaW1lc35OZXd+Um9tYW42Ii8lJXNpemVHUSMxMjYiLyUlYm9sZEdRJXRydWU2Ii8lJ2l0YWxpY0dRJmZhbHNlNiIvJSp1bmRlcmxpbmVHUSZmYWxzZTYiLyUqc3Vic2NyaXB0R1EmZmFsc2U2Ii8lLHN1cGVyc2NyaXB0R1EmZmFsc2U2Ii8lK2ZvcmVncm91bmRHUShbMCwwLDBdNiIvJStiYWNrZ3JvdW5kR1EuWzI1NSwyNTUsMjU1XTYiLyUnb3BhcXVlR1EmZmFsc2U2Ii8lK2V4ZWN1dGFibGVHUSZmYWxzZTYiLyUpcmVhZG9ubHlHUSZmYWxzZTYiLyUpY29tcG9zZWRHUSZmYWxzZTYiLyUqY29udmVydGVkR1EmZmFsc2U2Ii8lK2ltc2VsZWN0ZWRHUSZmYWxzZTYiLyUscGxhY2Vob2xkZXJHUSZmYWxzZTYiLyU2c2VsZWN0aW9uLXBsYWNlaG9sZGVyR1EmZmFsc2U2Ii8lLG1hdGh2YXJpYW50R1ElYm9sZDYiLyUrZm9udHdlaWdodEdRJWJvbGQ2Ii8lL3N1YnNjcmlwdHNoaWZ0R1EiMDYiLyUscGxhY2Vob2xkZXJHUSZmYWxzZTYiLSUlRk9OVEc2JSUqSEVMVkVUSUNBRyUlQk9MREciIzctJSVURVhURzYlNyQkIiswUmBOJikhIzUkIiswUmBOJikhIzUtJSlfVFlQRVNFVEc2Iy1JJW1yb3dHNiMvSSttb2R1bGVuYW1lRzYiSSxUeXBlc2V0dGluZ0dJKF9zeXNsaWJHNiI2Ni1JI21zRzYjL0krbW9kdWxlbmFtZUc2IkksVHlwZXNldHRpbmdHSShfc3lzbGliRzYiNiNRIkU2Ii8lJ2ZhbWlseUdRKkhlbHZldGljYTYiLyUlc2l6ZUdRIzEyNiIvJSVib2xkR1EldHJ1ZTYiLyUnaXRhbGljR1EmZmFsc2U2Ii8lKnVuZGVybGluZUdRJmZhbHNlNiIvJSpzdWJzY3JpcHRHUSZmYWxzZTYiLyUsc3VwZXJzY3JpcHRHUSZmYWxzZTYiLyUrZm9yZWdyb3VuZEdRKFswLDAsMF02Ii8lK2JhY2tncm91bmRHUS5bMjU1LDI1NSwyNTVdNiIvJSdvcGFxdWVHUSZmYWxzZTYiLyUrZXhlY3V0YWJsZUdRJmZhbHNlNiIvJSlyZWFkb25seUdRJmZhbHNlNiIvJSljb21wb3NlZEdRJmZhbHNlNiIvJSpjb252ZXJ0ZWRHUSZmYWxzZTYiLyUraW1zZWxlY3RlZEdRJmZhbHNlNiIvJSxwbGFjZWhvbGRlckdRJmZhbHNlNiIvJTZzZWxlY3Rpb24tcGxhY2Vob2xkZXJHUSZmYWxzZTYiLyUsbWF0aHZhcmlhbnRHUSVib2xkNiIvJStmb250d2VpZ2h0R1ElYm9sZDYiLSUlRk9OVEc2JSUqSEVMVkVUSUNBRyUlQk9MREciIzctJSVURVhURzYlNyQkIiM1ISIiJCIiJiEiIi0lKV9UWVBFU0VURzYjLUklbXN1Ykc2Iy9JK21vZHVsZW5hbWVHNiJJLFR5cGVzZXR0aW5nR0koX3N5c2xpYkc2IjYmLUkjbWlHNiMvSSttb2R1bGVuYW1lRzYiSSxUeXBlc2V0dGluZ0dJKF9zeXNsaWJHNiI2NlEiUjYiLyUnZmFtaWx5R1EqSGVsdmV0aWNhNiIvJSVzaXplR1EjMTI2Ii8lJWJvbGRHUSV0cnVlNiIvJSdpdGFsaWNHUSV0cnVlNiIvJSp1bmRlcmxpbmVHUSZmYWxzZTYiLyUqc3Vic2NyaXB0R1EmZmFsc2U2Ii8lLHN1cGVyc2NyaXB0R1EmZmFsc2U2Ii8lK2ZvcmVncm91bmRHUShbMCwwLDBdNiIvJStiYWNrZ3JvdW5kR1EuWzI1NSwyNTUsMjU1XTYiLyUnb3BhcXVlR1EmZmFsc2U2Ii8lK2V4ZWN1dGFibGVHUSZmYWxzZTYiLyUpcmVhZG9ubHlHUSZmYWxzZTYiLyUpY29tcG9zZWRHUSZmYWxzZTYiLyUqY29udmVydGVkR1EmZmFsc2U2Ii8lK2ltc2VsZWN0ZWRHUSZmYWxzZTYiLyUscGxhY2Vob2xkZXJHUSZmYWxzZTYiLyU2c2VsZWN0aW9uLXBsYWNlaG9sZGVyR1EmZmFsc2U2Ii8lLG1hdGh2YXJpYW50R1EsYm9sZC1pdGFsaWM2Ii8lK2ZvbnR3ZWlnaHRHUSVib2xkNiItSSVtcm93RzYjL0krbW9kdWxlbmFtZUc2IkksVHlwZXNldHRpbmdHSShfc3lzbGliRzYiNjYtSSNtbkc2Iy9JK21vZHVsZW5hbWVHNiJJLFR5cGVzZXR0aW5nR0koX3N5c2xpYkc2IjY2USI3NiIvJSdmYW1pbHlHUSpIZWx2ZXRpY2E2Ii8lJXNpemVHUSMxMjYiLyUlYm9sZEdRJXRydWU2Ii8lJ2l0YWxpY0dRJmZhbHNlNiIvJSp1bmRlcmxpbmVHUSZmYWxzZTYiLyUqc3Vic2NyaXB0R1EmZmFsc2U2Ii8lLHN1cGVyc2NyaXB0R1EmZmFsc2U2Ii8lK2ZvcmVncm91bmRHUShbMCwwLDBdNiIvJStiYWNrZ3JvdW5kR1EuWzI1NSwyNTUsMjU1XTYiLyUnb3BhcXVlR1EmZmFsc2U2Ii8lK2V4ZWN1dGFibGVHUSZmYWxzZTYiLyUpcmVhZG9ubHlHUSZmYWxzZTYiLyUpY29tcG9zZWRHUSZmYWxzZTYiLyUqY29udmVydGVkR1EmZmFsc2U2Ii8lK2ltc2VsZWN0ZWRHUSZmYWxzZTYiLyUscGxhY2Vob2xkZXJHUSZmYWxzZTYiLyU2c2VsZWN0aW9uLXBsYWNlaG9sZGVyR1EmZmFsc2U2Ii8lLG1hdGh2YXJpYW50R1ElYm9sZDYiLyUrZm9udHdlaWdodEdRJWJvbGQ2Ii8lJ2ZhbWlseUdRMFRpbWVzfk5ld35Sb21hbjYiLyUlc2l6ZUdRIzEyNiIvJSVib2xkR1EldHJ1ZTYiLyUnaXRhbGljR1EmZmFsc2U2Ii8lKnVuZGVybGluZUdRJmZhbHNlNiIvJSpzdWJzY3JpcHRHUSZmYWxzZTYiLyUsc3VwZXJzY3JpcHRHUSZmYWxzZTYiLyUrZm9yZWdyb3VuZEdRKFswLDAsMF02Ii8lK2JhY2tncm91bmRHUS5bMjU1LDI1NSwyNTVdNiIvJSdvcGFxdWVHUSZmYWxzZTYiLyUrZXhlY3V0YWJsZUdRJmZhbHNlNiIvJSlyZWFkb25seUdRJmZhbHNlNiIvJSljb21wb3NlZEdRJmZhbHNlNiIvJSpjb252ZXJ0ZWRHUSZmYWxzZTYiLyUraW1zZWxlY3RlZEdRJmZhbHNlNiIvJSxwbGFjZWhvbGRlckdRJmZhbHNlNiIvJTZzZWxlY3Rpb24tcGxhY2Vob2xkZXJHUSZmYWxzZTYiLyUsbWF0aHZhcmlhbnRHUSVib2xkNiIvJStmb250d2VpZ2h0R1ElYm9sZDYiLyUvc3Vic2NyaXB0c2hpZnRHUSIwNiIvJSxwbGFjZWhvbGRlckdRJmZhbHNlNiItJSVGT05URzYlJSpIRUxWRVRJQ0FHJSVCT0xERyIjNy0lJVRFWFRHNiU3JCQiKzBSYE4mKSEjNSQiKyU0bVdZIiEjNS0lKV9UWVBFU0VURzYjLUklbXN1Ykc2Iy9JK21vZHVsZW5hbWVHNiJJLFR5cGVzZXR0aW5nR0koX3N5c2xpYkc2IjYmLUkjbWlHNiMvSSttb2R1bGVuYW1lRzYiSSxUeXBlc2V0dGluZ0dJKF9zeXNsaWJHNiI2NlEiUzYiLyUnZmFtaWx5R1EqSGVsdmV0aWNhNiIvJSVzaXplR1EjMTI2Ii8lJWJvbGRHUSV0cnVlNiIvJSdpdGFsaWNHUSV0cnVlNiIvJSp1bmRlcmxpbmVHUSZmYWxzZTYiLyUqc3Vic2NyaXB0R1EmZmFsc2U2Ii8lLHN1cGVyc2NyaXB0R1EmZmFsc2U2Ii8lK2ZvcmVncm91bmRHUShbMCwwLDBdNiIvJStiYWNrZ3JvdW5kR1EuWzI1NSwyNTUsMjU1XTYiLyUnb3BhcXVlR1EmZmFsc2U2Ii8lK2V4ZWN1dGFibGVHUSZmYWxzZTYiLyUpcmVhZG9ubHlHUSZmYWxzZTYiLyUpY29tcG9zZWRHUSZmYWxzZTYiLyUqY29udmVydGVkR1EmZmFsc2U2Ii8lK2ltc2VsZWN0ZWRHUSZmYWxzZTYiLyUscGxhY2Vob2xkZXJHUSZmYWxzZTYiLyU2c2VsZWN0aW9uLXBsYWNlaG9sZGVyR1EmZmFsc2U2Ii8lLG1hdGh2YXJpYW50R1EsYm9sZC1pdGFsaWM2Ii8lK2ZvbnR3ZWlnaHRHUSVib2xkNiItSSVtcm93RzYjL0krbW9kdWxlbmFtZUc2IkksVHlwZXNldHRpbmdHSShfc3lzbGliRzYiNjYtSSNtbkc2Iy9JK21vZHVsZW5hbWVHNiJJLFR5cGVzZXR0aW5nR0koX3N5c2xpYkc2IjY2USIxNiIvJSdmYW1pbHlHUSpIZWx2ZXRpY2E2Ii8lJXNpemVHUSMxMjYiLyUlYm9sZEdRJXRydWU2Ii8lJ2l0YWxpY0dRJmZhbHNlNiIvJSp1bmRlcmxpbmVHUSZmYWxzZTYiLyUqc3Vic2NyaXB0R1EmZmFsc2U2Ii8lLHN1cGVyc2NyaXB0R1EmZmFsc2U2Ii8lK2ZvcmVncm91bmRHUShbMCwwLDBdNiIvJStiYWNrZ3JvdW5kR1EuWzI1NSwyNTUsMjU1XTYiLyUnb3BhcXVlR1EmZmFsc2U2Ii8lK2V4ZWN1dGFibGVHUSZmYWxzZTYiLyUpcmVhZG9ubHlHUSZmYWxzZTYiLyUpY29tcG9zZWRHUSZmYWxzZTYiLyUqY29udmVydGVkR1EmZmFsc2U2Ii8lK2ltc2VsZWN0ZWRHUSZmYWxzZTYiLyUscGxhY2Vob2xkZXJHUSZmYWxzZTYiLyU2c2VsZWN0aW9uLXBsYWNlaG9sZGVyR1EmZmFsc2U2Ii8lLG1hdGh2YXJpYW50R1ElYm9sZDYiLyUrZm9udHdlaWdodEdRJWJvbGQ2Ii8lJ2ZhbWlseUdRMFRpbWVzfk5ld35Sb21hbjYiLyUlc2l6ZUdRIzEyNiIvJSVib2xkR1EldHJ1ZTYiLyUnaXRhbGljR1EmZmFsc2U2Ii8lKnVuZGVybGluZUdRJmZhbHNlNiIvJSpzdWJzY3JpcHRHUSZmYWxzZTYiLyUsc3VwZXJzY3JpcHRHUSZmYWxzZTYiLyUrZm9yZWdyb3VuZEdRKFswLDAsMF02Ii8lK2JhY2tncm91bmRHUS5bMjU1LDI1NSwyNTVdNiIvJSdvcGFxdWVHUSZmYWxzZTYiLyUrZXhlY3V0YWJsZUdRJmZhbHNlNiIvJSlyZWFkb25seUdRJmZhbHNlNiIvJSljb21wb3NlZEdRJmZhbHNlNiIvJSpjb252ZXJ0ZWRHUSZmYWxzZTYiLyUraW1zZWxlY3RlZEdRJmZhbHNlNiIvJSxwbGFjZWhvbGRlckdRJmZhbHNlNiIvJTZzZWxlY3Rpb24tcGxhY2Vob2xkZXJHUSZmYWxzZTYiLyUsbWF0aHZhcmlhbnRHUSVib2xkNiIvJStmb250d2VpZ2h0R1ElYm9sZDYiLyUvc3Vic2NyaXB0c2hpZnRHUSIwNiIvJSxwbGFjZWhvbGRlckdRJmZhbHNlNiItJSVGT05URzYlJSpIRUxWRVRJQ0FHJSVCT0xERyIjNy0lJVRFWFRHNiU3JCQiKyoqKioqKioqXCEjNSQiIiEhIiItJSlfVFlQRVNFVEc2Iy1JJW1zdWJHNiMvSSttb2R1bGVuYW1lRzYiSSxUeXBlc2V0dGluZ0dJKF9zeXNsaWJHNiI2Ji1JI21pRzYjL0krbW9kdWxlbmFtZUc2IkksVHlwZXNldHRpbmdHSShfc3lzbGliRzYiNjZRIlI2Ii8lJ2ZhbWlseUdRKkhlbHZldGljYTYiLyUlc2l6ZUdRIzEyNiIvJSVib2xkR1EldHJ1ZTYiLyUnaXRhbGljR1EldHJ1ZTYiLyUqdW5kZXJsaW5lR1EmZmFsc2U2Ii8lKnN1YnNjcmlwdEdRJmZhbHNlNiIvJSxzdXBlcnNjcmlwdEdRJmZhbHNlNiIvJStmb3JlZ3JvdW5kR1EoWzAsMCwwXTYiLyUrYmFja2dyb3VuZEdRLlsyNTUsMjU1LDI1NV02Ii8lJ29wYXF1ZUdRJmZhbHNlNiIvJStleGVjdXRhYmxlR1EmZmFsc2U2Ii8lKXJlYWRvbmx5R1EmZmFsc2U2Ii8lKWNvbXBvc2VkR1EmZmFsc2U2Ii8lKmNvbnZlcnRlZEdRJmZhbHNlNiIvJStpbXNlbGVjdGVkR1EmZmFsc2U2Ii8lLHBsYWNlaG9sZGVyR1EmZmFsc2U2Ii8lNnNlbGVjdGlvbi1wbGFjZWhvbGRlckdRJmZhbHNlNiIvJSxtYXRodmFyaWFudEdRLGJvbGQtaXRhbGljNiIvJStmb250d2VpZ2h0R1ElYm9sZDYiLUklbXJvd0c2Iy9JK21vZHVsZW5hbWVHNiJJLFR5cGVzZXR0aW5nR0koX3N5c2xpYkc2IjY2LUkjbW5HNiMvSSttb2R1bGVuYW1lRzYiSSxUeXBlc2V0dGluZ0dJKF9zeXNsaWJHNiI2NlEiNDYiLyUnZmFtaWx5R1EqSGVsdmV0aWNhNiIvJSVzaXplR1EjMTI2Ii8lJWJvbGRHUSV0cnVlNiIvJSdpdGFsaWNHUSZmYWxzZTYiLyUqdW5kZXJsaW5lR1EmZmFsc2U2Ii8lKnN1YnNjcmlwdEdRJmZhbHNlNiIvJSxzdXBlcnNjcmlwdEdRJmZhbHNlNiIvJStmb3JlZ3JvdW5kR1EoWzAsMCwwXTYiLyUrYmFja2dyb3VuZEdRLlsyNTUsMjU1LDI1NV02Ii8lJ29wYXF1ZUdRJmZhbHNlNiIvJStleGVjdXRhYmxlR1EmZmFsc2U2Ii8lKXJlYWRvbmx5R1EmZmFsc2U2Ii8lKWNvbXBvc2VkR1EmZmFsc2U2Ii8lKmNvbnZlcnRlZEdRJmZhbHNlNiIvJStpbXNlbGVjdGVkR1EmZmFsc2U2Ii8lLHBsYWNlaG9sZGVyR1EmZmFsc2U2Ii8lNnNlbGVjdGlvbi1wbGFjZWhvbGRlckdRJmZhbHNlNiIvJSxtYXRodmFyaWFudEdRJWJvbGQ2Ii8lK2ZvbnR3ZWlnaHRHUSVib2xkNiIvJSdmYW1pbHlHUTBUaW1lc35OZXd+Um9tYW42Ii8lJXNpemVHUSMxMjYiLyUlYm9sZEdRJXRydWU2Ii8lJ2l0YWxpY0dRJmZhbHNlNiIvJSp1bmRlcmxpbmVHUSZmYWxzZTYiLyUqc3Vic2NyaXB0R1EmZmFsc2U2Ii8lLHN1cGVyc2NyaXB0R1EmZmFsc2U2Ii8lK2ZvcmVncm91bmRHUShbMCwwLDBdNiIvJStiYWNrZ3JvdW5kR1EuWzI1NSwyNTUsMjU1XTYiLyUnb3BhcXVlR1EmZmFsc2U2Ii8lK2V4ZWN1dGFibGVHUSZmYWxzZTYiLyUpcmVhZG9ubHlHUSZmYWxzZTYiLyUpY29tcG9zZWRHUSZmYWxzZTYiLyUqY29udmVydGVkR1EmZmFsc2U2Ii8lK2ltc2VsZWN0ZWRHUSZmYWxzZTYiLyUscGxhY2Vob2xkZXJHUSZmYWxzZTYiLyU2c2VsZWN0aW9uLXBsYWNlaG9sZGVyR1EmZmFsc2U2Ii8lLG1hdGh2YXJpYW50R1ElYm9sZDYiLyUrZm9udHdlaWdodEdRJWJvbGQ2Ii8lL3N1YnNjcmlwdHNoaWZ0R1EiMDYiLyUscGxhY2Vob2xkZXJHUSZmYWxzZTYiLSUlRk9OVEc2JSUqSEVMVkVUSUNBRyUlQk9MREciIzctJSVURVhURzYlNyQkIislNG1XWSIhIzUkIislNG1XWSIhIzUtJSlfVFlQRVNFVEc2Iy1JJW1zdWJHNiMvSSttb2R1bGVuYW1lRzYiSSxUeXBlc2V0dGluZ0dJKF9zeXNsaWJHNiI2Ji1JI21pRzYjL0krbW9kdWxlbmFtZUc2IkksVHlwZXNldHRpbmdHSShfc3lzbGliRzYiNjZRIlk2Ii8lJ2ZhbWlseUdRKkhlbHZldGljYTYiLyUlc2l6ZUdRIzEyNiIvJSVib2xkR1EldHJ1ZTYiLyUnaXRhbGljR1EldHJ1ZTYiLyUqdW5kZXJsaW5lR1EmZmFsc2U2Ii8lKnN1YnNjcmlwdEdRJmZhbHNlNiIvJSxzdXBlcnNjcmlwdEdRJmZhbHNlNiIvJStmb3JlZ3JvdW5kR1EoWzAsMCwwXTYiLyUrYmFja2dyb3VuZEdRLlsyNTUsMjU1LDI1NV02Ii8lJ29wYXF1ZUdRJmZhbHNlNiIvJStleGVjdXRhYmxlR1EmZmFsc2U2Ii8lKXJlYWRvbmx5R1EmZmFsc2U2Ii8lKWNvbXBvc2VkR1EmZmFsc2U2Ii8lKmNvbnZlcnRlZEdRJmZhbHNlNiIvJStpbXNlbGVjdGVkR1EmZmFsc2U2Ii8lLHBsYWNlaG9sZGVyR1EmZmFsc2U2Ii8lNnNlbGVjdGlvbi1wbGFjZWhvbGRlckdRJmZhbHNlNiIvJSxtYXRodmFyaWFudEdRLGJvbGQtaXRhbGljNiIvJStmb250d2VpZ2h0R1ElYm9sZDYiLUklbXJvd0c2Iy9JK21vZHVsZW5hbWVHNiJJLFR5cGVzZXR0aW5nR0koX3N5c2xpYkc2IjY2LUkjbW5HNiMvSSttb2R1bGVuYW1lRzYiSSxUeXBlc2V0dGluZ0dJKF9zeXNsaWJHNiI2NlEiMTYiLyUnZmFtaWx5R1EqSGVsdmV0aWNhNiIvJSVzaXplR1EjMTI2Ii8lJWJvbGRHUSV0cnVlNiIvJSdpdGFsaWNHUSZmYWxzZTYiLyUqdW5kZXJsaW5lR1EmZmFsc2U2Ii8lKnN1YnNjcmlwdEdRJmZhbHNlNiIvJSxzdXBlcnNjcmlwdEdRJmZhbHNlNiIvJStmb3JlZ3JvdW5kR1EoWzAsMCwwXTYiLyUrYmFja2dyb3VuZEdRLlsyNTUsMjU1LDI1NV02Ii8lJ29wYXF1ZUdRJmZhbHNlNiIvJStleGVjdXRhYmxlR1EmZmFsc2U2Ii8lKXJlYWRvbmx5R1EmZmFsc2U2Ii8lKWNvbXBvc2VkR1EmZmFsc2U2Ii8lKmNvbnZlcnRlZEdRJmZhbHNlNiIvJStpbXNlbGVjdGVkR1EmZmFsc2U2Ii8lLHBsYWNlaG9sZGVyR1EmZmFsc2U2Ii8lNnNlbGVjdGlvbi1wbGFjZWhvbGRlckdRJmZhbHNlNiIvJSxtYXRodmFyaWFudEdRJWJvbGQ2Ii8lK2ZvbnR3ZWlnaHRHUSVib2xkNiIvJSdmYW1pbHlHUTBUaW1lc35OZXd+Um9tYW42Ii8lJXNpemVHUSMxMjYiLyUlYm9sZEdRJXRydWU2Ii8lJ2l0YWxpY0dRJmZhbHNlNiIvJSp1bmRlcmxpbmVHUSZmYWxzZTYiLyUqc3Vic2NyaXB0R1EmZmFsc2U2Ii8lLHN1cGVyc2NyaXB0R1EmZmFsc2U2Ii8lK2ZvcmVncm91bmRHUShbMCwwLDBdNiIvJStiYWNrZ3JvdW5kR1EuWzI1NSwyNTUsMjU1XTYiLyUnb3BhcXVlR1EmZmFsc2U2Ii8lK2V4ZWN1dGFibGVHUSZmYWxzZTYiLyUpcmVhZG9ubHlHUSZmYWxzZTYiLyUpY29tcG9zZWRHUSZmYWxzZTYiLyUqY29udmVydGVkR1EmZmFsc2U2Ii8lK2ltc2VsZWN0ZWRHUSZmYWxzZTYiLyUscGxhY2Vob2xkZXJHUSZmYWxzZTYiLyU2c2VsZWN0aW9uLXBsYWNlaG9sZGVyR1EmZmFsc2U2Ii8lLG1hdGh2YXJpYW50R1ElYm9sZDYiLyUrZm9udHdlaWdodEdRJWJvbGQ2Ii8lL3N1YnNjcmlwdHNoaWZ0R1EiMDYiLyUscGxhY2Vob2xkZXJHUSZmYWxzZTYiLSUlRk9OVEc2JSUqSEVMVkVUSUNBRyUlQk9MREciIzctJSVURVhURzYlNyQkIiIhISIiJCIiJiEiIi0lKV9UWVBFU0VURzYjLUklbXN1Ykc2Iy9JK21vZHVsZW5hbWVHNiJJLFR5cGVzZXR0aW5nR0koX3N5c2xpYkc2IjYmLUkjbWlHNiMvSSttb2R1bGVuYW1lRzYiSSxUeXBlc2V0dGluZ0dJKF9zeXNsaWJHNiI2NlEiUjYiLyUnZmFtaWx5R1EqSGVsdmV0aWNhNiIvJSVzaXplR1EjMTI2Ii8lJWJvbGRHUSV0cnVlNiIvJSdpdGFsaWNHUSV0cnVlNiIvJSp1bmRlcmxpbmVHUSZmYWxzZTYiLyUqc3Vic2NyaXB0R1EmZmFsc2U2Ii8lLHN1cGVyc2NyaXB0R1EmZmFsc2U2Ii8lK2ZvcmVncm91bmRHUShbMCwwLDBdNiIvJStiYWNrZ3JvdW5kR1EuWzI1NSwyNTUsMjU1XTYiLyUnb3BhcXVlR1EmZmFsc2U2Ii8lK2V4ZWN1dGFibGVHUSZmYWxzZTYiLyUpcmVhZG9ubHlHUSZmYWxzZTYiLyUpY29tcG9zZWRHUSZmYWxzZTYiLyUqY29udmVydGVkR1EmZmFsc2U2Ii8lK2ltc2VsZWN0ZWRHUSZmYWxzZTYiLyUscGxhY2Vob2xkZXJHUSZmYWxzZTYiLyU2c2VsZWN0aW9uLXBsYWNlaG9sZGVyR1EmZmFsc2U2Ii8lLG1hdGh2YXJpYW50R1EsYm9sZC1pdGFsaWM2Ii8lK2ZvbnR3ZWlnaHRHUSVib2xkNiItSSVtcm93RzYjL0krbW9kdWxlbmFtZUc2IkksVHlwZXNldHRpbmdHSShfc3lzbGliRzYiNjYtSSNtbkc2Iy9JK21vZHVsZW5hbWVHNiJJLFR5cGVzZXR0aW5nR0koX3N5c2xpYkc2IjY2USI2NiIvJSdmYW1pbHlHUSpIZWx2ZXRpY2E2Ii8lJXNpemVHUSMxMjYiLyUlYm9sZEdRJXRydWU2Ii8lJ2l0YWxpY0dRJmZhbHNlNiIvJSp1bmRlcmxpbmVHUSZmYWxzZTYiLyUqc3Vic2NyaXB0R1EmZmFsc2U2Ii8lLHN1cGVyc2NyaXB0R1EmZmFsc2U2Ii8lK2ZvcmVncm91bmRHUShbMCwwLDBdNiIvJStiYWNrZ3JvdW5kR1EuWzI1NSwyNTUsMjU1XTYiLyUnb3BhcXVlR1EmZmFsc2U2Ii8lK2V4ZWN1dGFibGVHUSZmYWxzZTYiLyUpcmVhZG9ubHlHUSZmYWxzZTYiLyUpY29tcG9zZWRHUSZmYWxzZTYiLyUqY29udmVydGVkR1EmZmFsc2U2Ii8lK2ltc2VsZWN0ZWRHUSZmYWxzZTYiLyUscGxhY2Vob2xkZXJHUSZmYWxzZTYiLyU2c2VsZWN0aW9uLXBsYWNlaG9sZGVyR1EmZmFsc2U2Ii8lLG1hdGh2YXJpYW50R1ElYm9sZDYiLyUrZm9udHdlaWdodEdRJWJvbGQ2Ii8lJ2ZhbWlseUdRMFRpbWVzfk5ld35Sb21hbjYiLyUlc2l6ZUdRIzEyNiIvJSVib2xkR1EldHJ1ZTYiLyUnaXRhbGljR1EmZmFsc2U2Ii8lKnVuZGVybGluZUdRJmZhbHNlNiIvJSpzdWJzY3JpcHRHUSZmYWxzZTYiLyUsc3VwZXJzY3JpcHRHUSZmYWxzZTYiLyUrZm9yZWdyb3VuZEdRKFswLDAsMF02Ii8lK2JhY2tncm91bmRHUS5bMjU1LDI1NSwyNTVdNiIvJSdvcGFxdWVHUSZmYWxzZTYiLyUrZXhlY3V0YWJsZUdRJmZhbHNlNiIvJSlyZWFkb25seUdRJmZhbHNlNiIvJSljb21wb3NlZEdRJmZhbHNlNiIvJSpjb252ZXJ0ZWRHUSZmYWxzZTYiLyUraW1zZWxlY3RlZEdRJmZhbHNlNiIvJSxwbGFjZWhvbGRlckdRJmZhbHNlNiIvJTZzZWxlY3Rpb24tcGxhY2Vob2xkZXJHUSZmYWxzZTYiLyUsbWF0aHZhcmlhbnRHUSVib2xkNiIvJStmb250d2VpZ2h0R1ElYm9sZDYiLyUvc3Vic2NyaXB0c2hpZnRHUSIwNiIvJSxwbGFjZWhvbGRlckdRJmZhbHNlNiItJSVGT05URzYlJSpIRUxWRVRJQ0FHJSVCT0xERyIjNy0lJVRFWFRHNiU3JCQiKyk0bVdZIiEjNSQiKiJSYE4mKSEiKi0lKV9UWVBFU0VURzYjLUklbXN1Ykc2Iy9JK21vZHVsZW5hbWVHNiJJLFR5cGVzZXR0aW5nR0koX3N5c2xpYkc2IjYmLUkjbWlHNiMvSSttb2R1bGVuYW1lRzYiSSxUeXBlc2V0dGluZ0dJKF9zeXNsaWJHNiI2NlEiUzYiLyUnZmFtaWx5R1EqSGVsdmV0aWNhNiIvJSVzaXplR1EjMTI2Ii8lJWJvbGRHUSV0cnVlNiIvJSdpdGFsaWNHUSV0cnVlNiIvJSp1bmRlcmxpbmVHUSZmYWxzZTYiLyUqc3Vic2NyaXB0R1EmZmFsc2U2Ii8lLHN1cGVyc2NyaXB0R1EmZmFsc2U2Ii8lK2ZvcmVncm91bmRHUShbMCwwLDBdNiIvJStiYWNrZ3JvdW5kR1EuWzI1NSwyNTUsMjU1XTYiLyUnb3BhcXVlR1EmZmFsc2U2Ii8lK2V4ZWN1dGFibGVHUSZmYWxzZTYiLyUpcmVhZG9ubHlHUSZmYWxzZTYiLyUpY29tcG9zZWRHUSZmYWxzZTYiLyUqY29udmVydGVkR1EmZmFsc2U2Ii8lK2ltc2VsZWN0ZWRHUSZmYWxzZTYiLyUscGxhY2Vob2xkZXJHUSZmYWxzZTYiLyU2c2VsZWN0aW9uLXBsYWNlaG9sZGVyR1EmZmFsc2U2Ii8lLG1hdGh2YXJpYW50R1EsYm9sZC1pdGFsaWM2Ii8lK2ZvbnR3ZWlnaHRHUSVib2xkNiItSSVtcm93RzYjL0krbW9kdWxlbmFtZUc2IkksVHlwZXNldHRpbmdHSShfc3lzbGliRzYiNjYtSSNtbkc2Iy9JK21vZHVsZW5hbWVHNiJJLFR5cGVzZXR0aW5nR0koX3N5c2xpYkc2IjY2USIwNiIvJSdmYW1pbHlHUSpIZWx2ZXRpY2E2Ii8lJXNpemVHUSMxMjYiLyUlYm9sZEdRJXRydWU2Ii8lJ2l0YWxpY0dRJmZhbHNlNiIvJSp1bmRlcmxpbmVHUSZmYWxzZTYiLyUqc3Vic2NyaXB0R1EmZmFsc2U2Ii8lLHN1cGVyc2NyaXB0R1EmZmFsc2U2Ii8lK2ZvcmVncm91bmRHUShbMCwwLDBdNiIvJStiYWNrZ3JvdW5kR1EuWzI1NSwyNTUsMjU1XTYiLyUnb3BhcXVlR1EmZmFsc2U2Ii8lK2V4ZWN1dGFibGVHUSZmYWxzZTYiLyUpcmVhZG9ubHlHUSZmYWxzZTYiLyUpY29tcG9zZWRHUSZmYWxzZTYiLyUqY29udmVydGVkR1EmZmFsc2U2Ii8lK2ltc2VsZWN0ZWRHUSZmYWxzZTYiLyUscGxhY2Vob2xkZXJHUSZmYWxzZTYiLyU2c2VsZWN0aW9uLXBsYWNlaG9sZGVyR1EmZmFsc2U2Ii8lLG1hdGh2YXJpYW50R1ElYm9sZDYiLyUrZm9udHdlaWdodEdRJWJvbGQ2Ii8lJ2ZhbWlseUdRMFRpbWVzfk5ld35Sb21hbjYiLyUlc2l6ZUdRIzEyNiIvJSVib2xkR1EldHJ1ZTYiLyUnaXRhbGljR1EmZmFsc2U2Ii8lKnVuZGVybGluZUdRJmZhbHNlNiIvJSpzdWJzY3JpcHRHUSZmYWxzZTYiLyUsc3VwZXJzY3JpcHRHUSZmYWxzZTYiLyUrZm9yZWdyb3VuZEdRKFswLDAsMF02Ii8lK2JhY2tncm91bmRHUS5bMjU1LDI1NSwyNTVdNiIvJSdvcGFxdWVHUSZmYWxzZTYiLyUrZXhlY3V0YWJsZUdRJmZhbHNlNiIvJSlyZWFkb25seUdRJmZhbHNlNiIvJSljb21wb3NlZEdRJmZhbHNlNiIvJSpjb252ZXJ0ZWRHUSZmYWxzZTYiLyUraW1zZWxlY3RlZEdRJmZhbHNlNiIvJSxwbGFjZWhvbGRlckdRJmZhbHNlNiIvJTZzZWxlY3Rpb24tcGxhY2Vob2xkZXJHUSZmYWxzZTYiLyUsbWF0aHZhcmlhbnRHUSVib2xkNiIvJStmb250d2VpZ2h0R1ElYm9sZDYiLyUvc3Vic2NyaXB0c2hpZnRHUSIwNiIvJSxwbGFjZWhvbGRlckdRJmZhbHNlNiItJSVGT05URzYlJSpIRUxWRVRJQ0FHJSVCT0xERyIjNy0lKVBPTFlHT05TRzYoNyQ3JCQiKyoqKioqKioqXCEjNSQiIzUhIiI3JCQiKzBSYE4mKSEjNSQiKzBSYE4mKSEjNTckNyQkIip5MXJxJiEiKiQiKyJ5MXJxKiEjNTckJCIrWVooXFwmISM1JCIrOylRIz4qKiEjNTckNyQkIip5MXJxJiEiKiQiKyJ5MXJxKiEjNTckJCIqeTFyUyYhIiokIisieTFycSohIzUtJSZDT0xPUkc2JiUkUkdCRyQiIiEhIiIkIiIhISIiJCIjNSEiIi0lKlRISUNLTkVTU0c2IyIiIy0lJlNUWUxFRzYjJSVMSU5FRy0lKVBPTFlHT05TRzYoNyQ3JCQiKzBSYE4mKSEjNSQiKzBSYE4mKSEjNTckJCIjNSEiIiQiIiYhIiI3JDckJCIrQ3JVRykpISM1JCIrQ3JVR3khIzU3JCQiK0NyVUcpKSEjNSQiK0NyVUciKSEjNTckNyQkIitDclVHKSkhIzUkIitDclVHeSEjNTckJCIrKjMmSDsnKSEjNSQiK2UiZjAvKSEjNS0lJkNPTE9SRzYmJSRSR0JHJCIiISEiIiQiIiEhIiIkIiM1ISIiLSUqVEhJQ0tORVNTRzYjIiIjLSUmU1RZTEVHNiMlJUxJTkVHLSUpUE9MWUdPTlNHNig3JDckJCIjNSEiIiQiIiYhIiI3JCQiKzBSYE4mKSEjNSQiKyU0bVdZIiEjNTckNyQkIisieTFycSohIzUkIis+SypHSCUhIzU3JCQiKzspUSM+KiohIzUkIitgXy0wWCEjNTckNyQkIisieTFycSohIzUkIis+SypHSCUhIzU3JCQiKyJ5MXJxKiEjNSQiKz5LKkdmJSEjNS0lJkNPTE9SRzYmJSRSR0JHJCIiISEiIiQiIiEhIiIkIiM1ISIiLSUqVEhJQ0tORVNTRzYjIiIjLSUmU1RZTEVHNiMlJUxJTkVHLSUpUE9MWUdPTlNHNig3JDckJCIrMFJgTiYpISM1JCIrJTRtV1kiISM1NyQkIisqKioqKioqKlwhIzUkIiIhISIiNyQ3JCQiK0NyVUd5ISM1JCIrdkdkcjYhIzU3JCQiK0NyVUciKSEjNSQiK3ZHZHI2ISM1NyQ3JCQiK0NyVUd5ISM1JCIrdkdkcjYhIzU3JCQiK2UiZjAvKSEjNSQiKiJccSRRIiEiKi0lJkNPTE9SRzYmJSRSR0JHJCIiISEiIiQiIiEhIiIkIiM1ISIiLSUqVEhJQ0tORVNTRzYjIiIjLSUmU1RZTEVHNiMlJUxJTkVHLSUpUE9MWUdPTlNHNig3JDckJCIrKioqKioqKipcISM1JCIiISEiIjckJCIrJTRtV1kiISM1JCIrJTRtV1kiISM1NyQ3JCQiKz1LKkdIJSEjNSQiKyk9SypHSCEjNjckJCIrX18tMFghIzUkIipWPWgyKSEjNjckNyQkIis9SypHSCUhIzUkIispPUsqR0ghIzY3JCQiKz1LKkdmJSEjNSQiKyo9SypHSCEjNi0lJkNPTE9SRzYmJSRSR0JHJCIiISEiIiQiIiEhIiIkIiM1ISIiLSUqVEhJQ0tORVNTRzYjIiIjLSUmU1RZTEVHNiMlJUxJTkVHLSUpUE9MWUdPTlNHNig3JDckJCIrJTRtV1kiISM1JCIrJTRtV1kiISM1NyQkIiIhISIiJCIiJiEiIjckNyQkIit2R2RyNiEjNSQiK3ZHZHJAISM1NyQkIit2R2RyNiEjNSQiK3ZHZHI9ISM1NyQ3JCQiK3ZHZHI2ISM1JCIrdkdkckAhIzU3JCQiKiJccSRRIiEiKiQiK1QzV2Y+ISM1LSUmQ09MT1JHNiYlJFJHQkckIiIhISIiJCIiISEiIiQiIzUhIiItJSpUSElDS05FU1NHNiMiIiMtJSZTVFlMRUc2IyUlTElORUctJSlQT0xZR09OU0c2KDckNyQkIiIhISIiJCIiJiEiIjckJCIrKTRtV1kiISM1JCIqIlJgTiYpISIqNyQ3JCQiKyc+SypHSCEjNiQiKyN5MXJxJiEjNTckJCIqXj1oMikhIzYkIitbWihcXCYhIzU3JDckJCIrJz5LKkdIISM2JCIrI3kxcnEmISM1NyQkIismPksqR0ghIzYkIisjeTFyUyYhIzUtJSZDT0xPUkc2JiUkUkdCRyQiIiEhIiIkIiIhISIiJCIjNSEiIi0lKlRISUNLTkVTU0c2IyIiIy0lJlNUWUxFRzYjJSVMSU5FRy0lKVBPTFlHT05TRzYoNyQ3JCQiKyk0bVdZIiEjNSQiKiJSYE4mKSEiKjckJCIrKioqKioqKipcISM1JCIjNSEiIjckNyQkIit5R2RyQCEjNSQiK0dyVUcpKSEjNTckJCIreUdkcj0hIzUkIitHclVHKSkhIzU3JDckJCIreUdkckAhIzUkIitHclVHKSkhIzU3JCQiK1czV2Y+ISM1JCIrJTQmSDsnKSEjNS0lJkNPTE9SRzYmJSRSR0JHJCIiISEiIiQiIiEhIiIkIiM1ISIiLSUqVEhJQ0tORVNTRzYjIiIjLSUmU1RZTEVHNiMlJUxJTkVHLSUlVEVYVEc2JzckJCIrN1MoKkdyISM1JCIrTXp6UiIqISM1LSUpX1RZUEVTRVRHNiMtSSVtcm93RzYjL0krbW9kdWxlbmFtZUc2IkksVHlwZXNldHRpbmdHSShfc3lzbGliRzYiNjUtSSNtc0c2Iy9JK21vZHVsZW5hbWVHNiJJLFR5cGVzZXR0aW5nR0koX3N5c2xpYkc2IjYjUSMtMTYiLyUnZmFtaWx5R1EqSGVsdmV0aWNhNiIvJSVzaXplR1EjMTE2Ii8lJWJvbGRHUSZmYWxzZTYiLyUnaXRhbGljR1EmZmFsc2U2Ii8lKnVuZGVybGluZUdRJmZhbHNlNiIvJSpzdWJzY3JpcHRHUSZmYWxzZTYiLyUsc3VwZXJzY3JpcHRHUSZmYWxzZTYiLyUrZm9yZWdyb3VuZEdRKFswLDAsMF02Ii8lK2JhY2tncm91bmRHUS5bMjU1LDI1NSwyNTVdNiIvJSdvcGFxdWVHUSZmYWxzZTYiLyUrZXhlY3V0YWJsZUdRJmZhbHNlNiIvJSlyZWFkb25seUdRJmZhbHNlNiIvJSljb21wb3NlZEdRJmZhbHNlNiIvJSpjb252ZXJ0ZWRHUSZmYWxzZTYiLyUraW1zZWxlY3RlZEdRJmZhbHNlNiIvJSxwbGFjZWhvbGRlckdRJmZhbHNlNiIvJTZzZWxlY3Rpb24tcGxhY2Vob2xkZXJHUSZmYWxzZTYiLyUsbWF0aHZhcmlhbnRHUSdub3JtYWw2Ii0lJUZPTlRHNiQlKkhFTFZFVElDQUciIzYlK0FMSUdOUklHSFRHJStBTElHTkFCT1ZFRy0lJVRFWFRHNic3JCQiK2A2cEslKiEjNSQiK0pzJz1VJyEjNS0lKV9UWVBFU0VURzYjLUklbXJvd0c2Iy9JK21vZHVsZW5hbWVHNiJJLFR5cGVzZXR0aW5nR0koX3N5c2xpYkc2IjY1LUkjbXNHNiMvSSttb2R1bGVuYW1lRzYiSSxUeXBlc2V0dGluZ0dJKF9zeXNsaWJHNiI2I1EiMTYiLyUnZmFtaWx5R1EqSGVsdmV0aWNhNiIvJSVzaXplR1EjMTE2Ii8lJWJvbGRHUSZmYWxzZTYiLyUnaXRhbGljR1EmZmFsc2U2Ii8lKnVuZGVybGluZUdRJmZhbHNlNiIvJSpzdWJzY3JpcHRHUSZmYWxzZTYiLyUsc3VwZXJzY3JpcHRHUSZmYWxzZTYiLyUrZm9yZWdyb3VuZEdRKFswLDAsMF02Ii8lK2JhY2tncm91bmRHUS5bMjU1LDI1NSwyNTVdNiIvJSdvcGFxdWVHUSZmYWxzZTYiLyUrZXhlY3V0YWJsZUdRJmZhbHNlNiIvJSlyZWFkb25seUdRJmZhbHNlNiIvJSljb21wb3NlZEdRJmZhbHNlNiIvJSpjb252ZXJ0ZWRHUSZmYWxzZTYiLyUraW1zZWxlY3RlZEdRJmZhbHNlNiIvJSxwbGFjZWhvbGRlckdRJmZhbHNlNiIvJTZzZWxlY3Rpb24tcGxhY2Vob2xkZXJHUSZmYWxzZTYiLyUsbWF0aHZhcmlhbnRHUSdub3JtYWw2Ii0lJUZPTlRHNiQlKkhFTFZFVElDQUciIzYlK0FMSUdOUklHSFRHJStBTElHTkFCT1ZFRy0lJVRFWFRHNic3JCQiKywmcFc/KiEjNSQiK1oiUVUlRyEjNS0lKV9UWVBFU0VURzYjLUklbXJvd0c2Iy9JK21vZHVsZW5hbWVHNiJJLFR5cGVzZXR0aW5nR0koX3N5c2xpYkc2IjY1LUkjbXNHNiMvSSttb2R1bGVuYW1lRzYiSSxUeXBlc2V0dGluZ0dJKF9zeXNsaWJHNiI2I1EjLTE2Ii8lJ2ZhbWlseUdRKkhlbHZldGljYTYiLyUlc2l6ZUdRIzExNiIvJSVib2xkR1EmZmFsc2U2Ii8lJ2l0YWxpY0dRJmZhbHNlNiIvJSp1bmRlcmxpbmVHUSZmYWxzZTYiLyUqc3Vic2NyaXB0R1EmZmFsc2U2Ii8lLHN1cGVyc2NyaXB0R1EmZmFsc2U2Ii8lK2ZvcmVncm91bmRHUShbMCwwLDBdNiIvJStiYWNrZ3JvdW5kR1EuWzI1NSwyNTUsMjU1XTYiLyUnb3BhcXVlR1EmZmFsc2U2Ii8lK2V4ZWN1dGFibGVHUSZmYWxzZTYiLyUpcmVhZG9ubHlHUSZmYWxzZTYiLyUpY29tcG9zZWRHUSZmYWxzZTYiLyUqY29udmVydGVkR1EmZmFsc2U2Ii8lK2ltc2VsZWN0ZWRHUSZmYWxzZTYiLyUscGxhY2Vob2xkZXJHUSZmYWxzZTYiLyU2c2VsZWN0aW9uLXBsYWNlaG9sZGVyR1EmZmFsc2U2Ii8lLG1hdGh2YXJpYW50R1Enbm9ybWFsNiItJSVGT05URzYkJSpIRUxWRVRJQ0FHIiM2JStBTElHTlJJR0hURyUrQUxJR05CRUxPV0ctJSVURVhURzYnNyQkIioyYidbayEiKiQiKyh6c2otJiEjNi0lKV9UWVBFU0VURzYjLUklbXJvd0c2Iy9JK21vZHVsZW5hbWVHNiJJLFR5cGVzZXR0aW5nR0koX3N5c2xpYkc2IjY1LUkjbXNHNiMvSSttb2R1bGVuYW1lRzYiSSxUeXBlc2V0dGluZ0dJKF9zeXNsaWJHNiI2I1EiMTYiLyUnZmFtaWx5R1EqSGVsdmV0aWNhNiIvJSVzaXplR1EjMTE2Ii8lJWJvbGRHUSZmYWxzZTYiLyUnaXRhbGljR1EmZmFsc2U2Ii8lKnVuZGVybGluZUdRJmZhbHNlNiIvJSpzdWJzY3JpcHRHUSZmYWxzZTYiLyUsc3VwZXJzY3JpcHRHUSZmYWxzZTYiLyUrZm9yZWdyb3VuZEdRKFswLDAsMF02Ii8lK2JhY2tncm91bmRHUS5bMjU1LDI1NSwyNTVdNiIvJSdvcGFxdWVHUSZmYWxzZTYiLyUrZXhlY3V0YWJsZUdRJmZhbHNlNiIvJSlyZWFkb25seUdRJmZhbHNlNiIvJSljb21wb3NlZEdRJmZhbHNlNiIvJSpjb252ZXJ0ZWRHUSZmYWxzZTYiLyUraW1zZWxlY3RlZEdRJmZhbHNlNiIvJSxwbGFjZWhvbGRlckdRJmZhbHNlNiIvJTZzZWxlY3Rpb24tcGxhY2Vob2xkZXJHUSZmYWxzZTYiLyUsbWF0aHZhcmlhbnRHUSdub3JtYWw2Ii0lJUZPTlRHNiQlKkhFTFZFVElDQUciIzYlK0FMSUdOUklHSFRHJStBTElHTkJFTE9XRy0lJVRFWFRHNic3JCQiK0RMTCcpRyEjNSQiKlpzOigqKSEjNS0lKV9UWVBFU0VURzYjLUklbXJvd0c2Iy9JK21vZHVsZW5hbWVHNiJJLFR5cGVzZXR0aW5nR0koX3N5c2xpYkc2IjY1LUkjbXNHNiMvSSttb2R1bGVuYW1lRzYiSSxUeXBlc2V0dGluZ0dJKF9zeXNsaWJHNiI2I1EiMTYiLyUnZmFtaWx5R1EqSGVsdmV0aWNhNiIvJSVzaXplR1EjMTE2Ii8lJWJvbGRHUSZmYWxzZTYiLyUnaXRhbGljR1EmZmFsc2U2Ii8lKnVuZGVybGluZUdRJmZhbHNlNiIvJSpzdWJzY3JpcHRHUSZmYWxzZTYiLyUsc3VwZXJzY3JpcHRHUSZmYWxzZTYiLyUrZm9yZWdyb3VuZEdRKFswLDAsMF02Ii8lK2JhY2tncm91bmRHUS5bMjU1LDI1NSwyNTVdNiIvJSdvcGFxdWVHUSZmYWxzZTYiLyUrZXhlY3V0YWJsZUdRJmZhbHNlNiIvJSlyZWFkb25seUdRJmZhbHNlNiIvJSljb21wb3NlZEdRJmZhbHNlNiIvJSpjb252ZXJ0ZWRHUSZmYWxzZTYiLyUraW1zZWxlY3RlZEdRJmZhbHNlNiIvJSxwbGFjZWhvbGRlckdRJmZhbHNlNiIvJTZzZWxlY3Rpb24tcGxhY2Vob2xkZXJHUSZmYWxzZTYiLyUsbWF0aHZhcmlhbnRHUSdub3JtYWw2Ii0lJUZPTlRHNiQlKkhFTFZFVElDQUciIzYlK0FMSUdOUklHSFRHJStBTElHTkFCT1ZFRy0lJVRFWFRHNic3JCQiKyNHU0UvJyEjNiQiKzIsVyRmJCEjNS0lKV9UWVBFU0VURzYjLUklbXJvd0c2Iy9JK21vZHVsZW5hbWVHNiJJLFR5cGVzZXR0aW5nR0koX3N5c2xpYkc2IjY1LUkjbXNHNiMvSSttb2R1bGVuYW1lRzYiSSxUeXBlc2V0dGluZ0dJKF9zeXNsaWJHNiI2I1EiMTYiLyUnZmFtaWx5R1EqSGVsdmV0aWNhNiIvJSVzaXplR1EjMTE2Ii8lJWJvbGRHUSZmYWxzZTYiLyUnaXRhbGljR1EmZmFsc2U2Ii8lKnVuZGVybGluZUdRJmZhbHNlNiIvJSpzdWJzY3JpcHRHUSZmYWxzZTYiLyUsc3VwZXJzY3JpcHRHUSZmYWxzZTYiLyUrZm9yZWdyb3VuZEdRKFswLDAsMF02Ii8lK2JhY2tncm91bmRHUS5bMjU1LDI1NSwyNTVdNiIvJSdvcGFxdWVHUSZmYWxzZTYiLyUrZXhlY3V0YWJsZUdRJmZhbHNlNiIvJSlyZWFkb25seUdRJmZhbHNlNiIvJSljb21wb3NlZEdRJmZhbHNlNiIvJSpjb252ZXJ0ZWRHUSZmYWxzZTYiLyUraW1zZWxlY3RlZEdRJmZhbHNlNiIvJSxwbGFjZWhvbGRlckdRJmZhbHNlNiIvJTZzZWxlY3Rpb24tcGxhY2Vob2xkZXJHUSZmYWxzZTYiLyUsbWF0aHZhcmlhbnRHUSdub3JtYWw2Ii0lJUZPTlRHNiQlKkhFTFZFVElDQUciIzYlK0FMSUdOUklHSFRHJStBTElHTkFCT1ZFRy0lJVRFWFRHNic3JCQiK24iKUc9JyohIzYkIitQKXlvMyghIzUtJSlfVFlQRVNFVEc2Iy1JJW1yb3dHNiMvSSttb2R1bGVuYW1lRzYiSSxUeXBlc2V0dGluZ0dJKF9zeXNsaWJHNiI2NS1JI21zRzYjL0krbW9kdWxlbmFtZUc2IkksVHlwZXNldHRpbmdHSShfc3lzbGliRzYiNiNRIjE2Ii8lJ2ZhbWlseUdRKkhlbHZldGljYTYiLyUlc2l6ZUdRIzExNiIvJSVib2xkR1EmZmFsc2U2Ii8lJ2l0YWxpY0dRJmZhbHNlNiIvJSp1bmRlcmxpbmVHUSZmYWxzZTYiLyUqc3Vic2NyaXB0R1EmZmFsc2U2Ii8lLHN1cGVyc2NyaXB0R1EmZmFsc2U2Ii8lK2ZvcmVncm91bmRHUShbMCwwLDBdNiIvJStiYWNrZ3JvdW5kR1EuWzI1NSwyNTUsMjU1XTYiLyUnb3BhcXVlR1EmZmFsc2U2Ii8lK2V4ZWN1dGFibGVHUSZmYWxzZTYiLyUpcmVhZG9ubHlHUSZmYWxzZTYiLyUpY29tcG9zZWRHUSZmYWxzZTYiLyUqY29udmVydGVkR1EmZmFsc2U2Ii8lK2ltc2VsZWN0ZWRHUSZmYWxzZTYiLyUscGxhY2Vob2xkZXJHUSZmYWxzZTYiLyU2c2VsZWN0aW9uLXBsYWNlaG9sZGVyR1EmZmFsc2U2Ii8lLG1hdGh2YXJpYW50R1Enbm9ybWFsNiItJSVGT05URzYkJSpIRUxWRVRJQ0FHIiM2JStBTElHTlJJR0hURyUrQUxJR05CRUxPV0ctJSVURVhURzYnNyQkIitaekE/TyEjNSQiKzFXMUokKiEjNS0lKV9UWVBFU0VURzYjLUklbXJvd0c2Iy9JK21vZHVsZW5hbWVHNiJJLFR5cGVzZXR0aW5nR0koX3N5c2xpYkc2IjY1LUkjbXNHNiMvSSttb2R1bGVuYW1lRzYiSSxUeXBlc2V0dGluZ0dJKF9zeXNsaWJHNiI2I1EiMTYiLyUnZmFtaWx5R1EqSGVsdmV0aWNhNiIvJSVzaXplR1EjMTE2Ii8lJWJvbGRHUSZmYWxzZTYiLyUnaXRhbGljR1EmZmFsc2U2Ii8lKnVuZGVybGluZUdRJmZhbHNlNiIvJSpzdWJzY3JpcHRHUSZmYWxzZTYiLyUsc3VwZXJzY3JpcHRHUSZmYWxzZTYiLyUrZm9yZWdyb3VuZEdRKFswLDAsMF02Ii8lK2JhY2tncm91bmRHUS5bMjU1LDI1NSwyNTVdNiIvJSdvcGFxdWVHUSZmYWxzZTYiLyUrZXhlY3V0YWJsZUdRJmZhbHNlNiIvJSlyZWFkb25seUdRJmZhbHNlNiIvJSljb21wb3NlZEdRJmZhbHNlNiIvJSpjb252ZXJ0ZWRHUSZmYWxzZTYiLyUraW1zZWxlY3RlZEdRJmZhbHNlNiIvJSxwbGFjZWhvbGRlckdRJmZhbHNlNiIvJTZzZWxlY3Rpb24tcGxhY2Vob2xkZXJHUSZmYWxzZTYiLyUsbWF0aHZhcmlhbnRHUSdub3JtYWw2Ii0lJUZPTlRHNiQlKkhFTFZFVElDQUciIzYlK0FMSUdOUklHSFRHJStBTElHTkJFTE9XRy0mJSZfQVhJU0c2IyIiIjYnLSUrX0dSSURMSU5FU0c2Jy0lJkNPTE9SRzYmJSRSR0JHJCIiISEiIiQiIiEhIiIkIiIhISIiLSUqTElORVNUWUxFRzYjIiIhLSUqVEhJQ0tORVNTRzYjIiIhLSUtVFJBTlNQQVJFTkNZRzYjJCIiISEiIi0lKV9WSVNJQkxFRzYjIiIhLSUmQ09MT1JHNiYlJFJHQkckIiIhISIiJCIiISEiIiQiIiEhIiItJSpMSU5FU1RZTEVHNiMiIiEtJSpUSElDS05FU1NHNiMiIiEtJS1UUkFOU1BBUkVOQ1lHNiMkIiIhISIiLSYlJl9BWElTRzYjIiIjNictJStfR1JJRExJTkVTRzYnLSUmQ09MT1JHNiYlJFJHQkckIiIhISIiJCIiISEiIiQiIiEhIiItJSpMSU5FU1RZTEVHNiMiIiEtJSpUSElDS05FU1NHNiMiIiEtJS1UUkFOU1BBUkVOQ1lHNiMkIiIhISIiLSUpX1ZJU0lCTEVHNiMiIiEtJSZDT0xPUkc2JiUkUkdCRyQiIiEhIiIkIiIhISIiJCIiISEiIi0lKkxJTkVTVFlMRUc2IyIiIS0lKlRISUNLTkVTU0c2IyIiIS0lLVRSQU5TUEFSRU5DWUc2IyQiIiEhIiItJSpBWEVTU1RZTEVHNiMlJU5PTkVHLSUoU0NBTElOR0c2IyUsQ09OU1RSQUlORURHLSUpX1ZJU0lCTEVHNiMiIiItJSVST09URzYnLSUpQk9VTkRTX1hHNiMkIiVJNSEiIi0lKUJPVU5EU19ZRzYjJCIjXSEiIi0lLUJPVU5EU19XSURUSEc2IyQiJTVUISIiLSUuQk9VTkRTX0hFSUdIVEc2IyQiJStSISIiLSUpQ0hJTERSRU5HNiItJStBTk5PVEFUSU9ORzYnLSUpQk9VTkRTX1hHNiMkIiNdISIiLSUpQk9VTkRTX1lHNiMkIiQrJiEiIi0lLUJPVU5EU19XSURUSEc2IyQiJVNKISIiLSUuQk9VTkRTX0hFSUdIVEc2IyQiJStJISIiLSUpQ0hJTERSRU5HNiI=NiI=</Plot></Table-Cell><Table-Cell columnspan="1" backgroundstyle="0" rowspan="1" fillcolor="[255,255,255]"><Plot height="-1.0" type="two-dimensional" width="-1.0" plot-scale="1.0" plot-xtrans="0.0" plot-ytrans="0.0" gridlinevisibility="1" legendvisibility="false">NjYtJSlQT0xZR09OU0c2KDcmNyQkIisqKioqKmZkJiEjNSQiJilHNSEiJTckJCIrKioqKipmZCYhIzUkIiU3KCohIiU3JCQiKyoqKioqUlUlISM1JCIlNygqISIlNyQkIisqKioqKlJVJSEjNSQiJilHNSEiJTcmNyQkIiZ3MCIhIiUkIiUpRyYhIiU3JCQiJncwIiEiJSQiJTdaISIlNyQkIiVDJSohIiUkIiU3WiEiJTckJCIlQyUqISIlJCIlKUcmISIlNyY3JCQiKyoqKioqZmQmISM1JCIkKUchIiU3JCQiKyoqKioqZmQmISM1JCEkKUchIiU3JCQiKyoqKioqUlUlISM1JCEkKUchIiU3JCQiKyoqKioqUlUlISM1JCIkKUchIiU3JjckJCIkdyYhIiUkIiUpRyYhIiU3JCQiJHcmISIlJCIlN1ohIiU3JCQhJHcmISIlJCIlN1ohIiU3JCQhJHcmISIlJCIlKUcmISIlLSUmQ09MT1JHNi8lJFJHQkckIiM1ISIiJCIjNSEiIiQiIiMhIiIkIiM1ISIiJCIjNSEiIiQiIiMhIiIkIiM1ISIiJCIjNSEiIiQiIiMhIiIkIiM1ISIiJCIjNSEiIiQiIiMhIiItJSZTVFlMRUc2IyUsUEFUQ0hOT0dSSURHLSUlVEVYVEc2JTckJCIrKioqKioqKipcISM1JCIjNSEiIi0lKV9UWVBFU0VURzYjLUklbXN1Ykc2Iy9JK21vZHVsZW5hbWVHNiJJLFR5cGVzZXR0aW5nR0koX3N5c2xpYkc2IjYmLUkjbWlHNiMvSSttb2R1bGVuYW1lRzYiSSxUeXBlc2V0dGluZ0dJKF9zeXNsaWJHNiI2NlEiUjYiLyUnZmFtaWx5R1EqSGVsdmV0aWNhNiIvJSVzaXplR1EjMTI2Ii8lJWJvbGRHUSV0cnVlNiIvJSdpdGFsaWNHUSV0cnVlNiIvJSp1bmRlcmxpbmVHUSZmYWxzZTYiLyUqc3Vic2NyaXB0R1EmZmFsc2U2Ii8lLHN1cGVyc2NyaXB0R1EmZmFsc2U2Ii8lK2ZvcmVncm91bmRHUShbMCwwLDBdNiIvJStiYWNrZ3JvdW5kR1EuWzI1NSwyNTUsMjU1XTYiLyUnb3BhcXVlR1EmZmFsc2U2Ii8lK2V4ZWN1dGFibGVHUSZmYWxzZTYiLyUpcmVhZG9ubHlHUSZmYWxzZTYiLyUpY29tcG9zZWRHUSZmYWxzZTYiLyUqY29udmVydGVkR1EmZmFsc2U2Ii8lK2ltc2VsZWN0ZWRHUSZmYWxzZTYiLyUscGxhY2Vob2xkZXJHUSZmYWxzZTYiLyU2c2VsZWN0aW9uLXBsYWNlaG9sZGVyR1EmZmFsc2U2Ii8lLG1hdGh2YXJpYW50R1EsYm9sZC1pdGFsaWM2Ii8lK2ZvbnR3ZWlnaHRHUSVib2xkNiItSSVtcm93RzYjL0krbW9kdWxlbmFtZUc2IkksVHlwZXNldHRpbmdHSShfc3lzbGliRzYiNjYtSSNtbkc2Iy9JK21vZHVsZW5hbWVHNiJJLFR5cGVzZXR0aW5nR0koX3N5c2xpYkc2IjY2USI3NiIvJSdmYW1pbHlHUSpIZWx2ZXRpY2E2Ii8lJXNpemVHUSMxMjYiLyUlYm9sZEdRJXRydWU2Ii8lJ2l0YWxpY0dRJmZhbHNlNiIvJSp1bmRlcmxpbmVHUSZmYWxzZTYiLyUqc3Vic2NyaXB0R1EmZmFsc2U2Ii8lLHN1cGVyc2NyaXB0R1EmZmFsc2U2Ii8lK2ZvcmVncm91bmRHUShbMCwwLDBdNiIvJStiYWNrZ3JvdW5kR1EuWzI1NSwyNTUsMjU1XTYiLyUnb3BhcXVlR1EmZmFsc2U2Ii8lK2V4ZWN1dGFibGVHUSZmYWxzZTYiLyUpcmVhZG9ubHlHUSZmYWxzZTYiLyUpY29tcG9zZWRHUSZmYWxzZTYiLyUqY29udmVydGVkR1EmZmFsc2U2Ii8lK2ltc2VsZWN0ZWRHUSZmYWxzZTYiLyUscGxhY2Vob2xkZXJHUSZmYWxzZTYiLyU2c2VsZWN0aW9uLXBsYWNlaG9sZGVyR1EmZmFsc2U2Ii8lLG1hdGh2YXJpYW50R1ElYm9sZDYiLyUrZm9udHdlaWdodEdRJWJvbGQ2Ii8lJ2ZhbWlseUdRMFRpbWVzfk5ld35Sb21hbjYiLyUlc2l6ZUdRIzEyNiIvJSVib2xkR1EldHJ1ZTYiLyUnaXRhbGljR1EmZmFsc2U2Ii8lKnVuZGVybGluZUdRJmZhbHNlNiIvJSpzdWJzY3JpcHRHUSZmYWxzZTYiLyUsc3VwZXJzY3JpcHRHUSZmYWxzZTYiLyUrZm9yZWdyb3VuZEdRKFswLDAsMF02Ii8lK2JhY2tncm91bmRHUS5bMjU1LDI1NSwyNTVdNiIvJSdvcGFxdWVHUSZmYWxzZTYiLyUrZXhlY3V0YWJsZUdRJmZhbHNlNiIvJSlyZWFkb25seUdRJmZhbHNlNiIvJSljb21wb3NlZEdRJmZhbHNlNiIvJSpjb252ZXJ0ZWRHUSZmYWxzZTYiLyUraW1zZWxlY3RlZEdRJmZhbHNlNiIvJSxwbGFjZWhvbGRlckdRJmZhbHNlNiIvJTZzZWxlY3Rpb24tcGxhY2Vob2xkZXJHUSZmYWxzZTYiLyUsbWF0aHZhcmlhbnRHUSVib2xkNiIvJStmb250d2VpZ2h0R1ElYm9sZDYiLyUvc3Vic2NyaXB0c2hpZnRHUSIwNiIvJSxwbGFjZWhvbGRlckdRJmZhbHNlNiItJSVGT05URzYlJSpIRUxWRVRJQ0FHJSVCT0xERyIjNy0lJVRFWFRHNiU3JCQiIzUhIiIkIiImISIiLSUpX1RZUEVTRVRHNiMtSSVtc3ViRzYjL0krbW9kdWxlbmFtZUc2IkksVHlwZXNldHRpbmdHSShfc3lzbGliRzYiNiYtSSNtaUc2Iy9JK21vZHVsZW5hbWVHNiJJLFR5cGVzZXR0aW5nR0koX3N5c2xpYkc2IjY2USJYNiIvJSdmYW1pbHlHUSpIZWx2ZXRpY2E2Ii8lJXNpemVHUSMxMjYiLyUlYm9sZEdRJXRydWU2Ii8lJ2l0YWxpY0dRJXRydWU2Ii8lKnVuZGVybGluZUdRJmZhbHNlNiIvJSpzdWJzY3JpcHRHUSZmYWxzZTYiLyUsc3VwZXJzY3JpcHRHUSZmYWxzZTYiLyUrZm9yZWdyb3VuZEdRKFswLDAsMF02Ii8lK2JhY2tncm91bmRHUS5bMjU1LDI1NSwyNTVdNiIvJSdvcGFxdWVHUSZmYWxzZTYiLyUrZXhlY3V0YWJsZUdRJmZhbHNlNiIvJSlyZWFkb25seUdRJmZhbHNlNiIvJSljb21wb3NlZEdRJmZhbHNlNiIvJSpjb252ZXJ0ZWRHUSZmYWxzZTYiLyUraW1zZWxlY3RlZEdRJmZhbHNlNiIvJSxwbGFjZWhvbGRlckdRJmZhbHNlNiIvJTZzZWxlY3Rpb24tcGxhY2Vob2xkZXJHUSZmYWxzZTYiLyUsbWF0aHZhcmlhbnRHUSxib2xkLWl0YWxpYzYiLyUrZm9udHdlaWdodEdRJWJvbGQ2Ii1JJW1yb3dHNiMvSSttb2R1bGVuYW1lRzYiSSxUeXBlc2V0dGluZ0dJKF9zeXNsaWJHNiI2Ni1JI21uRzYjL0krbW9kdWxlbmFtZUc2IkksVHlwZXNldHRpbmdHSShfc3lzbGliRzYiNjZRIjI2Ii8lJ2ZhbWlseUdRKkhlbHZldGljYTYiLyUlc2l6ZUdRIzEyNiIvJSVib2xkR1EldHJ1ZTYiLyUnaXRhbGljR1EmZmFsc2U2Ii8lKnVuZGVybGluZUdRJmZhbHNlNiIvJSpzdWJzY3JpcHRHUSZmYWxzZTYiLyUsc3VwZXJzY3JpcHRHUSZmYWxzZTYiLyUrZm9yZWdyb3VuZEdRKFswLDAsMF02Ii8lK2JhY2tncm91bmRHUS5bMjU1LDI1NSwyNTVdNiIvJSdvcGFxdWVHUSZmYWxzZTYiLyUrZXhlY3V0YWJsZUdRJmZhbHNlNiIvJSlyZWFkb25seUdRJmZhbHNlNiIvJSljb21wb3NlZEdRJmZhbHNlNiIvJSpjb252ZXJ0ZWRHUSZmYWxzZTYiLyUraW1zZWxlY3RlZEdRJmZhbHNlNiIvJSxwbGFjZWhvbGRlckdRJmZhbHNlNiIvJTZzZWxlY3Rpb24tcGxhY2Vob2xkZXJHUSZmYWxzZTYiLyUsbWF0aHZhcmlhbnRHUSVib2xkNiIvJStmb250d2VpZ2h0R1ElYm9sZDYiLyUnZmFtaWx5R1EwVGltZXN+TmV3flJvbWFuNiIvJSVzaXplR1EjMTI2Ii8lJWJvbGRHUSV0cnVlNiIvJSdpdGFsaWNHUSZmYWxzZTYiLyUqdW5kZXJsaW5lR1EmZmFsc2U2Ii8lKnN1YnNjcmlwdEdRJmZhbHNlNiIvJSxzdXBlcnNjcmlwdEdRJmZhbHNlNiIvJStmb3JlZ3JvdW5kR1EoWzAsMCwwXTYiLyUrYmFja2dyb3VuZEdRLlsyNTUsMjU1LDI1NV02Ii8lJ29wYXF1ZUdRJmZhbHNlNiIvJStleGVjdXRhYmxlR1EmZmFsc2U2Ii8lKXJlYWRvbmx5R1EmZmFsc2U2Ii8lKWNvbXBvc2VkR1EmZmFsc2U2Ii8lKmNvbnZlcnRlZEdRJmZhbHNlNiIvJStpbXNlbGVjdGVkR1EmZmFsc2U2Ii8lLHBsYWNlaG9sZGVyR1EmZmFsc2U2Ii8lNnNlbGVjdGlvbi1wbGFjZWhvbGRlckdRJmZhbHNlNiIvJSxtYXRodmFyaWFudEdRJWJvbGQ2Ii8lK2ZvbnR3ZWlnaHRHUSVib2xkNiIvJS9zdWJzY3JpcHRzaGlmdEdRIjA2Ii8lLHBsYWNlaG9sZGVyR1EmZmFsc2U2Ii0lJUZPTlRHNiUlKkhFTFZFVElDQUclJUJPTERHIiM3LSUlVEVYVEc2JTckJCIrKioqKioqKipcISM1JCIiISEiIi0lKV9UWVBFU0VURzYjLUklbXN1Ykc2Iy9JK21vZHVsZW5hbWVHNiJJLFR5cGVzZXR0aW5nR0koX3N5c2xpYkc2IjYmLUkjbWlHNiMvSSttb2R1bGVuYW1lRzYiSSxUeXBlc2V0dGluZ0dJKF9zeXNsaWJHNiI2NlEiUjYiLyUnZmFtaWx5R1EqSGVsdmV0aWNhNiIvJSVzaXplR1EjMTI2Ii8lJWJvbGRHUSV0cnVlNiIvJSdpdGFsaWNHUSV0cnVlNiIvJSp1bmRlcmxpbmVHUSZmYWxzZTYiLyUqc3Vic2NyaXB0R1EmZmFsc2U2Ii8lLHN1cGVyc2NyaXB0R1EmZmFsc2U2Ii8lK2ZvcmVncm91bmRHUShbMCwwLDBdNiIvJStiYWNrZ3JvdW5kR1EuWzI1NSwyNTUsMjU1XTYiLyUnb3BhcXVlR1EmZmFsc2U2Ii8lK2V4ZWN1dGFibGVHUSZmYWxzZTYiLyUpcmVhZG9ubHlHUSZmYWxzZTYiLyUpY29tcG9zZWRHUSZmYWxzZTYiLyUqY29udmVydGVkR1EmZmFsc2U2Ii8lK2ltc2VsZWN0ZWRHUSZmYWxzZTYiLyUscGxhY2Vob2xkZXJHUSZmYWxzZTYiLyU2c2VsZWN0aW9uLXBsYWNlaG9sZGVyR1EmZmFsc2U2Ii8lLG1hdGh2YXJpYW50R1EsYm9sZC1pdGFsaWM2Ii8lK2ZvbnR3ZWlnaHRHUSVib2xkNiItSSVtcm93RzYjL0krbW9kdWxlbmFtZUc2IkksVHlwZXNldHRpbmdHSShfc3lzbGliRzYiNjYtSSNtbkc2Iy9JK21vZHVsZW5hbWVHNiJJLFR5cGVzZXR0aW5nR0koX3N5c2xpYkc2IjY2USI5NiIvJSdmYW1pbHlHUSpIZWx2ZXRpY2E2Ii8lJXNpemVHUSMxMjYiLyUlYm9sZEdRJXRydWU2Ii8lJ2l0YWxpY0dRJmZhbHNlNiIvJSp1bmRlcmxpbmVHUSZmYWxzZTYiLyUqc3Vic2NyaXB0R1EmZmFsc2U2Ii8lLHN1cGVyc2NyaXB0R1EmZmFsc2U2Ii8lK2ZvcmVncm91bmRHUShbMCwwLDBdNiIvJStiYWNrZ3JvdW5kR1EuWzI1NSwyNTUsMjU1XTYiLyUnb3BhcXVlR1EmZmFsc2U2Ii8lK2V4ZWN1dGFibGVHUSZmYWxzZTYiLyUpcmVhZG9ubHlHUSZmYWxzZTYiLyUpY29tcG9zZWRHUSZmYWxzZTYiLyUqY29udmVydGVkR1EmZmFsc2U2Ii8lK2ltc2VsZWN0ZWRHUSZmYWxzZTYiLyUscGxhY2Vob2xkZXJHUSZmYWxzZTYiLyU2c2VsZWN0aW9uLXBsYWNlaG9sZGVyR1EmZmFsc2U2Ii8lLG1hdGh2YXJpYW50R1ElYm9sZDYiLyUrZm9udHdlaWdodEdRJWJvbGQ2Ii8lJ2ZhbWlseUdRMFRpbWVzfk5ld35Sb21hbjYiLyUlc2l6ZUdRIzEyNiIvJSVib2xkR1EldHJ1ZTYiLyUnaXRhbGljR1EmZmFsc2U2Ii8lKnVuZGVybGluZUdRJmZhbHNlNiIvJSpzdWJzY3JpcHRHUSZmYWxzZTYiLyUsc3VwZXJzY3JpcHRHUSZmYWxzZTYiLyUrZm9yZWdyb3VuZEdRKFswLDAsMF02Ii8lK2JhY2tncm91bmRHUS5bMjU1LDI1NSwyNTVdNiIvJSdvcGFxdWVHUSZmYWxzZTYiLyUrZXhlY3V0YWJsZUdRJmZhbHNlNiIvJSlyZWFkb25seUdRJmZhbHNlNiIvJSljb21wb3NlZEdRJmZhbHNlNiIvJSpjb252ZXJ0ZWRHUSZmYWxzZTYiLyUraW1zZWxlY3RlZEdRJmZhbHNlNiIvJSxwbGFjZWhvbGRlckdRJmZhbHNlNiIvJTZzZWxlY3Rpb24tcGxhY2Vob2xkZXJHUSZmYWxzZTYiLyUsbWF0aHZhcmlhbnRHUSVib2xkNiIvJStmb250d2VpZ2h0R1ElYm9sZDYiLyUvc3Vic2NyaXB0c2hpZnRHUSIwNiIvJSxwbGFjZWhvbGRlckdRJmZhbHNlNiItJSVGT05URzYlJSpIRUxWRVRJQ0FHJSVCT0xERyIjNy0lJVRFWFRHNiU3JCQiIiEhIiIkIiImISIiLSUpX1RZUEVTRVRHNiMtSSVtcm93RzYjL0krbW9kdWxlbmFtZUc2IkksVHlwZXNldHRpbmdHSShfc3lzbGliRzYiNjYtSSNtc0c2Iy9JK21vZHVsZW5hbWVHNiJJLFR5cGVzZXR0aW5nR0koX3N5c2xpYkc2IjYjUSJFNiIvJSdmYW1pbHlHUSpIZWx2ZXRpY2E2Ii8lJXNpemVHUSMxMjYiLyUlYm9sZEdRJXRydWU2Ii8lJ2l0YWxpY0dRJmZhbHNlNiIvJSp1bmRlcmxpbmVHUSZmYWxzZTYiLyUqc3Vic2NyaXB0R1EmZmFsc2U2Ii8lLHN1cGVyc2NyaXB0R1EmZmFsc2U2Ii8lK2ZvcmVncm91bmRHUShbMCwwLDBdNiIvJStiYWNrZ3JvdW5kR1EuWzI1NSwyNTUsMjU1XTYiLyUnb3BhcXVlR1EmZmFsc2U2Ii8lK2V4ZWN1dGFibGVHUSZmYWxzZTYiLyUpcmVhZG9ubHlHUSZmYWxzZTYiLyUpY29tcG9zZWRHUSZmYWxzZTYiLyUqY29udmVydGVkR1EmZmFsc2U2Ii8lK2ltc2VsZWN0ZWRHUSZmYWxzZTYiLyUscGxhY2Vob2xkZXJHUSZmYWxzZTYiLyU2c2VsZWN0aW9uLXBsYWNlaG9sZGVyR1EmZmFsc2U2Ii8lLG1hdGh2YXJpYW50R1ElYm9sZDYiLyUrZm9udHdlaWdodEdRJWJvbGQ2Ii0lJUZPTlRHNiUlKkhFTFZFVElDQUclJUJPTERHIiM3LSUpUE9MWUdPTlNHNig3JDckJCIrKioqKioqKipcISM1JCIjNSEiIjckJCIjNSEiIiQiIiYhIiI3JDckJCIrKioqKioqKipmISM1JCIiKiEiIjckJCIrcFw+JillISM1JCIqJ1E7eCMqISIqNyQ3JCQiKyoqKioqKioqZiEjNSQiIiohIiI3JCQiK1JoJEdzJiEjNSQiKi4wWzYqISIqLSUmQ09MT1JHNiYlJFJHQkckIiIhISIiJCIiISEiIiQiIzUhIiItJSpUSElDS05FU1NHNiMiIiMtJSZTVFlMRUc2IyUlTElORUctJSlQT0xZR09OU0c2KDckNyQkIiM1ISIiJCIiJiEiIjckJCIrKioqKioqKipcISM1JCIiISEiIjckNyQkIiIqISIiJCIiJSEiIjckJCIqJ1E7eCMqISIqJCIqLjBbNiUhIio3JDckJCIiKiEiIiQiIiUhIiI3JCQiKi4wWzYqISIqJCIqJ1E7eFUhIiotJSZDT0xPUkc2JiUkUkdCRyQiIiEhIiIkIiIhISIiJCIjNSEiIi0lKlRISUNLTkVTU0c2IyIiIy0lJlNUWUxFRzYjJSVMSU5FRy0lKVBPTFlHT05TRzYoNyQ3JCQiKyoqKioqKioqXCEjNSQiIiEhIiI3JCQiIiEhIiIkIiImISIiNyQ3JCQiKyoqKioqKioqUiEjNSQiIiIhIiI3JCQiK0hdIVs2JSEjNSQiKTlPR3MhIio3JDckJCIrKioqKioqKipSISM1JCIiIiEiIjckJCIrZlE7eFUhIzUkIistKFw+JikpISM2LSUmQ09MT1JHNiYlJFJHQkckIiIhISIiJCIiISEiIiQiIzUhIiItJSpUSElDS05FU1NHNiMiIiMtJSZTVFlMRUc2IyUlTElORUctJSlQT0xZR09OU0c2KDckNyQkIiIhISIiJCIiJiEiIjckJCIrKioqKioqKipcISM1JCIjNSEiIjckNyQkIispKioqKioqKioqISM2JCIiJyEiIjckJCIrKlJoJEdzISM2JCIqKFw+JillISIqNyQ3JCQiKykqKioqKioqKiohIzYkIiInISIiNyQkIissKFw+JikpISM2JCIqOU9HcyYhIiotJSZDT0xPUkc2JiUkUkdCRyQiIiEhIiIkIiIhISIiJCIjNSEiIi0lKlRISUNLTkVTU0c2IyIiIy0lJlNUWUxFRzYjJSVMSU5FRy0lJVRFWFRHNic3JCQiK09AOTkhKSEjNSQiK09AOTlxISM1LSUpX1RZUEVTRVRHNiMtSSVtcm93RzYjL0krbW9kdWxlbmFtZUc2IkksVHlwZXNldHRpbmdHSShfc3lzbGliRzYiNjUtSSNtc0c2Iy9JK21vZHVsZW5hbWVHNiJJLFR5cGVzZXR0aW5nR0koX3N5c2xpYkc2IjYjUSIxNiIvJSdmYW1pbHlHUSpIZWx2ZXRpY2E2Ii8lJXNpemVHUSMxMTYiLyUlYm9sZEdRJmZhbHNlNiIvJSdpdGFsaWNHUSZmYWxzZTYiLyUqdW5kZXJsaW5lR1EmZmFsc2U2Ii8lKnN1YnNjcmlwdEdRJmZhbHNlNiIvJSxzdXBlcnNjcmlwdEdRJmZhbHNlNiIvJStmb3JlZ3JvdW5kR1EoWzAsMCwwXTYiLyUrYmFja2dyb3VuZEdRLlsyNTUsMjU1LDI1NV02Ii8lJ29wYXF1ZUdRJmZhbHNlNiIvJStleGVjdXRhYmxlR1EmZmFsc2U2Ii8lKXJlYWRvbmx5R1EmZmFsc2U2Ii8lKWNvbXBvc2VkR1EmZmFsc2U2Ii8lKmNvbnZlcnRlZEdRJmZhbHNlNiIvJStpbXNlbGVjdGVkR1EmZmFsc2U2Ii8lLHBsYWNlaG9sZGVyR1EmZmFsc2U2Ii8lNnNlbGVjdGlvbi1wbGFjZWhvbGRlckdRJmZhbHNlNiIvJSxtYXRodmFyaWFudEdRJ25vcm1hbDYiLSUlRk9OVEc2JCUqSEVMVkVUSUNBRyIjNiUrQUxJR05SSUdIVEclK0FMSUdOQUJPVkVHLSUlVEVYVEc2JzckJCIrNCdSTzEoISM1JCIqUmdqJD4hIiotJSlfVFlQRVNFVEc2Iy1JJW1yb3dHNiMvSSttb2R1bGVuYW1lRzYiSSxUeXBlc2V0dGluZ0dJKF9zeXNsaWJHNiI2NS1JI21zRzYjL0krbW9kdWxlbmFtZUc2IkksVHlwZXNldHRpbmdHSShfc3lzbGliRzYiNiNRIjE2Ii8lJ2ZhbWlseUdRKkhlbHZldGljYTYiLyUlc2l6ZUdRIzExNiIvJSVib2xkR1EmZmFsc2U2Ii8lJ2l0YWxpY0dRJmZhbHNlNiIvJSp1bmRlcmxpbmVHUSZmYWxzZTYiLyUqc3Vic2NyaXB0R1EmZmFsc2U2Ii8lLHN1cGVyc2NyaXB0R1EmZmFsc2U2Ii8lK2ZvcmVncm91bmRHUShbMCwwLDBdNiIvJStiYWNrZ3JvdW5kR1EuWzI1NSwyNTUsMjU1XTYiLyUnb3BhcXVlR1EmZmFsc2U2Ii8lK2V4ZWN1dGFibGVHUSZmYWxzZTYiLyUpcmVhZG9ubHlHUSZmYWxzZTYiLyUpY29tcG9zZWRHUSZmYWxzZTYiLyUqY29udmVydGVkR1EmZmFsc2U2Ii8lK2ltc2VsZWN0ZWRHUSZmYWxzZTYiLyUscGxhY2Vob2xkZXJHUSZmYWxzZTYiLyU2c2VsZWN0aW9uLXBsYWNlaG9sZGVyR1EmZmFsc2U2Ii8lLG1hdGh2YXJpYW50R1Enbm9ybWFsNiItJSVGT05URzYkJSpIRUxWRVRJQ0FHIiM2JStBTElHTlJJR0hURyUrQUxJR05CRUxPV0ctJSVURVhURzYnNyQkIitPQDk5PyEjNSQiK09AOTlJISM1LSUpX1RZUEVTRVRHNiMtSSVtcm93RzYjL0krbW9kdWxlbmFtZUc2IkksVHlwZXNldHRpbmdHSShfc3lzbGliRzYiNjUtSSNtc0c2Iy9JK21vZHVsZW5hbWVHNiJJLFR5cGVzZXR0aW5nR0koX3N5c2xpYkc2IjYjUSIxNiIvJSdmYW1pbHlHUSpIZWx2ZXRpY2E2Ii8lJXNpemVHUSMxMTYiLyUlYm9sZEdRJmZhbHNlNiIvJSdpdGFsaWNHUSZmYWxzZTYiLyUqdW5kZXJsaW5lR1EmZmFsc2U2Ii8lKnN1YnNjcmlwdEdRJmZhbHNlNiIvJSxzdXBlcnNjcmlwdEdRJmZhbHNlNiIvJStmb3JlZ3JvdW5kR1EoWzAsMCwwXTYiLyUrYmFja2dyb3VuZEdRLlsyNTUsMjU1LDI1NV02Ii8lJ29wYXF1ZUdRJmZhbHNlNiIvJStleGVjdXRhYmxlR1EmZmFsc2U2Ii8lKXJlYWRvbmx5R1EmZmFsc2U2Ii8lKWNvbXBvc2VkR1EmZmFsc2U2Ii8lKmNvbnZlcnRlZEdRJmZhbHNlNiIvJStpbXNlbGVjdGVkR1EmZmFsc2U2Ii8lLHBsYWNlaG9sZGVyR1EmZmFsc2U2Ii8lNnNlbGVjdGlvbi1wbGFjZWhvbGRlckdRJmZhbHNlNiIvJSxtYXRodmFyaWFudEdRJ25vcm1hbDYiLSUlRk9OVEc2JCUqSEVMVkVUSUNBRyIjNiUrQUxJR05SSUdIVEclK0FMSUdOQUJPVkVHLSUlVEVYVEc2JzckJCIrNCdSTzEkISM1JCIqUmdqJHohIiotJSlfVFlQRVNFVEc2Iy1JJW1yb3dHNiMvSSttb2R1bGVuYW1lRzYiSSxUeXBlc2V0dGluZ0dJKF9zeXNsaWJHNiI2NS1JI21zRzYjL0krbW9kdWxlbmFtZUc2IkksVHlwZXNldHRpbmdHSShfc3lzbGliRzYiNiNRIjE2Ii8lJ2ZhbWlseUdRKkhlbHZldGljYTYiLyUlc2l6ZUdRIzExNiIvJSVib2xkR1EmZmFsc2U2Ii8lJ2l0YWxpY0dRJmZhbHNlNiIvJSp1bmRlcmxpbmVHUSZmYWxzZTYiLyUqc3Vic2NyaXB0R1EmZmFsc2U2Ii8lLHN1cGVyc2NyaXB0R1EmZmFsc2U2Ii8lK2ZvcmVncm91bmRHUShbMCwwLDBdNiIvJStiYWNrZ3JvdW5kR1EuWzI1NSwyNTUsMjU1XTYiLyUnb3BhcXVlR1EmZmFsc2U2Ii8lK2V4ZWN1dGFibGVHUSZmYWxzZTYiLyUpcmVhZG9ubHlHUSZmYWxzZTYiLyUpY29tcG9zZWRHUSZmYWxzZTYiLyUqY29udmVydGVkR1EmZmFsc2U2Ii8lK2ltc2VsZWN0ZWRHUSZmYWxzZTYiLyUscGxhY2Vob2xkZXJHUSZmYWxzZTYiLyU2c2VsZWN0aW9uLXBsYWNlaG9sZGVyR1EmZmFsc2U2Ii8lLG1hdGh2YXJpYW50R1Enbm9ybWFsNiItJSVGT05URzYkJSpIRUxWRVRJQ0FHIiM2JStBTElHTlJJR0hURyUrQUxJR05CRUxPV0ctJiUmX0FYSVNHNiMiIiI2Jy0lK19HUklETElORVNHNictJSZDT0xPUkc2JiUkUkdCRyQiIiEhIiIkIiIhISIiJCIiISEiIi0lKkxJTkVTVFlMRUc2IyIiIS0lKlRISUNLTkVTU0c2IyIiIS0lLVRSQU5TUEFSRU5DWUc2IyQiIiEhIiItJSlfVklTSUJMRUc2IyIiIS0lJkNPTE9SRzYmJSRSR0JHJCIiISEiIiQiIiEhIiIkIiIhISIiLSUqTElORVNUWUxFRzYjIiIhLSUqVEhJQ0tORVNTRzYjIiIhLSUtVFJBTlNQQVJFTkNZRzYjJCIiISEiIi0mJSZfQVhJU0c2IyIiIzYnLSUrX0dSSURMSU5FU0c2Jy0lJkNPTE9SRzYmJSRSR0JHJCIiISEiIiQiIiEhIiIkIiIhISIiLSUqTElORVNUWUxFRzYjIiIhLSUqVEhJQ0tORVNTRzYjIiIhLSUtVFJBTlNQQVJFTkNZRzYjJCIiISEiIi0lKV9WSVNJQkxFRzYjIiIhLSUmQ09MT1JHNiYlJFJHQkckIiIhISIiJCIiISEiIiQiIiEhIiItJSpMSU5FU1RZTEVHNiMiIiEtJSpUSElDS05FU1NHNiMiIiEtJS1UUkFOU1BBUkVOQ1lHNiMkIiIhISIiLSUqQVhFU1NUWUxFRzYjJSVOT05FRy0lKFNDQUxJTkdHNiMlLENPTlNUUkFJTkVERy0lKV9WSVNJQkxFRzYjIiIiLSUlUk9PVEc2Jy0lKUJPVU5EU19YRzYjJCIlPzUhIiItJSlCT1VORFNfWUc2IyQiI10hIiItJS1CT1VORFNfV0lEVEhHNiMkIiU/VCEiIi0lLkJPVU5EU19IRUlHSFRHNiMkIiUrUiEiIi0lKUNISUxEUkVORzYiLSUrQU5OT1RBVElPTkc2Jy0lKUJPVU5EU19YRzYjJCIjXSEiIi0lKUJPVU5EU19ZRzYjJCIkNSYhIiItJS1CT1VORFNfV0lEVEhHNiMkIiVTSiEiIi0lLkJPVU5EU19IRUlHSFRHNiMkIiUhKUghIiItJSlDSElMRFJFTkc2Ig==Ig==</Plot></Table-Cell></Table-Row></Table></Text-field>
</Output>
</Group></Presentation-Block><Presentation-Block>
<Group view="presentation" hide-input="false" hide-output="true" inline-output="false" labelreference="L8419" drawlabel="true">
<Input>
<Text-field style="Text" layout="Normal"></Text-field>
</Input>
</Group></Presentation-Block><Presentation-Block>
<Group view="presentation" hide-input="false" hide-output="true" inline-output="false" labelreference="L4388" drawlabel="true">
<Input>
<Text-field style="Text" layout="Normal"></Text-field>
</Input>
</Group>
<Group view="code" labelreference="L10361" drawlabel="true">
<Input>
<Text-field prompt="&gt; " style="Maple Input" layout="Normal"><Equation executable="true" style="2D Input" input-equation="" display="LUklbXJvd0c2Iy9JK21vZHVsZW5hbWVHNiJJLFR5cGVzZXR0aW5nR0koX3N5c2xpYkdGJzYlLUkjbWlHRiQ2I1EhRicvJStleGVjdXRhYmxlR1EmZmFsc2VGJy8lLG1hdGh2YXJpYW50R1Enbm9ybWFsRic=">LUklbXJvd0c2Iy9JK21vZHVsZW5hbWVHNiJJLFR5cGVzZXR0aW5nR0koX3N5c2xpYkdGJzYjLUkjbWlHRiQ2I1EhRic=</Equation></Text-field>
</Input>
</Group></Presentation-Block><Presentation-Block>
<Group view="presentation" hide-input="false" hide-output="true" inline-output="false" labelreference="L10359" drawlabel="true">
<Input>
<Text-field style="Text" layout="Normal"></Text-field>
</Input>
</Group></Presentation-Block><Presentation-Block>
<Group view="presentation" hide-input="false" hide-output="true" inline-output="false" labelreference="L10360" drawlabel="true">
<Input>
<Text-field style="Text" layout="Normal"></Text-field>
</Input>
</Group></Presentation-Block>
</Section><Presentation-Block>
<Group view="presentation" hide-input="false" hide-output="true" inline-output="false" labelreference="L5798" drawlabel="true">
<Input>
<Text-field style="Text" layout="Normal"></Text-field>
</Input>
</Group></Presentation-Block><Presentation-Block>
<Group view="presentation" hide-input="false" hide-output="true" inline-output="false" labelreference="L5989" drawlabel="true">
<Input>
<Text-field style="Text" layout="Normal"></Text-field>
</Input>
</Group>
<Group view="code" labelreference="L8763" drawlabel="true">
<Input>
<Text-field prompt="&gt; " style="Maple Input" layout="Normal"><Equation executable="true" style="2D Input" input-equation="" display="LUklbXJvd0c2Iy9JK21vZHVsZW5hbWVHNiJJLFR5cGVzZXR0aW5nR0koX3N5c2xpYkdGJzYlLUkjbWlHRiQ2I1EhRicvJStleGVjdXRhYmxlR1EmZmFsc2VGJy8lLG1hdGh2YXJpYW50R1Enbm9ybWFsRic=">JSFH</Equation></Text-field>
</Input>
</Group></Presentation-Block><Presentation-Block>
<Group view="presentation" hide-input="false" hide-output="true" inline-output="false" labelreference="L8055" drawlabel="true">
<Input>
<Text-field style="Text" layout="Normal"></Text-field>
</Input>
</Group></Presentation-Block>
<Section collapsed="true" MultipleChoiceAnswerIndex="-1" MultipleChoiceRandomizeChoices="false" TrueFalseAnswerIndex="-1" EssayAnswerRows="5" EssayAnswerColumns="60"><Title>
<Text-field style="Heading 2" layout="Heading 2"><Font italic="true">Cascade with positive feedback</Font></Text-field></Title><Presentation-Block>
<Group view="presentation" hide-input="false" hide-output="true" inline-output="false" labelreference="L8121" drawlabel="true">
<Input>
<Text-field style="Text" layout="Normal"></Text-field>
</Input>
</Group></Presentation-Block><Presentation-Block>
<Group view="presentation" hide-input="false" hide-output="true" inline-output="false" labelreference="L10396" drawlabel="true">
<Input>
<Text-field style="Text" layout="Normal">The third example we consider is the signaling cascade with an explicit positive feedback.</Text-field>
</Input>
</Group></Presentation-Block><Presentation-Block>
<Group view="presentation" hide-input="false" hide-output="true" inline-output="false" labelreference="L10398" drawlabel="true">
<Input>
<Text-field style="Text" layout="Normal">We consider the species order:</Text-field>
</Input>
</Group></Presentation-Block><Presentation-Block>
<Group view="presentation" hide-input="false" hide-output="true" inline-output="false" labelreference="L10402" drawlabel="true">
<Input>
<Text-field style="Text" layout="Normal"></Text-field>
</Input>
</Group>
<Group view="code" labelreference="L10403" drawlabel="true">
<Input>
<Text-field prompt="&gt; " style="Maple Input" layout="Normal"><Equation executable="true" style="2D Input" input-equation="speciesord := [&quot;E&quot;, F[1], S[0], S[1], P[0], P[1], X[1], X[2], Y[1], Y[2], P[1], F[2]]:" display="LUklbXJvd0c2Iy9JK21vZHVsZW5hbWVHNiJJLFR5cGVzZXR0aW5nR0koX3N5c2xpYkdGJzYoLUkjbWlHRiQ2JVErc3BlY2llc29yZEYnLyUnaXRhbGljR1EldHJ1ZUYnLyUsbWF0aHZhcmlhbnRHUSdpdGFsaWNGJy1JI21vR0YkNi1RKiZjb2xvbmVxO0YnL0YzUSdub3JtYWxGJy8lJmZlbmNlR1EmZmFsc2VGJy8lKnNlcGFyYXRvckdGPS8lKXN0cmV0Y2h5R0Y9LyUqc3ltbWV0cmljR0Y9LyUobGFyZ2VvcEdGPS8lLm1vdmFibGVsaW1pdHNHRj0vJSdhY2NlbnRHRj0vJSdsc3BhY2VHUSwwLjI3Nzc3NzhlbUYnLyUncnNwYWNlR0ZMLUkobWZlbmNlZEdGJDYmLUYjNj0tRiw2I1EhRictSSNtc0dGJDYjUSJFRictRjY2LVEiLEYnRjlGOy9GP0YxRkBGQkZERkZGSC9GS1EmMC4wZW1GJy9GTlEsMC4zMzMzMzMzZW1GJy1JJW1zdWJHRiQ2JS1GLDYlUSJGRidGL0YyLUYjNiQtSSNtbkdGJDYkUSIxRidGOUY5LyUvc3Vic2NyaXB0c2hpZnRHUSIwRidGZW4tRl5vNiUtRiw2JVEiU0YnRi9GMi1GIzYkLUZmbzYkRltwRjlGOUZpb0Zlbi1GXm82JUZecEZjb0Zpb0Zlbi1GXm82JS1GLDYlUSJQRidGL0YyRmFwRmlvRmVuLUZebzYlRmlwRmNvRmlvRmVuLUZebzYlLUYsNiVRIlhGJ0YvRjJGY29GaW9GZW4tRl5vNiVGYHEtRiM2JC1GZm82JFEiMkYnRjlGOUZpb0Zlbi1GNjYtUSJ+RidGOUY7Rj5GQEZCRkRGRkZIRmluL0ZORmpuLUZebzYlLUYsNiVRIllGJy9GMEY9RjlGY29GaW9GZW4tRl5vNiUtRiw2JUZickYvRjJGZXFGaW9GZW5GanFGXHFGZW4tRl5vNiVGYG9GZXFGaW9GOUY5LyUlb3BlbkdRIltGJy8lJmNsb3NlR1EiXUYnLUY2Ni1RIjpGJ0Y5RjtGPkZARkJGREZGRkhGSkZNLyUrZXhlY3V0YWJsZUdGPUY5">QyQ+SStzcGVjaWVzb3JkRzYiNy5RIkVGJSZJIkZHRiU2IyIiIiZJIlNHRiU2IyIiISZGLUYqJkkiUEdGJUYuJkYyRiomSSJYR0YlRiomRjU2IyIiIyZJIllHRiVGKiZGOkY3RjMmRilGNyEiIg==</Equation></Text-field>
</Input>
</Group></Presentation-Block><Presentation-Block>
<Group view="presentation" hide-input="false" hide-output="true" inline-output="false" labelreference="L10400" drawlabel="true">
<Input>
<Text-field style="Text" layout="Normal"></Text-field>
</Input>
</Group></Presentation-Block><Presentation-Block>
<Group view="presentation" hide-input="false" hide-output="true" inline-output="false" labelreference="L10405" drawlabel="true">
<Input>
<Text-field style="Text" layout="Normal">and reactions given in the main text. Here we use</Text-field>
</Input>
</Group></Presentation-Block><Presentation-Block>
<Group view="presentation" hide-input="false" hide-output="true" inline-output="false" labelreference="L10470" drawlabel="true">
<Input>
<Text-field style="Text" layout="Normal"><Equation executable="false" style="2D Math" input-equation="" display="LUklbXJvd0c2Iy9JK21vZHVsZW5hbWVHNiJJLFR5cGVzZXR0aW5nR0koX3N5c2xpYkdGJzY6LUklbXN1YkdGJDYlLUkjbWlHRiQ2JVEiWEYnLyUnaXRhbGljR1EldHJ1ZUYnLyUsbWF0aHZhcmlhbnRHUSdpdGFsaWNGJy1GIzYlLUkjbW5HRiQ2JFEiMUYnL0Y2USdub3JtYWxGJ0YyRjUvJS9zdWJzY3JpcHRzaGlmdEdRIjBGJy1JI21vR0YkNi1RIj1GJ0Y+LyUmZmVuY2VHUSZmYWxzZUYnLyUqc2VwYXJhdG9yR0ZJLyUpc3RyZXRjaHlHRkkvJSpzeW1tZXRyaWNHRkkvJShsYXJnZW9wR0ZJLyUubW92YWJsZWxpbWl0c0dGSS8lJ2FjY2VudEdGSS8lJ2xzcGFjZUdRLDAuMjc3Nzc3OGVtRicvJSdyc3BhY2VHRlgtRiw2JS1GLzYlUSNFU0YnRjJGNS1GIzYlLUY7NiRGQkY+RjJGNUZALUZENi1RIixGJ0Y+RkcvRktGNEZMRk5GUEZSRlQvRldRJjAuMGVtRicvRlpRLDAuMzMzMzMzM2VtRictRkQ2LVEifkYnRj5GR0ZKRkxGTkZQRlJGVEZiby9GWkZjby1GLDYlRi4tRiM2JS1GOzYkUSIyRidGPkYyRjVGQEZDLUYsNiUtRi82JVEiU0YnRjJGNUY4RkAtRiw2JS1GLzYlUSJQRidGMkY1RmpuRkBGXm9GZm9GZm8tRiw2JS1GLzYlUSJZRidGMkY1RjhGQEZDLUYsNiUtRi82JVEiRkYnRjJGNUY4RkBGYXBGXm9GZm9GZm8tRiw2JUZdcUZccEZARkMtRiw2JUZicUZccEZALUYsNiVGaHBGOEZARj4=">LUklbXJvd0c2Iy9JK21vZHVsZW5hbWVHNiJJLFR5cGVzZXR0aW5nR0koX3N5c2xpYkdGJzY6LUklbXN1YkdGJDYlLUkjbWlHRiQ2JVEiWEYnLyUnaXRhbGljR1EldHJ1ZUYnLyUsbWF0aHZhcmlhbnRHUSdpdGFsaWNGJy1GIzYlLUkjbW5HRiQ2JFEiMUYnL0Y2USdub3JtYWxGJ0YyRjUvJS9zdWJzY3JpcHRzaGlmdEdRIjBGJy1JI21vR0YkNi1RIj1GJ0Y+LyUmZmVuY2VHUSZmYWxzZUYnLyUqc2VwYXJhdG9yR0ZJLyUpc3RyZXRjaHlHRkkvJSpzeW1tZXRyaWNHRkkvJShsYXJnZW9wR0ZJLyUubW92YWJsZWxpbWl0c0dGSS8lJ2FjY2VudEdGSS8lJ2xzcGFjZUdRLDAuMjc3Nzc3OGVtRicvJSdyc3BhY2VHRlgtRiw2JS1GLzYlUSNFU0YnRjJGNS1GIzYlLUY7NiRGQkY+RjJGNUZALUZENi1RIixGJ0Y+RkcvRktGNEZMRk5GUEZSRlQvRldRJjAuMGVtRicvRlpRLDAuMzMzMzMzM2VtRictRkQ2LVEifkYnRj5GR0ZKRkxGTkZQRlJGVEZiby9GWkZjby1GLDYlRi4tRiM2JS1GOzYkUSIyRidGPkYyRjVGQEZDLUYsNiUtRi82JVEiU0YnRjJGNUY4RkAtRiw2JS1GLzYlUSJQRidGMkY1RmpuRkBGXm9GZm9GZm8tRiw2JS1GLzYlUSJZRidGMkY1RjhGQEZDLUYsNiUtRi82JVEiRkYnRjJGNUY4RkBGYXBGXm9GZm9GZm8tRiw2JUZdcUZccEZARkMtRiw2JUZicUZccEZALUYsNiVGaHBGOEZARj4=</Equation></Text-field>
</Input>
</Group></Presentation-Block><Presentation-Block>
<Group view="presentation" hide-input="false" hide-output="true" inline-output="false" labelreference="L10469" drawlabel="true">
<Input>
<Text-field style="Text" layout="Normal"></Text-field>
</Input>
</Group></Presentation-Block><Presentation-Block>
<Group view="presentation" hide-input="false" hide-output="true" inline-output="false" labelreference="L10407" drawlabel="true">
<Input>
<Text-field style="Text" layout="Normal">We construct the stoichiometric matrix and the influence matrix for mass-action kinetics.</Text-field>
</Input>
</Group></Presentation-Block><Presentation-Block>
<Group view="presentation" hide-input="false" hide-output="true" inline-output="false" labelreference="L10406" drawlabel="true">
<Input>
<Text-field style="Text" layout="Normal"></Text-field>
</Input>
</Group></Presentation-Block><Presentation-Block>
<Group view="presentation" hide-input="false" hide-output="true" inline-output="false" labelreference="L8112" drawlabel="true">
<Input>
<Text-field style="Text" layout="Normal"></Text-field>
</Input>
</Group></Presentation-Block><Presentation-Block>
<Group view="code" labelreference="L8117" drawlabel="true">
<Input>
[truncated: 1,317,772 more chars]
